# Supplementary material for: Design and Characterization of a 52K SNP Chip for Goats
Source: PLoS One. 2014 Jan 22;9(1):e86227. doi: 10.1371/journal.pone.0086227 (PMC3899236; doi:10.1371/journal.pone.0086227)
Supplement: Table S1 — PRNP, casein and DGAT1 orthologous regions on cattle and goat genomes. For each gene, chromosome number and location are given on cattle UMD3.1 assembly and scaffold number and location are given on goat scaffolds. (XLSX) [file pone.0086227.s001.xlsx]

## Sheet: Feuil1
Gene name	Genomic location on Cattle UMD3.1 assembly			Orthologous region on goat scaffolds
	Chromosome	position (start:end)	strand	Scaffold	position (start:end)
PRP	13	47,400,413-47,418,507	1	881	1,642,927:1,661,925
CSN1S1	6	87,141,556:87,159,096	1	980	293,940:310,183
CSN2	6	87,179,502:87,188,025	-1	980	321,214:327,142
CSN1S2	6	87,262,457:87,280,936	1	980	392,965:406,016
CSN3	6	87,378,398:87,392,750	1	980	511,305:524,258
DGAT1	14	1,795,351-1,804,562	1	2304	56,768:62,867
