# Supplementary material for: Design and Characterization of a 52K SNP Chip for Goats
Source: PLoS One. 2014 Jan 22;9(1):e86227. doi: 10.1371/journal.pone.0086227 (PMC3899236; doi:10.1371/journal.pone.0086227)
Supplement: File S1 — 60,000 SNP chip design. This “CAPRI-BATCH1” file contains information on the 60,000 selected SNPs as it was submitted to dbSNP ( http://www.ncbi.nlm.nih.gov/projects/SNP/snp_viewBatch.cgi?sbid=1057128 ). The submission includes 60bp flanking sequences on each side of the variant site, MAF value, Illumina_score, Illumina_state (successful or not) and position of the variant on goat scaffolds (Chinese_assembly_v1 column) and goat CHIR_1.0 assembly, (Chinese_assembly_v2_pseudo column), Sheep_OARV2 and Bovine_UMD3.1. (GZ) [file pone.0086227.s003.gz]

Archive with 1 entries (1 files):
- Bardou_06_01_2012
