# Supplementary material for: Design and Characterization of a 52K SNP Chip for Goats
Source: PLoS One. 2014 Jan 22;9(1):e86227. doi: 10.1371/journal.pone.0086227 (PMC3899236; doi:10.1371/journal.pone.0086227)
Supplement: File S1 — 60,000 SNP chip design. This “CAPRI-BATCH1” file contains information on the 60,000 selected SNPs as it was submitted to dbSNP ( http://www.ncbi.nlm.nih.gov/projects/SNP/snp_viewBatch.cgi?sbid=1057128 ). The submission includes 60bp flanking sequences on each side of the variant site, MAF value, Illumina_score, Illumina_state (successful or not) and position of the variant on goat scaffolds (Chinese_assembly_v1 column) and goat CHIR_1.0 assembly, (Chinese_assembly_v2_pseudo column), Sheep_OARV2 and Bovine_UMD3.1. (GZ) [file pone.0086227.s003.gz › Bardou_06_01_2012]

TYPE: CONT
HANDLE: IGGC
NAME: Gwenola TOSSER-KLOPP
FAX: (33)5 61 28 53 08
TEL: (33)5 61 28 51 14
EMAIL: gwenola.tosser@toulouse.inra.fr
LAB: Laboratoire de Genetique Cellulaire-UMR444
INST: INRA (Institut National de la Recherche Agronomique)
ADDR: INRA-Laboratoire de Genetique Cellulaire-UMR444, 24 Chemin de Borde Rouge - Auzeville, CS 52627, 31326 Castanet Tolosan cedex, FRANCE
||

TYPE: METHOD
HANDLE: IGGC
ID: IGGC_METHOD
METHOD: Whole genome, Reduced Representation Libraries sequence data and flanking sequences of already determined meat-goat SNPs  were aligned on the goat de novo assembled reference scaffolds with bwa software. The resulting SAM format files were 
processed using samtools view, sort and merge functions. Good quality alignments were kept and SNP were filtered on several quality parameters (minimum and maximum sequencing depth, minimum number of reads for each allele, Minimum allele frequency, 
maximum heterozygosity in a maximum number of breeds, spacing on the genome...), resulting in the selection of 60000 high quality SNPs.
||

TYPE: POPULATION 
HANDLE: IGGC
ID: IGGC_POP
POPULATION: Alpine, Boer, Creole, Kacang, Saanen and  Savanna breeds
||

TYPE: SNPASSAY
HANDLE: IGGC
BATCH: CAPRI-BATCH1
MOLTYPE: Genomic
METHOD: IGGC_METHOD
SAMPLESIZE: 194
ORGANISM: Capra Hircus
CITATION:
POPULATION: IGGC_POP
COMMENT: The polymorphisms were confirmed by genotyping 288 animals, including animals used for SNP discovery and reference sequence generation  (53 Alpine, 26 Angora, 30 Boer, 38 Creole, 16 Jinlan, 15 Kacang, 59 Saanen, 20 Savanna, 27 Skopelos 
and 1 Yunling goat, with four trios) on GoatSNP50 Illumina SNP chip. The final BeadChip content of 53,347 synthesized SNPs proved to be successful for 52,295  loci, that were included on a cluster file available upon request to the International 
Goat Genome Consortium (www.goatgenome.org). 
||

SNP: snp1-scaffold1-2170
ACCESSION:
COMMENT: MAF:0.335;Illumina_score:0.935;Illumina_state:successful;Chinese_assembly_v1:scaffold1-2170;Chinese_assembly_v2_pseudo:chr22-27222753;Sheep_OARV2:OAR19-27398124;Bovine_UMD3:Chr22-27484609
SAMPLESIZE: 194
LENGTH: ?
5'_FLANK: TAGCTAAAGGATGAAAACAATCTAACGTCCATCACAATAAAGCAGCTTAATAAGCAGTGA
OBSERVED: A/C
3'_FLANK: ATATTCATTTAACGAAATACTAATAGACCATGAAAATCAATGAACTATAACTACACAGAT
||

SNP: snp2-scaffold1-30839
ACCESSION:
COMMENT: MAF:0.466;Illumina_score:0.868;Illumina_state:successful;Chinese_assembly_v1:scaffold1-30839;Chinese_assembly_v2_pseudo:chr22-27194084;Sheep_OARV2:OAR19-27369791;Bovine_UMD3:Chr22-27453654
SAMPLESIZE: 194
LENGTH: ?
5'_FLANK: ACACTATTTTCCTTAAATGTGAAATAGCTTATGAGAAACAAGAAACTCCCTGGCCTTTAA
OBSERVED: T/C
3'_FLANK: GATGAACTTGGGAAAGTCATATCTAACTCAGTATAAATACAAATTTGCAAAAGAACATGC
||

SNP: snp3-scaffold1-77708
ACCESSION:
COMMENT: MAF:0.312;Illumina_score:1.000;Illumina_state:successful;Chinese_assembly_v1:scaffold1-77708;Chinese_assembly_v2_pseudo:chr22-27147215;Sheep_OARV2:OAR19-27326739;Bovine_UMD3:Chr22-27411789
SAMPLESIZE: 194
LENGTH: ?
5'_FLANK: TACTCTATATTGAAACATACTGTCTTCTTTCAGGAATTAATCAGCCTAGGTGGGATGAGA
OBSERVED: T/C
3'_FLANK: GACAATAGACTCACATATGATCCCTTGACTGAGGCTCAAGTTTCTAGTAAAATTTTCCAC
||

SNP: snp4-scaffold1-120438
ACCESSION:
COMMENT: MAF:0.468;Illumina_score:1.000;Illumina_state:successful;Chinese_assembly_v1:scaffold1-120438;Chinese_assembly_v2_pseudo:chr22-27104485;Sheep_OARV2:OAR19-27281929;Bovine_UMD3:Chr22-27365660
SAMPLESIZE: 194
LENGTH: ?
5'_FLANK: TCATCAACAATGCCTGAATAAATTTCGCTCCATGGTGGGAAGATGCAAACTTCAAGCTCA
OBSERVED: T/C
3'_FLANK: GTACTTCAAAGGAAATTAATTTCCCACTGGTCTTGCAACTTTGTGTTATATAAATCCCTG
||

SNP: snp5-scaffold1-150169
ACCESSION:
COMMENT: MAF:0.373;Illumina_score:1.000;Illumina_state:successful;Chinese_assembly_v1:scaffold1-150169;Chinese_assembly_v2_pseudo:chr22-27074754;Sheep_OARV2:OAR19-27253092;Bovine_UMD3:Chr22-27335273
SAMPLESIZE: 194
LENGTH: ?
5'_FLANK: CTCTTTTTGCTTTCTGCAGACCTCAAAGAGCACCTATCCAGCACAAATGGCTTCCCACTC
OBSERVED: A/C
3'_FLANK: AGCAGTATGATTTACTCTCCCCTAAGAAAGATACTGTCCGCTGTCAAGAGCACACAGAAT
||

SNP: snp6-scaffold1-196300
ACCESSION:
COMMENT: MAF:0.483;Illumina_score:1.000;Illumina_state:successful;Chinese_assembly_v1:scaffold1-196300;Chinese_assembly_v2_pseudo:chr22-27028623;Sheep_OARV2:OAR19-27208122;Bovine_UMD3:Chr22-27293733
SAMPLESIZE: 194
LENGTH: ?
5'_FLANK: TAGATAAAGCATCATTAATGATATATATGATTTGAACACAATTGCCAACTTTAATTCAAA
OBSERVED: A/G
3'_FLANK: AACATAAGGAAGACACCTCTCTTGTCAATAGGCCACTAGGTTAGAAATCAGTAACCAAAG
||

SNP: snp7-scaffold1-239933
ACCESSION:
COMMENT: MAF:0.498;Illumina_score:0.996;Illumina_state:successful;Chinese_assembly_v1:scaffold1-239933;Chinese_assembly_v2_pseudo:chr22-26984990;Sheep_OARV2:OAR19-27165864;Bovine_UMD3:Chr22-27252308
SAMPLESIZE: 194
LENGTH: ?
5'_FLANK: CTGACAACTGATATCTGTGAGGAAACGGCTGATTTCCACACTGGTGGGCATTTCCAGTCA
OBSERVED: A/G
3'_FLANK: GCTCATATACGGATTAGCAAGACGGTACAGGCACAGTATGGAGGGTACATACACACACTC
||

SNP: snp8-scaffold1-286588
ACCESSION:
COMMENT: MAF:0.421;Illumina_score:0.899;Illumina_state:successful;Chinese_assembly_v1:scaffold1-286588;Chinese_assembly_v2_pseudo:chr22-26938335;Sheep_OARV2:OAR19-27119386;Bovine_UMD3:Chr22-27202582
SAMPLESIZE: 194
LENGTH: ?
5'_FLANK: TTTTTGTGTGTTTACTTCCCGTTTTTAATATTTCTTTTGGTATCTAAAGGGAAAGCTCAC
OBSERVED: A/G
3'_FLANK: CATCATTGTTATTTCTTCTCTGTTTGCCAAAGAATTAAATGCTATGGCAACAGCACCCAG
||

SNP: snp9-scaffold1-321573
ACCESSION:
COMMENT: MAF:0.480;Illumina_score:0.965;Illumina_state:successful;Chinese_assembly_v1:scaffold1-321573;Chinese_assembly_v2_pseudo:chr22-26903350;Sheep_OARV2:OAR19-27082554;Bovine_UMD3:Chr22-27167702
SAMPLESIZE: 194
LENGTH: ?
5'_FLANK: TTGTATAATTTACTACATCAACAATTGTTACCTTTAATCACTTCATAAAAGGAGGAACCA
OBSERVED: T/C
3'_FLANK: TGAGTGGCTAGTAGATTTCAGGCATAGATAGAGCTTTAAAATAACTTAGCTTCCAAAAAA
||

SNP: snp10-scaffold1-352655
ACCESSION:
COMMENT: MAF:0.440;Illumina_score:0.900;Illumina_state:successful;Chinese_assembly_v1:scaffold1-352655;Chinese_assembly_v2_pseudo:chr22-26872268;Sheep_OARV2:OAR19-27051179;Bovine_UMD3:Chr22-27132170
SAMPLESIZE: 194
LENGTH: ?
5'_FLANK: GTTTAATGACTGAAAGAATTTCCAGTGTGCCAGGTATTCGTTGCTTATACCCAGTACCTT
OBSERVED: A/G
3'_FLANK: CAACTCTTAAAACAACCCCAGGAGGTAACTGTTGTTTTAACCTCTTTTTTACAGATGAAG
||

SNP: snp11-scaffold1-414651
ACCESSION:
COMMENT: MAF:0.299;Illumina_score:1.000;Illumina_state:successful;Chinese_assembly_v1:scaffold1-414651;Chinese_assembly_v2_pseudo:chr22-26810272;Sheep_OARV2:OAR19-26988386;Bovine_UMD3:Chr22-27076103
SAMPLESIZE: 194
LENGTH: ?
5'_FLANK: GCAGAAGTGATAGAATTTATATTCTGCATCTGACCCAGTTTATAGTCTCTGACACCTCCC
OBSERVED: A/G
3'_FLANK: TTTTCTCCAAAGGGTTGATTTATGATTGTACAACAGATCTTTATACATTTCTTCAATCAC
||

SNP: snp12-scaffold1-448175
ACCESSION:
COMMENT: MAF:0.378;Illumina_score:0.988;Illumina_state:successful;Chinese_assembly_v1:scaffold1-448175;Chinese_assembly_v2_pseudo:chr22-26776748;Sheep_OARV2:OAR19-26954447;Bovine_UMD3:Chr22-27045618
SAMPLESIZE: 194
LENGTH: ?
5'_FLANK: AGGAAGAGAGGGCTACAGATATCTAGTAGGTAGATATCTGGAATGCTGCTAAACAACTTA
OBSERVED: T/C
3'_FLANK: GATGTACAGGACAATCTCCACAACAAAGAGTTATCTATCTCAAATGTCAACAGTGACAAA
||

SNP: snp13-scaffold1-521888
ACCESSION:
COMMENT: MAF:0.351;Illumina_score:0.976;Illumina_state:successful;Chinese_assembly_v1:scaffold1-521888;Chinese_assembly_v2_pseudo:chr22-26703035;Sheep_OARV2:OAR19-26878180;Bovine_UMD3:Chr22-26978268
SAMPLESIZE: 194
LENGTH: ?
5'_FLANK: TGGTCCCCCAGACTCAGTACCTTCTTCTCACAATCTGCTCCCTCTGCCCTGTTGTTACCA
OBSERVED: T/C
3'_FLANK: ACCCTGGGCTTTGTGCATTCATCCTTTTCTCTTCAAACTTCTTTATCCCACATCACTTTT
||

SNP: snp14-scaffold1-566118
ACCESSION:
COMMENT: MAF:0.453;Illumina_score:0.965;Illumina_state:successful;Chinese_assembly_v1:scaffold1-566118;Chinese_assembly_v2_pseudo:chr22-26658805;Sheep_OARV2:OAR19-26835267;Bovine_UMD3:Chr22-26937716
SAMPLESIZE: 194
LENGTH: ?
5'_FLANK: ACTAGGCAATTAAGTCTAACTTGAACTAGAAACGGAGAATCTTAAGAGAAAAACCTTAGC
OBSERVED: T/G
3'_FLANK: TGGTTCACAATGGAGAAACATCAACTTTGAATGGTTGAATGGCTTTACAATGTTACAAGT
||

SNP: snp15-scaffold1-609051
ACCESSION:
COMMENT: MAF:0.456;Illumina_score:1.000;Illumina_state:successful;Chinese_assembly_v1:scaffold1-609051;Chinese_assembly_v2_pseudo:chr22-26615872;Sheep_OARV2:OAR2-35520496;Bovine_UMD3:Chr22-26892269
SAMPLESIZE: 194
LENGTH: ?
5'_FLANK: ACTATGTGTCAGGATTGTTCCCAATTCAGACTATCCAATGCCCTTGTCAATAGCCATGTG
OBSERVED: T/C
3'_FLANK: AGCTGTTGAGCACTTGAAATGTGGCCAGTGCCACATGTGGAAATCATATTTGAGAGCTAC
||

SNP: snp16-scaffold1-643276
ACCESSION:
COMMENT: MAF:0.456;Illumina_score:1.000;Illumina_state:successful;Chinese_assembly_v1:scaffold1-643276;Chinese_assembly_v2_pseudo:chr22-26581647;Sheep_OARV2:OAR19-26750429;Bovine_UMD3:Chr22-26859383
SAMPLESIZE: 194
LENGTH: ?
5'_FLANK: CTTGTGCATTCTTGAAGTTTGGGGGAATGTTTAAAAAGCAGTTACTAACTCTAATGCAAG
OBSERVED: A/C
3'_FLANK: CAATAAAGACTGGTGTCAAAGAAATACATATGAAGAGCCCATGAAGCCCCATTATGCTTT
||

SNP: snp17-scaffold1-673292
ACCESSION:
COMMENT: MAF:0.485;Illumina_score:1.000;Illumina_state:null;Chinese_assembly_v1:scaffold1-673292;Chinese_assembly_v2_pseudo:chr22-26551631;Sheep_OARV2:OAR19-26720255;Bovine_UMD3:Chr22-26827777
SAMPLESIZE: 194
LENGTH: ?
5'_FLANK: TAGCAGAAGTCCTAAGTTTAGTGCTCATTAGATAAATGTGTTTTCTTTGAATAATACCTA
OBSERVED: T/G
3'_FLANK: AGCCTGAGAACTGGAATACAATCATTGGCAAGACTTCAGTCATGTGCCAATACCTGAGGT
||

SNP: snp18-scaffold1-708666
ACCESSION:
COMMENT: MAF:0.484;Illumina_score:0.935;Illumina_state:successful;Chinese_assembly_v1:scaffold1-708666;Chinese_assembly_v2_pseudo:chr22-26516257;Sheep_OARV2:OAR19-26684679;Bovine_UMD3:Chr22-26800894
SAMPLESIZE: 194
LENGTH: ?
5'_FLANK: GATACATTTGCAACCCTGACACATAGTTTATGAACAAAATAGCAAGCTTTTCAACAGTTA
OBSERVED: T/C
3'_FLANK: AATGATGCTTGTAAACAAGCTTTTTAGTAAAAACCTGAGTATTCATACTATCTTTCACAC
||

SNP: snp19-scaffold1-768848
ACCESSION:
COMMENT: MAF:0.325;Illumina_score:1.000;Illumina_state:null;Chinese_assembly_v1:scaffold1-768848;Chinese_assembly_v2_pseudo:chr22-26456075;Sheep_OARV2:OAR19-26617938;Bovine_UMD3:Chr22-26741522
SAMPLESIZE: 194
LENGTH: ?
5'_FLANK: AGGTCAACAAATGGAGAATGAGCCAGAGGCTTCAAAAATGATCACAGATGAGAAGGGGGA
OBSERVED: T/C
3'_FLANK: GAGCAGTGTAATGAATAGTTTGGTAGTCAAGGAAGTAGGAGTTACTTTGCAAGAAGCTGA
||

SNP: snp20-scaffold1-820698
ACCESSION:
COMMENT: MAF:0.360;Illumina_score:1.000;Illumina_state:successful;Chinese_assembly_v1:scaffold1-820698;Chinese_assembly_v2_pseudo:chr22-26404225;Sheep_OARV2:OAR19-26564644;Bovine_UMD3:Chr22-26689718
SAMPLESIZE: 194
LENGTH: ?
5'_FLANK: ACATGTAAATAGAGATAGATGTGTGCTGAGCTACTTGAGAATACTACTCTTACTTTATGC
OBSERVED: A/G
3'_FLANK: TCAATATGTCTCCTCCTACTGACAAAGTTCCTGGCACATGCAGGAATTCCATAAATATTT
||

SNP: snp21-scaffold1-866382
ACCESSION:
COMMENT: MAF:0.443;Illumina_score:1.000;Illumina_state:successful;Chinese_assembly_v1:scaffold1-866382;Chinese_assembly_v2_pseudo:chr22-26358541;Sheep_OARV2:OAR19-26523167;Bovine_UMD3:Chr22-26658862
SAMPLESIZE: 194
LENGTH: ?
5'_FLANK: CCTCTGTAGTGGAAAGTCACAAAGACATAGTGTACGACAACCCATCAGCCCAGTGTTTCC
OBSERVED: A/G
3'_FLANK: TGGTTGCTCAGGCAAATAAAATGCAGCTCTAGGTAAAAGAGTAAAGGTGACATTGGGACT
||

SNP: snp22-scaffold1-923005
ACCESSION:
COMMENT: MAF:0.470;Illumina_score:0.996;Illumina_state:successful;Chinese_assembly_v1:scaffold1-923005;Chinese_assembly_v2_pseudo:chr22-26301918;Sheep_OARV2:OAR19-26470983;Bovine_UMD3:Chr22-26607962
SAMPLESIZE: 194
LENGTH: ?
5'_FLANK: TGTCTGCAGTAGCTTTCAATTTTGTGTCTGAGCATCAGCATGCTTTCTAGGACCTAATTG
OBSERVED: T/C
3'_FLANK: AAGGGCAGCAGTGAGGATTATAATGAAGGGGAGAGGTGGCTGTTCATCTTTTAGAATCAG
||

SNP: snp23-scaffold1-966491
ACCESSION:
COMMENT: MAF:0.467;Illumina_score:0.996;Illumina_state:successful;Chinese_assembly_v1:scaffold1-966491;Chinese_assembly_v2_pseudo:chr22-26258432;Sheep_OARV2:OAR19-26427852;Bovine_UMD3:Chr22-26562250
SAMPLESIZE: 194
LENGTH: ?
5'_FLANK: AGAATAAGCTCCTTTGGTATTTCTGTTGTGTAGCCATGTGTGGGGTTCCTGGGAACTAAG
OBSERVED: A/G
3'_FLANK: TGTGTGACTTCTCTGAGAACATTGGGGCTTCCCAAGTTCCTGTGGCTCTTATTGCACAAG
||

SNP: snp24-scaffold1-1015823
ACCESSION:
COMMENT: MAF:0.329;Illumina_score:0.949;Illumina_state:successful;Chinese_assembly_v1:scaffold1-1015823;Chinese_assembly_v2_pseudo:chr22-26209100;Sheep_OARV2:OAR19-26381708;Bovine_UMD3:Chr22-26511221
SAMPLESIZE: 194
LENGTH: ?
5'_FLANK: CTTCCAGTAACAGGCCTGAGAACCAGGTTAGCTGGAACCAGCTTAGTCAAGCTGATGAGG
OBSERVED: T/C
3'_FLANK: GGGGCAGTGGCAGACGAGAACTGAACTGACTGCTTTTTTCTACCTCTCTGCGTGTTTATT
||

SNP: snp25-scaffold1-1069696
ACCESSION:
COMMENT: MAF:0.492;Illumina_score:0.935;Illumina_state:successful;Chinese_assembly_v1:scaffold1-1069696;Chinese_assembly_v2_pseudo:chr22-26155227;Sheep_OARV2:OAR19-26327500;Bovine_UMD3:Chr22-26459742
SAMPLESIZE: 194
LENGTH: ?
5'_FLANK: TTCCATTGTAAGATATATGGGTTTTGATCAATAATGCTGAAGCAGCTTTCCTTTAACTCA
OBSERVED: T/C
3'_FLANK: GGACACTCAGCATAAACTGAACTGAATGACATGGATGTTAATAAAACTTTCCTGGCTGTC
||

SNP: snp26-scaffold1-1102427
ACCESSION:
COMMENT: MAF:0.477;Illumina_score:0.949;Illumina_state:successful;Chinese_assembly_v1:scaffold1-1102427;Chinese_assembly_v2_pseudo:chr22-26122496;Sheep_OARV2:OAR19-26294778;Bovine_UMD3:Chr22-26425241
SAMPLESIZE: 194
LENGTH: ?
5'_FLANK: AATGGGTGGCTTTGATCTCGCCTCTAAGAGCTGGTCTTGGGGCTTCTTCCGGCTTCAGCT
OBSERVED: A/G
3'_FLANK: TATTGTGCACTCTGGGATCATAAGGACACAAAGCGCAGTCGCTCCCTCCACCCCTTTTAT
||

SNP: snp27-scaffold1-1145770
ACCESSION:
COMMENT: MAF:0.400;Illumina_score:1.000;Illumina_state:successful;Chinese_assembly_v1:scaffold1-1145770;Chinese_assembly_v2_pseudo:chr22-26079153;Sheep_OARV2:OAR19-26250887;Bovine_UMD3:Chr22-26384713
SAMPLESIZE: 194
LENGTH: ?
5'_FLANK: CCTTTGTTCAAATCTCCACAAAAGCCTCAGGTTTTAATGCACTATAAAAGCTGACGTAAT
OBSERVED: A/G
3'_FLANK: CTTGTTTGATTTGCTTAGCAGGAGCACATCATGAAAATTCCTTGAGCAGGGAAAACAGCT
||

SNP: snp28-scaffold1-1185683
ACCESSION:
COMMENT: MAF:0.496;Illumina_score:1.000;Illumina_state:successful;Chinese_assembly_v1:scaffold1-1185683;Chinese_assembly_v2_pseudo:chr22-26039240;Sheep_OARV2:OAR19-26210854;Bovine_UMD3:Chr22-26341375
SAMPLESIZE: 194
LENGTH: ?
5'_FLANK: CTGTTTCTTTAAGGAATAAGGAACAGATAAATCTGGCATTCTTCCCTTCATCATTAAATA
OBSERVED: T/C
3'_FLANK: AGGATGAACTACTGTGCTTACACTCTTGAGGGTTAGTATTGCACAAAGCCTTTGAAAATG
||

SNP: snp29-scaffold1-1221615
ACCESSION:
COMMENT: MAF:0.384;Illumina_score:1.000;Illumina_state:successful;Chinese_assembly_v1:scaffold1-1221615;Chinese_assembly_v2_pseudo:chr22-26003308;Sheep_OARV2:OAR19-26174739;Bovine_UMD3:Chr22-26303565
SAMPLESIZE: 194
LENGTH: ?
5'_FLANK: TTTTTCCTTTTGGGTTAATATCTTCTCTGTGTTTCAGAGTACTGCTATTTCTAGGACCTC
OBSERVED: A/G
3'_FLANK: TTCTTAGTTAGGCAAGCTCAGATTCTGCAGGTATGAACATTCTGTGGTCAGTTTTCTATA
||

SNP: snp30-scaffold1-1289970
ACCESSION:
COMMENT: MAF:0.465;Illumina_score:0.935;Illumina_state:successful;Chinese_assembly_v1:scaffold1-1289970;Chinese_assembly_v2_pseudo:chr22-25934953;Sheep_OARV2:OAR19-26109997;Bovine_UMD3:Chr22-26234630
SAMPLESIZE: 194
LENGTH: ?
5'_FLANK: CACAGCAAATCTATCCACAAATATCATTACCATTTAAAGCCAAAATGACCATACAGTCTC
OBSERVED: A/G
3'_FLANK: CCCCAAATTCATGAGTAGCTTTCTATTCAGTCCAGTATTTTACTGTTAAAAAGAACAAGT
||

SNP: snp31-scaffold1-1365816
ACCESSION:
COMMENT: MAF:0.371;Illumina_score:0.899;Illumina_state:successful;Chinese_assembly_v1:scaffold1-1365816;Chinese_assembly_v2_pseudo:chr22-25859107;Sheep_OARV2:OAR19-26033978;Bovine_UMD3:Chr22-26160731
SAMPLESIZE: 194
LENGTH: ?
5'_FLANK: ACAGTGTAGCCCATTCTGAAAACATCCAATGTGCTTAAGCAAAAACATGTATTTTACTCT
OBSERVED: A/G
3'_FLANK: TTCTCTGTATCTGTGATATTTATTCTTTATTAATATAATACACAACTAAAATCTGTCATC
||

SNP: snp32-scaffold1-1398414
ACCESSION:
COMMENT: MAF:0.282;Illumina_score:1.000;Illumina_state:null;Chinese_assembly_v1:scaffold1-1398414;Chinese_assembly_v2_pseudo:chr22-25826509;Sheep_OARV2:OAR19-26004814;Bovine_UMD3:Chr22-26132148
SAMPLESIZE: 194
LENGTH: ?
5'_FLANK: TGTTCAGTTATTGGCATAAAGCTAAGGGGCTGACGTTGTCTATCATCAAAGGGAAGAACC
OBSERVED: A/G
3'_FLANK: TATTTAACTTTACTACACTTTTAAGTGGCTTAACTCAGAATTTTAAACAGTTCATATGAG
||

SNP: snp33-scaffold1-1456517
ACCESSION:
COMMENT: MAF:0.392;Illumina_score:0.935;Illumina_state:successful;Chinese_assembly_v1:scaffold1-1456517;Chinese_assembly_v2_pseudo:chr22-25768406;Sheep_OARV2:OAR19-25946589;Bovine_UMD3:Chr22-26074115
SAMPLESIZE: 194
LENGTH: ?
5'_FLANK: ACACTTTAACCTGTGAGCCACCAGGGAAGCCTGAATAAAGGTAACTTTCTTTAATTTTTC
OBSERVED: A/G
3'_FLANK: TATCTACATGTCCTCTCATTTTGTTTTCACTTATAATTGAGTGACACGGTTTTGAGGGTG
||

SNP: snp34-scaffold1-1488549
ACCESSION:
COMMENT: MAF:0.398;Illumina_score:0.939;Illumina_state:successful;Chinese_assembly_v1:scaffold1-1488549;Chinese_assembly_v2_pseudo:chr22-25736374;Sheep_OARV2:OAR19-25910680;Bovine_UMD3:Chr22-26039643
SAMPLESIZE: 194
LENGTH: ?
5'_FLANK: TGTGTTGGTCTGATAAGCAATACTCTAACTTAATATGTCTATGAGACTGTGCATGGCCCT
OBSERVED: A/G
3'_FLANK: CCTTTGCCTGATTTACAAGTTTGATTCATTTTTCTTAATAAACTATGTTTGACTCCTACC
||

SNP: snp35-scaffold1-1528668
ACCESSION:
COMMENT: MAF:0.314;Illumina_score:0.965;Illumina_state:null;Chinese_assembly_v1:scaffold1-1528668;Chinese_assembly_v2_pseudo:chr22-25696255;Sheep_OARV2:OAR19-25870655;Bovine_UMD3:Chr22-25996355
SAMPLESIZE: 194
LENGTH: ?
5'_FLANK: TTTACCATCACATCTTTCATATCCAGCCTATATTTTATGTTGCATGATTCCAACTGGGAA
OBSERVED: T/C
3'_FLANK: GAAATGGATAAGTGATATAGTCTATAACAGTTGGATATTTTTATTATTTCATCACTATCA
||

SNP: snp36-scaffold1-1580470
ACCESSION:
COMMENT: MAF:0.333;Illumina_score:1.000;Illumina_state:successful;Chinese_assembly_v1:scaffold1-1580470;Chinese_assembly_v2_pseudo:chr22-25644453;Sheep_OARV2:OAR19-25819099;Bovine_UMD3:Chr22-25940046
SAMPLESIZE: 194
LENGTH: ?
5'_FLANK: CTAGACCAGTGACTCATAATCAGTCTGCAACAGTACATCACACTAAACCATTTTATTAAC
OBSERVED: A/G
3'_FLANK: CAAACAGGCTCCAAACTTCAACCTTCGATAAAGTAGCCAATTCCAACCAGAAATCTCAAT
||

SNP: snp37-scaffold1-1644633
ACCESSION:
COMMENT: MAF:0.450;Illumina_score:1.000;Illumina_state:successful;Chinese_assembly_v1:scaffold1-1644633;Chinese_assembly_v2_pseudo:chr22-25580290;Sheep_OARV2:OAR19-25743916;Bovine_UMD3:Chr22-25877221
SAMPLESIZE: 194
LENGTH: ?
5'_FLANK: CTGGATTCATTGACTTGTGATTATGTGGTGTTTGGGAAGTTCTTAGATAAGCCTGTATCC
OBSERVED: A/G
3'_FLANK: TATGAACACCATGCTTGACAGAGATAAATAATACACTGTTGGATTAAGTGTTACAAGTGT
||

SNP: snp38-scaffold10-426
ACCESSION:
COMMENT: MAF:0.316;Illumina_score:0.888;Illumina_state:null;Chinese_assembly_v1:scaffold10-426;Chinese_assembly_v2_pseudo:chr14-5583035;Sheep_OARV2:OAR9-6041140;Bovine_UMD3:Chr9-7664618
SAMPLESIZE: 194
LENGTH: ?
5'_FLANK: AATGTGAGAGTCACAGAGGATTAAATGTGATATTACAAGTAAACCACTTAAAGTTTCTGG
OBSERVED: T/C
3'_FLANK: ACTCTGATAAGGTTTCAGAAAAGGACAGGTGCCATTATTATTGTTACTATAATTCTTACT
||

SNP: snp39-scaffold10-31908
ACCESSION:
COMMENT: MAF:0.381;Illumina_score:0.854;Illumina_state:null;Chinese_assembly_v1:scaffold10-31908;Chinese_assembly_v2_pseudo:chr14-5614517;Sheep_OARV2:OAR9-6072042;Bovine_UMD3:Chr9-7632591
SAMPLESIZE: 194
LENGTH: ?
5'_FLANK: ATACAGACTCGGGTTCTTTCATCTCCTGCAAGCTCCTAACTGAAGAAGGGCTCCCCAGTT
OBSERVED: T/G
3'_FLANK: TACACCAGGATCCATTCTCTTCTCATCTATTTAAAAATAAGCTTTTATCCTCTTGGCTCA
||

SNP: snp40-scaffold10-64257
ACCESSION:
COMMENT: MAF:0.333;Illumina_score:0.950;Illumina_state:successful;Chinese_assembly_v1:scaffold10-64257;Chinese_assembly_v2_pseudo:chr14-5646866;Sheep_OARV2:OAR9-6104103;Bovine_UMD3:Chr9-7601326
SAMPLESIZE: 194
LENGTH: ?
5'_FLANK: AAAGAAGGTCCTTTCAAACAAAACATTCATGGGGAGAACTTGAAAACTGCTGAATAGCCC
OBSERVED: A/G
3'_FLANK: CATAGAGAGATAAGCACCTAAGTGAGAAGTGAATAAAGCCTATCACCAGGTCTCTTCATG
||

SNP: snp41-scaffold10-95583
ACCESSION:
COMMENT: MAF:0.403;Illumina_score:0.917;Illumina_state:successful;Chinese_assembly_v1:scaffold10-95583;Chinese_assembly_v2_pseudo:chr14-5678192;Sheep_OARV2:OAR9-6135468;Bovine_UMD3:Chr9-7571960
SAMPLESIZE: 194
LENGTH: ?
5'_FLANK: TAAAGGAATTTGATTTTGTTTATGGAAAGCATACCAGTGGGCAGAAACATTCATTCTGAT
OBSERVED: A/G
3'_FLANK: GCAGCAAACCTATTATTATGTCACCCAAAAAGGAGTCCTTTCAAGATTTAAATTTTTAGA
||

SNP: snp42-scaffold10-143219
ACCESSION:
COMMENT: MAF:0.480;Illumina_score:0.854;Illumina_state:successful;Chinese_assembly_v1:scaffold10-143219;Chinese_assembly_v2_pseudo:chr14-5725828;Sheep_OARV2:OAR9-6186221;Bovine_UMD3:Chr9-7524205
SAMPLESIZE: 194
LENGTH: ?
5'_FLANK: GGCAGTTATTCAGTCTTCTAAGTGCTCTACTAAATACAAAGGATTCTAGAGAGTTAAAAA
OBSERVED: T/C
3'_FLANK: ATTAGTATCTAATGCCACATTGCTAATTCCTCTTGTTTATAAAGGCAAAAGTAAAAGTTT
||

SNP: snp43-scaffold10-177501
ACCESSION:
COMMENT: MAF:0.333;Illumina_score:0.946;Illumina_state:successful;Chinese_assembly_v1:scaffold10-177501;Chinese_assembly_v2_pseudo:chr14-5760110;Sheep_OARV2:OAR9-null;Bovine_UMD3:Chr9-7490690
SAMPLESIZE: 194
LENGTH: ?
5'_FLANK: TCTGCTCAGCAGTTTGTTTTCCAGATTGCAGGCAGGGCACCCAGGTGACATGTTAATCCT
OBSERVED: T/C
3'_FLANK: AGAACACTAACTGTAAAGGAATTATTCAGCAACTTAAAAAGACAAACAAAATACAAATAT
||

SNP: snp44-scaffold10-216619
ACCESSION:
COMMENT: MAF:0.302;Illumina_score:0.950;Illumina_state:null;Chinese_assembly_v1:scaffold10-216619;Chinese_assembly_v2_pseudo:chr14-5799228;Sheep_OARV2:OAR9-6258781;Bovine_UMD3:Chr9-7455695
SAMPLESIZE: 194
LENGTH: ?
5'_FLANK: GTGGGTTGTGCGTGTGTACCAAGTTAACTGTGGAAATGAGCAGTTGGAAGCATCTTGTAT
OBSERVED: A/G
3'_FLANK: TCCATTTTAATGGAGTAAAGCAGATGTGCTTGATGCATAGTTAGATACAACTGATCTGAA
||

SNP: snp45-scaffold10-301476
ACCESSION:
COMMENT: MAF:0.379;Illumina_score:0.950;Illumina_state:successful;Chinese_assembly_v1:scaffold10-301476;Chinese_assembly_v2_pseudo:chr14-5884085;Sheep_OARV2:OAR9-6352449;Bovine_UMD3:Chr9-7374124
SAMPLESIZE: 194
LENGTH: ?
5'_FLANK: ACCGTTTGCACCTTTACTTCTTTTGCCAGTTCTGCAGACTTTTCATGTGATGGCTGGAGT
OBSERVED: A/C
3'_FLANK: TCAGTAACCATCTTGGGTTATTTGGAGCTTTAGAGTAAAGGCATGCCTTGGCAATAAAAG
||

SNP: snp46-scaffold10-330402
ACCESSION:
COMMENT: MAF:0.472;Illumina_score:0.950;Illumina_state:successful;Chinese_assembly_v1:scaffold10-330402;Chinese_assembly_v2_pseudo:chr14-5913011;Sheep_OARV2:OAR9-6379356;Bovine_UMD3:Chr9-7343863
SAMPLESIZE: 194
LENGTH: ?
5'_FLANK: TAGGAGGGAATTCCTTTACTTGGCTGCTTTTGATCTGTGGCTGGTTTTTCCTGCCTTTGA
OBSERVED: A/G
3'_FLANK: CTCAAGCATTGGGTCTTCCTGGGTCTTCAGCCTGACCACCACTAGACTAGAACTACCCCA
||

SNP: snp47-scaffold10-361456
ACCESSION:
COMMENT: MAF:0.438;Illumina_score:0.858;Illumina_state:successful;Chinese_assembly_v1:scaffold10-361456;Chinese_assembly_v2_pseudo:chr14-5944065;Sheep_OARV2:OAR9-6427498;Bovine_UMD3:Chr9-7307454
SAMPLESIZE: 194
LENGTH: ?
5'_FLANK: AACTTTTAACTAATTTCTATGTTGGTGATTCACTGGCTTTATTTCTGTTATTTCTGAAGA
OBSERVED: T/C
3'_FLANK: TTGACACAACTGAAAATCTGACATAAAAAAAAAAAGTTTTGACCTAATATAAAATACTTA
||

SNP: snp48-scaffold10-435418
ACCESSION:
COMMENT: MAF:0.452;Illumina_score:0.950;Illumina_state:null;Chinese_assembly_v1:scaffold10-435418;Chinese_assembly_v2_pseudo:chr14-6018027;Sheep_OARV2:OAR9-6505710;Bovine_UMD3:Chr9-7229399
SAMPLESIZE: 194
LENGTH: ?
5'_FLANK: CCTTGACAGATTGCACAGTAAGCAGGGAAATCTTCTTTGCTCTCAAGCCAGTCTTTGAAT
OBSERVED: A/G
3'_FLANK: TTGTTTCCCATTGCTCTAACCTATTAACAGCTAAGAGAGCCTGAGAAAGCAGGGCATGGG
||

SNP: snp49-scaffold10-498002
ACCESSION:
COMMENT: MAF:0.324;Illumina_score:0.950;Illumina_state:successful;Chinese_assembly_v1:scaffold10-498002;Chinese_assembly_v2_pseudo:chr14-6080611;Sheep_OARV2:OAR9-6571159;Bovine_UMD3:Chr9-7191085
SAMPLESIZE: 194
LENGTH: ?
5'_FLANK: GAGATCACTTAGAGCACTGTGCACGTGTGTCATGAGGTACTCACTTCATCGTGGGTTGCT
OBSERVED: A/G
3'_FLANK: TCGGCTATATGAACTTCACCTAAAAAAACGGCAGCATTACTGTGGTGTCACAGTTGTATC
||

SNP: snp50-scaffold10-547897
ACCESSION:
COMMENT: MAF:0.278;Illumina_score:0.950;Illumina_state:successful;Chinese_assembly_v1:scaffold10-547897;Chinese_assembly_v2_pseudo:chr14-6130506;Sheep_OARV2:OAR9-6624189;Bovine_UMD3:Chr9-7123462
SAMPLESIZE: 194
LENGTH: ?
5'_FLANK: CTGACTGGAATGTATACTTTCTCAGGGATTGTAAAGTGGATGGCCAAGTTGTAGTGCATA
OBSERVED: T/C
3'_FLANK: GAATATTATGCTTAGGAATATACTCTGTGCTGCAGATCACGAGGATATACTGAAATTTTT
||

SNP: snp51-scaffold10-583778
ACCESSION:
COMMENT: MAF:0.483;Illumina_score:1.000;Illumina_state:successful;Chinese_assembly_v1:scaffold10-583778;Chinese_assembly_v2_pseudo:chr14-6166387;Sheep_OARV2:OAR9-6659554;Bovine_UMD3:Chr9-7070613
SAMPLESIZE: 194
LENGTH: ?
5'_FLANK: AGTGATTTTCTTTTCCTTGGAAGGAGCCCAAACTCCTTTCAATTTGAAGCCTCATAGCTT
OBSERVED: A/G
3'_FLANK: CTATTCCCTGTCTCAGACTCTTAACTCTTTGACACACCAAACATTCACTTTCATCCTCTT
||

SNP: snp52-scaffold10-633370
ACCESSION:
COMMENT: MAF:0.480;Illumina_score:1.000;Illumina_state:successful;Chinese_assembly_v1:scaffold10-633370;Chinese_assembly_v2_pseudo:chr14-6215979;Sheep_OARV2:OAR9-6709561;Bovine_UMD3:Chr9-7010130
SAMPLESIZE: 194
LENGTH: ?
5'_FLANK: GAGTTGGGAGCCAGTGAGAATATGCATTCTGCTTCTAAATGGAGGACAGGCTATCCATAG
OBSERVED: T/C
3'_FLANK: CTCCTGTTAGTCTCAGTGACCCTCCATCCAGCCGAGGTGGCTCATGTTCCCTGTATTGGA
||

SNP: snp53-scaffold10-666187
ACCESSION:
COMMENT: MAF:0.288;Illumina_score:0.965;Illumina_state:successful;Chinese_assembly_v1:scaffold10-666187;Chinese_assembly_v2_pseudo:chr14-6248796;Sheep_OARV2:OAR9-6741688;Bovine_UMD3:Chr9-6975879
SAMPLESIZE: 194
LENGTH: ?
5'_FLANK: ACTTAAGATTTCTGATGGCCTGTGTCAGGAACCCAGCTGGATGACTTACCAAGCTCCTCT
OBSERVED: A/G
3'_FLANK: CCACAAATAGAAAATAAACAAGAAATTGTGATGTCAAGAACACTGGAGCGATCTCGATAT
||

SNP: snp54-scaffold10-713573
ACCESSION:
COMMENT: MAF:0.458;Illumina_score:0.988;Illumina_state:successful;Chinese_assembly_v1:scaffold10-713573;Chinese_assembly_v2_pseudo:chr14-6296182;Sheep_OARV2:OAR9-6788692;Bovine_UMD3:Chr9-6924545
SAMPLESIZE: 194
LENGTH: ?
5'_FLANK: ATGATGACCTATTCAAGCATTGTCATCCCAGAAAGTTACACCATCAAGTGAAAAGGAGAA
OBSERVED: T/G
3'_FLANK: ATGTTTAGGTGACCATAAACTTGTCTGGTAACTTACTGCTATAAATGACTTATCACTTAT
||

SNP: snp55-scaffold10-750386
ACCESSION:
COMMENT: MAF:0.396;Illumina_score:0.813;Illumina_state:successful;Chinese_assembly_v1:scaffold10-750386;Chinese_assembly_v2_pseudo:chr14-6332995;Sheep_OARV2:OAR9-6824936;Bovine_UMD3:Chr9-6895377
SAMPLESIZE: 194
LENGTH: ?
5'_FLANK: TTGAATTTTTGATGCTAACCTTTGTCTGTAGATACTGGAAAATATACAAATGATTTTATT
OBSERVED: A/C
3'_FLANK: TTTTTAATTTAAAAGACTATCATCTTCCAAGGTCTCTGAAATTAACCTCTGACTAGATGA
||

SNP: snp56-scaffold10-798343
ACCESSION:
COMMENT: MAF:0.482;Illumina_score:0.917;Illumina_state:successful;Chinese_assembly_v1:scaffold10-798343;Chinese_assembly_v2_pseudo:chr14-6380952;Sheep_OARV2:OAR9-6874774;Bovine_UMD3:Chr9-6840881
SAMPLESIZE: 194
LENGTH: ?
5'_FLANK: TTCTGGTCATAGATCTGGCTTGGCTATATGGGAAATCCTTTTATATTCCTTTGGATATTG
OBSERVED: T/C
3'_FLANK: AGTCTCAATATGCTTATCTTAGGAGAGGAAAATGAATAAATTATGGAAACCATGGTGCTG
||

SNP: snp57-scaffold10-827439
ACCESSION:
COMMENT: MAF:0.441;Illumina_score:0.988;Illumina_state:successful;Chinese_assembly_v1:scaffold10-827439;Chinese_assembly_v2_pseudo:chr14-6410048;Sheep_OARV2:OAR9-6896189;Bovine_UMD3:Chr9-6820426
SAMPLESIZE: 194
LENGTH: ?
5'_FLANK: TTTTCATAGTCGATTCCCAATTTTAGCATATACCAGAATCACAGGGAAGAGTAGTTGAAA
OBSERVED: T/C
3'_FLANK: GCAGACTGTTGGGCCTAATGCCCAAGGTTTCTGCTTCAGTATGTCTGCAAATGGGACCTA
||

SNP: snp58-scaffold10-857996
ACCESSION:
COMMENT: MAF:0.480;Illumina_score:0.858;Illumina_state:successful;Chinese_assembly_v1:scaffold10-857996;Chinese_assembly_v2_pseudo:chr14-6440605;Sheep_OARV2:OAR9-6928461;Bovine_UMD3:Chr9-6799377
SAMPLESIZE: 194
LENGTH: ?
5'_FLANK: AACAAACATGTGGCAGTACAGTATGACATGTAATACTGTATGTGTAATCACTGCTGTGAT
OBSERVED: A/G
3'_FLANK: TCAAATGGTAGTCTTCATATTTCAAAATGTCTGGGATGTTGTCAAATATAATGTATATGA
||

SNP: snp59-scaffold10-937379
ACCESSION:
COMMENT: MAF:0.328;Illumina_score:0.899;Illumina_state:successful;Chinese_assembly_v1:scaffold10-937379;Chinese_assembly_v2_pseudo:chr14-6519988;Sheep_OARV2:OAR9-7009550;Bovine_UMD3:Chr9-6725958
SAMPLESIZE: 194
LENGTH: ?
5'_FLANK: TATGATAGCTCAGTCGCTTAGTCACAATTATATTGAACATATATTGAGTTATAGCAAGAG
OBSERVED: T/C
3'_FLANK: AACAATTATATTTTAATAAATAAATACTGAATATAATATTTCATCTTGAAGTTGAAAAAT
||

SNP: snp60-scaffold10-994252
ACCESSION:
COMMENT: MAF:0.380;Illumina_score:0.965;Illumina_state:successful;Chinese_assembly_v1:scaffold10-994252;Chinese_assembly_v2_pseudo:chr14-6576861;Sheep_OARV2:OAR9-7041617;Bovine_UMD3:Chr9-6714291
SAMPLESIZE: 194
LENGTH: ?
5'_FLANK: CAAATAGAAGCCTCCAAAAAGTCAAATTCTCAGCTGTCTGAAGAAACAAGCTTATTGATA
OBSERVED: T/C
3'_FLANK: AATTGAAAACAATTTCAAAAACTACTTGAGGTAAATCTTACTCATTTTCATGGCAAAATA
||

SNP: snp61-scaffold10-1033710
ACCESSION:
COMMENT: MAF:0.327;Illumina_score:0.899;Illumina_state:successful;Chinese_assembly_v1:scaffold10-1033710;Chinese_assembly_v2_pseudo:chr14-6616319;Sheep_OARV2:OAR9-7076391;Bovine_UMD3:Chr9-6673238
SAMPLESIZE: 194
LENGTH: ?
5'_FLANK: ACATTACTTTGCTCTTTTATAACTGTGTTCATATACTGATTTTTCACCTGCTGGATTTAA
OBSERVED: A/G
3'_FLANK: TTTCCAAACTGTTTTTTGGAATATGTTTAAACTAAGAGAACTGACAAGTTGCCTTAGTGG
||

SNP: snp62-scaffold10-1086323
ACCESSION:
COMMENT: MAF:0.500;Illumina_score:0.935;Illumina_state:successful;Chinese_assembly_v1:scaffold10-1086323;Chinese_assembly_v2_pseudo:chr14-6668932;Sheep_OARV2:OAR9-7129353;Bovine_UMD3:Chr9-6621214
SAMPLESIZE: 194
LENGTH: ?
5'_FLANK: TTGAGGATATCTGCAAAGTCATTTAAAGTAACGATTTCACAGGTACCAAAGATTAGGATA
OBSERVED: A/C
3'_FLANK: GAAATGGGAGACCATTGTTCAGTCTACCATATTTCCCTATGGTCTTTCCATCCTCACTTA
||

SNP: snp63-scaffold10-1115069
ACCESSION:
COMMENT: MAF:0.477;Illumina_score:1.000;Illumina_state:successful;Chinese_assembly_v1:scaffold10-1115069;Chinese_assembly_v2_pseudo:chr14-6697678;Sheep_OARV2:OAR9-7158967;Bovine_UMD3:Chr9-6593918
SAMPLESIZE: 194
LENGTH: ?
5'_FLANK: ATGGGAGTAACATCAACAACTTAGGATGACTCTTTACTTCAGGCTAGAAGATTCTCTTCC
OBSERVED: T/C
3'_FLANK: ACATGCTCTAAATTGCTGGATGACTCCTGGCCTGAATAGGTAAATGTGCCCTGAAAGGAT
||

SNP: snp64-scaffold10-1154848
ACCESSION:
COMMENT: MAF:0.490;Illumina_score:1.000;Illumina_state:successful;Chinese_assembly_v1:scaffold10-1154848;Chinese_assembly_v2_pseudo:chr14-6737457;Sheep_OARV2:OAR9-7199930;Bovine_UMD3:Chr9-6552206
SAMPLESIZE: 194
LENGTH: ?
5'_FLANK: TATTAATATTGATTCAGACTCAGATAGGAATCCTGACCTCAAAAGTACTGAATGTGATTA
OBSERVED: T/G
3'_FLANK: CCTGCATGTGCATTGGGCCCATGGATTATGAATTCTGACTTTTTCCTTGATGATGACATT
||

SNP: snp65-scaffold10-1189304
ACCESSION:
COMMENT: MAF:0.392;Illumina_score:0.988;Illumina_state:successful;Chinese_assembly_v1:scaffold10-1189304;Chinese_assembly_v2_pseudo:chr14-6771913;Sheep_OARV2:OAR9-7234340;Bovine_UMD3:Chr9-6516112
SAMPLESIZE: 194
LENGTH: ?
5'_FLANK: AGATTTTAAAAAAGACAAAAAAATAAAAATAAAAATAATAAAACAAAACCTAACCCCCAA
OBSERVED: T/C
3'_FLANK: GCGCTTAGATTCTAAACAACATGACTAGATGTCAAATCCAGTTGTGATTGAATGAAAGAT
||

SNP: snp66-scaffold10-1227636
ACCESSION:
COMMENT: MAF:0.456;Illumina_score:0.949;Illumina_state:successful;Chinese_assembly_v1:scaffold10-1227636;Chinese_assembly_v2_pseudo:chr14-6810245;Sheep_OARV2:OAR9-7284255;Bovine_UMD3:Chr9-6487895
SAMPLESIZE: 194
LENGTH: ?
5'_FLANK: TTTTTTAGATCCAGTGCTGTAACAACGAGTCACAGTGTGAGAAGTGCCTGGCTAACATGG
OBSERVED: T/C
3'_FLANK: GGCTGTTACAGCTTTGATTGAGATTTCCCCTGACACAGGTCAGGCAGAGCTGCAGACCAG
||

SNP: snp67-scaffold10-1259423
ACCESSION:
COMMENT: MAF:0.413;Illumina_score:0.965;Illumina_state:successful;Chinese_assembly_v1:scaffold10-1259423;Chinese_assembly_v2_pseudo:chr14-6842032;Sheep_OARV2:OAR9-7319189;Bovine_UMD3:Chr9-6455486
SAMPLESIZE: 194
LENGTH: ?
5'_FLANK: TTACCAACCATGATCTAATAAATAATCTGGTGAATCATGCATCATTGGATTTTATTCTTG
OBSERVED: A/G
3'_FLANK: ACTGGACTTACGGAGAACAAAAAAGCACAAGAAATATTACACCATGGATATAAGAAAAGG
||

SNP: snp68-scaffold10-1291649
ACCESSION:
COMMENT: MAF:0.371;Illumina_score:0.988;Illumina_state:successful;Chinese_assembly_v1:scaffold10-1291649;Chinese_assembly_v2_pseudo:chr14-6874258;Sheep_OARV2:OAR9-7350796;Bovine_UMD3:Chr9-6427301
SAMPLESIZE: 194
LENGTH: ?
5'_FLANK: ACCGATTGAACATTCTTCATGTACCAGGTACTTAACAAAGTGATTCCCAAACAGTTTAGC
OBSERVED: A/G
3'_FLANK: TTTCATTCTTAAAATAACCGTGGTGGGGGTGGGTATTTTATTTTTTCCCATTAGTATCCC
||

SNP: snp69-scaffold10-1322050
ACCESSION:
COMMENT: MAF:0.308;Illumina_score:1.000;Illumina_state:successful;Chinese_assembly_v1:scaffold10-1322050;Chinese_assembly_v2_pseudo:chr14-6904659;Sheep_OARV2:OAR9-7380691;Bovine_UMD3:Chr9-6394301
SAMPLESIZE: 194
LENGTH: ?
5'_FLANK: TCCCAGGGACTGCAATTCTAGTACAGTGTTACAGGTCTTGGCTTCTAGAACTGAAACCAG
OBSERVED: T/C
3'_FLANK: ATAAATCCTGTGTGATTCTGAGCTGAAGGGAATTTAACTCTCTTTTTCATGTGGCTCTCT
||

SNP: snp70-scaffold10-1387454
ACCESSION:
COMMENT: MAF:0.477;Illumina_score:0.813;Illumina_state:successful;Chinese_assembly_v1:scaffold10-1387454;Chinese_assembly_v2_pseudo:chr14-6970063;Sheep_OARV2:OAR9-7459419;Bovine_UMD3:Chr9-6333031
SAMPLESIZE: 194
LENGTH: ?
5'_FLANK: TATATATTATGCAATCCTGATACACCTAAATTTTTCTTAAAAGTTTTCAATATTTAGAGG
OBSERVED: A/C
3'_FLANK: TTCACATTTCATCAGTTTTTCAAATTGTTTCAAATATCTAAAACCTTTTTAATATATTTA
||

SNP: snp71-scaffold10-1431332
ACCESSION:
COMMENT: MAF:0.350;Illumina_score:0.935;Illumina_state:null;Chinese_assembly_v1:scaffold10-1431332;Chinese_assembly_v2_pseudo:chr14-7013941;Sheep_OARV2:OAR9-7507508;Bovine_UMD3:Chr9-6273619
SAMPLESIZE: 194
LENGTH: ?
5'_FLANK: ATGGCAGTGTATACATATCTACCTGCAATATGGACACATTGGACACAACTTTAAATGAGA
OBSERVED: T/C
3'_FLANK: GATGTTGACCTGTGTTAACAACTACTGTTCAATTTCCATCATTAAATCAAAAAATATTTC
||

SNP: snp72-scaffold10-1478948
ACCESSION:
COMMENT: MAF:0.462;Illumina_score:0.965;Illumina_state:successful;Chinese_assembly_v1:scaffold10-1478948;Chinese_assembly_v2_pseudo:chr14-7061557;Sheep_OARV2:OAR9-7557228;Bovine_UMD3:Chr9-6237541
SAMPLESIZE: 194
LENGTH: ?
5'_FLANK: TAAAACTCATCAATTTATATTCTTAATAACTGTAACACATCTATTAAAAAGAAAACAGCA
OBSERVED: T/C
3'_FLANK: GATTCAATGAATTATCCCATCTTACTCACTATTGCTCCAAGACAGGAATTCTTCCAAAAA
||

SNP: snp73-scaffold10-1514994
ACCESSION:
COMMENT: MAF:0.327;Illumina_score:1.000;Illumina_state:successful;Chinese_assembly_v1:scaffold10-1514994;Chinese_assembly_v2_pseudo:chr14-7097603;Sheep_OARV2:OAR9-7590627;Bovine_UMD3:Chr9-6209419
SAMPLESIZE: 194
LENGTH: ?
5'_FLANK: TATTGGATTTTAGTTACCAGTACACAATTATAAACTTTAGTGGCAATGTTGAAAACCATT
OBSERVED: T/C
3'_FLANK: CTGATCTTACATGGAAGTCGAAAGTCGTTGAGCCCTTCAATTTCACTGGAGAAGGTAAAG
||

SNP: snp74-scaffold10-1543497
ACCESSION:
COMMENT: MAF:0.434;Illumina_score:0.988;Illumina_state:successful;Chinese_assembly_v1:scaffold10-1543497;Chinese_assembly_v2_pseudo:chr14-7126106;Sheep_OARV2:OAR9-7621058;Bovine_UMD3:Chr3-15711273
SAMPLESIZE: 194
LENGTH: ?
5'_FLANK: CTTCAAGAAGAAGACAATGTCTTTATACCTAGTAGTAATAACCTTAGACACGCAGATGGC
OBSERVED: A/G
3'_FLANK: CCACCCTTATGACAGAAAGTGAAGAGGAACTAAAAAGCCTCTTGAATAAAGGGAAAGAAG
||

SNP: snp75-scaffold10-1578441
ACCESSION:
COMMENT: MAF:0.413;Illumina_score:0.965;Illumina_state:successful;Chinese_assembly_v1:scaffold10-1578441;Chinese_assembly_v2_pseudo:chr14-7161050;Sheep_OARV2:OAR9-7647948;Bovine_UMD3:Chr9-6061871
SAMPLESIZE: 194
LENGTH: ?
5'_FLANK: GAATTCAAACAATATTAAATATTTAATTTCACTAAAAAATGTTTCTTTTTACCAACTTAG
OBSERVED: T/C
3'_FLANK: AACACACATGATTGCCATTCTTCCTCCTTTCAAATCCCATATTTTTTGGAAAAAAATCAC
||

SNP: snp76-scaffold10-1633060
ACCESSION:
COMMENT: MAF:0.279;Illumina_score:0.899;Illumina_state:successful;Chinese_assembly_v1:scaffold10-1633060;Chinese_assembly_v2_pseudo:chr14-7215669;Sheep_OARV2:OAR9-7706064;Bovine_UMD3:Chr9-6006241
SAMPLESIZE: 194
LENGTH: ?
5'_FLANK: ATTTAGAGAGAGTGAATATTTTAAAAATAATAAATCTCTAGTCAATCCTAAAAATAATAA
OBSERVED: A/C
3'_FLANK: TAATAATCACTCTCTACCTCTTCTTCTTCAGTCTTCTTTAGTTTCTTTCAGTGATGCTGT
||

SNP: snp77-scaffold10-1692986
ACCESSION:
COMMENT: MAF:0.469;Illumina_score:0.965;Illumina_state:successful;Chinese_assembly_v1:scaffold10-1692986;Chinese_assembly_v2_pseudo:chr14-7275595;Sheep_OARV2:OAR9-7754698;Bovine_UMD3:Chr9-5936587
SAMPLESIZE: 194
LENGTH: ?
5'_FLANK: ATGGCAAATTACATGGGCTCAAGTCTTCATTATTCAATCCTTCTTATCTTGTAATGCACA
OBSERVED: T/G
3'_FLANK: CCCTGGAAGTTTGATACTGAAAGACTGATATACAAAATATATGTATAGATATAAAAATCC
||

SNP: snp78-scaffold10-1732434
ACCESSION:
COMMENT: MAF:0.271;Illumina_score:0.889;Illumina_state:successful;Chinese_assembly_v1:scaffold10-1732434;Chinese_assembly_v2_pseudo:chr14-7315043;Sheep_OARV2:OAR9-7794773;Bovine_UMD3:Chr9-5899005
SAMPLESIZE: 194
LENGTH: ?
5'_FLANK: TGTAAACTTTCATGTCATCTACAGTGACAATTTCACCTCTTTTTTTCCGATTTGGATTCC
OBSERVED: A/G
3'_FLANK: TTTATTTCTTTTTATTCACCACTTGCTGTGGCTAGGAATTCCAAAACAAGGTTAAAAAAG
||

SNP: snp79-scaffold10-1771907
ACCESSION:
COMMENT: MAF:0.455;Illumina_score:1.000;Illumina_state:successful;Chinese_assembly_v1:scaffold10-1771907;Chinese_assembly_v2_pseudo:chr14-7354516;Sheep_OARV2:null-null;Bovine_UMD3:Chr9-5857681
SAMPLESIZE: 194
LENGTH: ?
5'_FLANK: CTTTGCAATGATGATTCATTTGCCATTTTAAGGTCTCTGCTTGTCATCTTCTGTTGTCTA
OBSERVED: T/C
3'_FLANK: AGCAGCTTGCTTTCCCTTACACACATCTTTGGGCCTAGATCTTCCATAATCTACATGATC
||

SNP: snp80-scaffold100-532
ACCESSION:
COMMENT: MAF:0.283;Illumina_score:0.899;Illumina_state:successful;Chinese_assembly_v1:scaffold100-532;Chinese_assembly_v2_pseudo:chr15-5072178;Sheep_OARV2:OAR15-5617013;Bovine_UMD3:Chr15-6340549
SAMPLESIZE: 194
LENGTH: ?
5'_FLANK: TTACCTCACTGGGATATTTAGAGGCTTAAATATCTGAGTCAAAATATGTGGAACTCTAGA
OBSERVED: T/C
3'_FLANK: AGCCCATATAAGGACTCTAAAACTGTCGCTTTTGAAACAATTAGAATTAATTTTGTTTTG
||

SNP: snp81-scaffold100-66639
ACCESSION:
COMMENT: MAF:0.421;Illumina_score:1.000;Illumina_state:successful;Chinese_assembly_v1:scaffold100-66639;Chinese_assembly_v2_pseudo:chr15-5138285;Sheep_OARV2:OAR15-5678819;Bovine_UMD3:Chr15-6407719
SAMPLESIZE: 194
LENGTH: ?
5'_FLANK: AAAAAACATAACTTAGAAATTAGAAACAAAAAGCAAACACAGAGGAAGTTTCTGGGAAGA
OBSERVED: T/C
3'_FLANK: AGTGGAATAGGAAGCCTCAGAAATGTATCTCCCCACCTGACAAAAATTGCACTGTCAACT
||

SNP: snp82-scaffold100-104045
ACCESSION:
COMMENT: MAF:0.399;Illumina_score:0.935;Illumina_state:successful;Chinese_assembly_v1:scaffold100-104045;Chinese_assembly_v2_pseudo:chr15-5175691;Sheep_OARV2:OAR15-5719685;Bovine_UMD3:Chr15-6451072
SAMPLESIZE: 194
LENGTH: ?
5'_FLANK: GAGTTAACCAACTAAGAATGTGAAGAGATAACTTCCAGAAAGGGAAATACAAATGGCTAA
OBSERVED: T/C
3'_FLANK: GAAATATACAATGGTATGTCATCTTAGTTAATAAAGAAGGAAATGCAAATGGAACAAAAT
||

SNP: snp83-scaffold100-181234
ACCESSION:
COMMENT: MAF:0.421;Illumina_score:0.935;Illumina_state:successful;Chinese_assembly_v1:scaffold100-181234;Chinese_assembly_v2_pseudo:chr15-5252880;Sheep_OARV2:OAR15-5795445;Bovine_UMD3:Chr15-6519568
SAMPLESIZE: 194
LENGTH: ?
5'_FLANK: GCAAGTTCTTATGCTTGAAGTATGTATTGCCAGAAAGTTATCATGATAATTCTCAGAAGG
OBSERVED: T/C
3'_FLANK: AAATATGTATTCTTCTTTTCTACATCTCCGTGTAGAGAGAATATTCTTTGTCTTCCTGAA
||

SNP: snp85-scaffold100-265663
ACCESSION:
COMMENT: MAF:0.457;Illumina_score:0.996;Illumina_state:successful;Chinese_assembly_v1:scaffold100-265663;Chinese_assembly_v2_pseudo:chr15-5337309;Sheep_OARV2:OAR15-5877853;Bovine_UMD3:Chr15-6613467
SAMPLESIZE: 194
LENGTH: ?
5'_FLANK: CAACGGCTCTGTGAAACACTGGCCTTGGGAATGCGACCCCTTGCAAGAAAGCTTCTGTTA
OBSERVED: T/C
3'_FLANK: ACCAGAACTTGGCGTTCTGTCTTAAAAGACTTTTGTCCACCGCCACCCTACAGTGGTTTG
||

SNP: snp86-scaffold100-321467
ACCESSION:
COMMENT: MAF:0.404;Illumina_score:0.824;Illumina_state:successful;Chinese_assembly_v1:scaffold100-321467;Chinese_assembly_v2_pseudo:chr15-5393113;Sheep_OARV2:OAR15-5934141;Bovine_UMD3:Chr15-6666377
SAMPLESIZE: 194
LENGTH: ?
5'_FLANK: CTTGATGGGCAGTGTTGAGGTGTCTGAAGGCAGCAGACACAGAGTTTGCAGGAGGCTCTG
OBSERVED: T/C
3'_FLANK: AGCGGTACTGGTAGAACTCTGGAGCCAGATGACCTGGCTTTGAACCCACTTTCCCCTCCC
||

SNP: snp87-scaffold100-359069
ACCESSION:
COMMENT: MAF:0.423;Illumina_score:1.000;Illumina_state:successful;Chinese_assembly_v1:scaffold100-359069;Chinese_assembly_v2_pseudo:chr15-5430715;Sheep_OARV2:OAR15-5971953;Bovine_UMD3:Chr15-6706281
SAMPLESIZE: 194
LENGTH: ?
5'_FLANK: GTGGAATGTATTTTTGTAGATGGATATTCACTAGCACTAGGTGTGAGGTATCAGGTGTCT
OBSERVED: T/G
3'_FLANK: GAGGGAAATAGTAACTCATGGGCAGATCTTGTTAGGCAGGAGTGAGTCTTTGGAAAAAGA
||

SNP: snp89-scaffold100-464347
ACCESSION:
COMMENT: MAF:0.500;Illumina_score:0.888;Illumina_state:successful;Chinese_assembly_v1:scaffold100-464347;Chinese_assembly_v2_pseudo:chr15-5535993;Sheep_OARV2:OAR15-6080508;Bovine_UMD3:Chr9-null
SAMPLESIZE: 194
LENGTH: ?
5'_FLANK: AGACATGAAGATATAAAGGAAACAAGACTGGTACAAAAAAAGAATGTAGTGACTGTTGCC
OBSERVED: T/G
3'_FLANK: CTTTTCTCACCCATATTTCTAATTAAAGAAGTAAATATGTACATATGAAGTAGAATAATC
||

SNP: snp90-scaffold100-538338
ACCESSION:
COMMENT: MAF:0.393;Illumina_score:0.854;Illumina_state:successful;Chinese_assembly_v1:scaffold100-538338;Chinese_assembly_v2_pseudo:chr15-5609984;Sheep_OARV2:OAR15-6155534;Bovine_UMD3:Chr15-6868481
SAMPLESIZE: 194
LENGTH: ?
5'_FLANK: CAAATAAGTGTCTTTCTTTAATAGTTCTAGCTATTAGAGTTTAAGAATAATCTCAAACTT
OBSERVED: A/G
3'_FLANK: TAAACTTTAGAATACACAAGTAAGCACTCTTAGCATCTTTTTAGCATGGAACGAATAACA
||

SNP: snp91-scaffold100-589840
ACCESSION:
COMMENT: MAF:0.457;Illumina_score:0.939;Illumina_state:successful;Chinese_assembly_v1:scaffold100-589840;Chinese_assembly_v2_pseudo:chr15-5661486;Sheep_OARV2:OAR15-6207089;Bovine_UMD3:Chr15-6924447
SAMPLESIZE: 194
LENGTH: ?
5'_FLANK: AACTACTGACGATATTTCAAGTCCCACCTGTGCTTTCTCTACTTCTATATCCCTTGATAA
OBSERVED: T/C
3'_FLANK: GGCTATGTTGAACCACCTATATCTTTATCTTAATCAAGATGTTTATTCTAATCATAATTT
||

SNP: snp92-scaffold100-658230
ACCESSION:
COMMENT: MAF:0.398;Illumina_score:0.815;Illumina_state:successful;Chinese_assembly_v1:scaffold100-658230;Chinese_assembly_v2_pseudo:chr15-5729876;Sheep_OARV2:OAR15-6275259;Bovine_UMD3:Chr15-6997973
SAMPLESIZE: 194
LENGTH: ?
5'_FLANK: ATCTGGGCTATTCTCATTCATTTCCTCGCTCACATAAATTTTCAGATTAGTTTGTTAAGT
OBSERVED: T/C
3'_FLANK: TTAATGTTTTAGCTGGGATTGCATTCAATAGTTAATTTCAATGGGAAGAACTCTGTGTGA
||

SNP: snp93-scaffold100-709592
ACCESSION:
COMMENT: MAF:0.461;Illumina_score:0.950;Illumina_state:successful;Chinese_assembly_v1:scaffold100-709592;Chinese_assembly_v2_pseudo:chr15-5781238;Sheep_OARV2:OAR15-6338643;Bovine_UMD3:Chr15-7046451
SAMPLESIZE: 194
LENGTH: ?
5'_FLANK: GCAAATTTCATATATTACTGTGAGTTTCTGCCCTTCTTCCTGGCCTGCCTTAAAAATTTC
OBSERVED: A/G
3'_FLANK: TACTTGCTTAGATTTCCTGTTCCTCATATTTATGTAAGCCAATCTGTTGTAATAAACAAT
||

SNP: snp94-scaffold100-782707
ACCESSION:
COMMENT: MAF:0.431;Illumina_score:0.845;Illumina_state:successful;Chinese_assembly_v1:scaffold100-782707;Chinese_assembly_v2_pseudo:chr15-5854353;Sheep_OARV2:OAR15-6411955;Bovine_UMD3:Chr15-7128182
SAMPLESIZE: 194
LENGTH: ?
5'_FLANK: ATTAAAATAAATAGCTCAAGGGCAACACAGTAACATAACAGAGTAAAATATTTGATGCCC
OBSERVED: A/G
3'_FLANK: TAATAATGATTCTAAGGCATGAACAAAAGATCAAACACATTTATCATAATCTGTGTAAAA
||

SNP: snp95-scaffold100-814887
ACCESSION:
COMMENT: MAF:0.459;Illumina_score:0.950;Illumina_state:successful;Chinese_assembly_v1:scaffold100-814887;Chinese_assembly_v2_pseudo:chr15-5886533;Sheep_OARV2:OAR15-6443980;Bovine_UMD3:Chr15-7162057
SAMPLESIZE: 194
LENGTH: ?
5'_FLANK: GGCTAGAACATGCAAATATGCAGTTTGTATTACGGAGTTTAAGCATTCATCCTGGATCTA
OBSERVED: T/C
3'_FLANK: AATCATCTTGGAAATACTGACCCTAACCTGAGGATACTCTGGTGTTTCTACCTTATATTT
||

SNP: snp96-scaffold100-846907
ACCESSION:
COMMENT: MAF:0.209;Illumina_score:0.939;Illumina_state:successful;Chinese_assembly_v1:scaffold100-846907;Chinese_assembly_v2_pseudo:chr15-5918553;Sheep_OARV2:OAR15-6476500;Bovine_UMD3:Chr15-7194095
SAMPLESIZE: 194
LENGTH: ?
5'_FLANK: CTCCATGCTTCAAAAGAAAATGAACAAGCAATTGAAATAGATGCGAGAGCCAGAGGACTT
OBSERVED: A/C
3'_FLANK: TTTGATTATATATAAACAAATATCCATTTCCTGCATCAGGAAGGCAGAAAAAGATGATCA
||

SNP: snp97-scaffold100-914180
ACCESSION:
COMMENT: MAF:0.393;Illumina_score:0.950;Illumina_state:successful;Chinese_assembly_v1:scaffold100-914180;Chinese_assembly_v2_pseudo:chr15-5985826;Sheep_OARV2:OAR15-6520968;Bovine_UMD3:Chr15-7268632
SAMPLESIZE: 194
LENGTH: ?
5'_FLANK: GGATCACCCTAAGAAGACTGCACAGAGAATTCAGTCCTGGTGTGAATGTTCTAGAGTGGG
OBSERVED: A/C
3'_FLANK: TAACTGGGAGCTGTGGACCATTAGGCCTTCCTGAACTTGGGAAGAGGAGCTGAATTAGCA
||

SNP: snp98-scaffold100-949216
ACCESSION:
COMMENT: MAF:0.388;Illumina_score:0.939;Illumina_state:successful;Chinese_assembly_v1:scaffold100-949216;Chinese_assembly_v2_pseudo:chr15-6020862;Sheep_OARV2:OAR15-6553274;Bovine_UMD3:Chr15-7298647
SAMPLESIZE: 194
LENGTH: ?
5'_FLANK: TGCCTTATTCTTCAATCATAATTTCCCCCAATTGTTGAGAATATTAGTTACTATTGGCAC
OBSERVED: A/G
3'_FLANK: TAGCAATGTCCCTTGTCCTTAGAGAACTGAATCATTGAAGGTATAACTACCTTTCCCAGG
||

SNP: snp99-scaffold100-988345
ACCESSION:
COMMENT: MAF:0.429;Illumina_score:0.950;Illumina_state:successful;Chinese_assembly_v1:scaffold100-988345;Chinese_assembly_v2_pseudo:chr15-6059991;Sheep_OARV2:OAR15-6592088;Bovine_UMD3:Chr15-7337336
SAMPLESIZE: 194
LENGTH: ?
5'_FLANK: AAAGATATAACTTTTCTTAAATTTTTTTCAATATATATATTGTCTTCATTTTTCGATTTT
OBSERVED: A/G
3'_FLANK: CTCCTCTTATTGTGCAATACTCGGCACTTCTAACTTGTCATCTCTTGAACACAGGTGTTT
||

SNP: snp100-scaffold100-1020487
ACCESSION:
COMMENT: MAF:0.209;Illumina_score:0.965;Illumina_state:null;Chinese_assembly_v1:scaffold100-1020487;Chinese_assembly_v2_pseudo:chr15-6092133;Sheep_OARV2:OAR15-6626389;Bovine_UMD3:Chr15-7373618
SAMPLESIZE: 194
LENGTH: ?
5'_FLANK: TTTCCCCAGGGAAATGCAGATTGCCTTTATGTTTTGTTTTTCCTCTCTAGTTGTTGGAGA
OBSERVED: T/G
3'_FLANK: CTCACTGTGTTATTTCAGCAGTATATTCAAGAGCAAAACTGTTGCAGTTCATCTAGGACA
||

SNP: snp101-scaffold100-1074758
ACCESSION:
COMMENT: MAF:0.479;Illumina_score:0.950;Illumina_state:successful;Chinese_assembly_v1:scaffold100-1074758;Chinese_assembly_v2_pseudo:chr15-6146404;Sheep_OARV2:OAR15-6682000;Bovine_UMD3:7180002016137-18263
SAMPLESIZE: 194
LENGTH: ?
5'_FLANK: GAGAAGCAGCTTACCTGAGCTCTAGTTGGTCCCTGATAATTGCTACCTAACTACCTGTAA
OBSERVED: T/C
3'_FLANK: AAAAAGCCATGTTCTCAAGGCCTATATGTCCTTGGTCTCACAAGCTATGATTGGAACCTC
||

SNP: snp102-scaffold100-1122530
ACCESSION:
COMMENT: MAF:0.412;Illumina_score:0.950;Illumina_state:successful;Chinese_assembly_v1:scaffold100-1122530;Chinese_assembly_v2_pseudo:chr15-6194176;Sheep_OARV2:OAR15-6734337;Bovine_UMD3:Chr15-7454682
SAMPLESIZE: 194
LENGTH: ?
5'_FLANK: ATCAGGCTGACCCCTTGTAAGTCACTTTGAAGGTGAGTAATGTTGGCCAAGATCATCTTC
OBSERVED: T/C
3'_FLANK: AGGTGGGGCACAGTTGGAGCCCCAGGAGATCTGGAGAGGTACCAGTGCCACCTGTACTTG
||

SNP: snp103-scaffold100-1172257
ACCESSION:
COMMENT: MAF:0.293;Illumina_score:0.988;Illumina_state:successful;Chinese_assembly_v1:scaffold100-1172257;Chinese_assembly_v2_pseudo:chr15-6243903;Sheep_OARV2:OAR15-6792394;Bovine_UMD3:Chr15-7505016
SAMPLESIZE: 194
LENGTH: ?
5'_FLANK: AGACATATTCAACGGTAGAGTAATTTGTTATATAAAACACTTTACAAAGTAATTTGCCAG
OBSERVED: T/C
3'_FLANK: AGAGACAAGACGCAATGGCAGAAGTTAATTGTATCATGTAGTAGAATGGTTAATACTCAT
||

SNP: snp104-scaffold100-1235257
ACCESSION:
COMMENT: MAF:0.440;Illumina_score:0.935;Illumina_state:successful;Chinese_assembly_v1:scaffold100-1235257;Chinese_assembly_v2_pseudo:chr15-6306903;Sheep_OARV2:OAR15-6858469;Bovine_UMD3:Chr15-7556073
SAMPLESIZE: 194
LENGTH: ?
5'_FLANK: TGCAAATTGTCATTTCTGTGGGATACGTTCTATGGACTCTTGCTAAAATATTCTTTTTCA
OBSERVED: T/C
3'_FLANK: AGTTCACTTTTGTAGAAAGATTTTCTTACATATATTTATGAGGCTTTTACTACTGAAATT
||

SNP: snp105-scaffold100-1271422
ACCESSION:
COMMENT: MAF:0.340;Illumina_score:1.000;Illumina_state:successful;Chinese_assembly_v1:scaffold100-1271422;Chinese_assembly_v2_pseudo:chr15-6343068;Sheep_OARV2:OAR15-6877189;Bovine_UMD3:Chr15-7578924
SAMPLESIZE: 194
LENGTH: ?
5'_FLANK: TATTCAAACCCTAGCAAGATCCATGGAAATTGGGTGATTTCCCACGGTTTCTTCTCTTCC
OBSERVED: A/G
3'_FLANK: CTTGTGTACCTTTTCTTTGTTCAGTTCTTTATTTTTTAATTCCTTTCTTTTCCTTCTCTT
||

SNP: snp106-scaffold100-1313915
ACCESSION:
COMMENT: MAF:0.466;Illumina_score:0.965;Illumina_state:successful;Chinese_assembly_v1:scaffold100-1313915;Chinese_assembly_v2_pseudo:chr15-6385561;Sheep_OARV2:OAR15-6921245;Bovine_UMD3:Chr15-7626453
SAMPLESIZE: 194
LENGTH: ?
5'_FLANK: TGAATTGAGTGTGTCCATGAAAACAATTAATGTATCGTATGCAGACATACACATATGCAC
OBSERVED: A/G
3'_FLANK: TATACATACCCCATTTCACAAATGCATATAGTCTCCTGTCAGTCTTGTATATGGACCTCT
||

SNP: snp107-scaffold100-1343265
ACCESSION:
COMMENT: MAF:0.461;Illumina_score:1.000;Illumina_state:successful;Chinese_assembly_v1:scaffold100-1343265;Chinese_assembly_v2_pseudo:chr15-6414911;Sheep_OARV2:OAR15-6953386;Bovine_UMD3:Chr15-7658281
SAMPLESIZE: 194
LENGTH: ?
5'_FLANK: CTGTACTGGCAACAGGCAATCCTCTCTGCTCGTGGTCTTCAAATTCTTTTGCTTCCTTTT
OBSERVED: T/C
3'_FLANK: ACCAGGAAAACATTTGAAAAATGCTGTCCTCATGAGTACACTTTAAAGTTGTCATCTAAA
||

SNP: snp108-scaffold100-1391860
ACCESSION:
COMMENT: MAF:0.343;Illumina_score:0.965;Illumina_state:successful;Chinese_assembly_v1:scaffold100-1391860;Chinese_assembly_v2_pseudo:chr15-6463506;Sheep_OARV2:OAR15-7000782;Bovine_UMD3:Chr15-7703763
SAMPLESIZE: 194
LENGTH: ?
5'_FLANK: AGTCATCACTTTTAATTCTGTCACTCACTTTGGTGGTCTCTAGCATTAACTTTTCAGACA
OBSERVED: T/C
3'_FLANK: AGAGTCTGAAAGAACAGCATACATTGAGTCTCTGCTGTACATATTATGTATGTAAACCTA
||

SNP: snp109-scaffold100-1453379
ACCESSION:
COMMENT: MAF:0.495;Illumina_score:0.899;Illumina_state:successful;Chinese_assembly_v1:scaffold100-1453379;Chinese_assembly_v2_pseudo:chr15-6525025;Sheep_OARV2:OAR15-7065224;Bovine_UMD3:Chr15-7767242
SAMPLESIZE: 194
LENGTH: ?
5'_FLANK: CTCTGATAGCTCCACTATAACAATGGAAAAACAATCACTCTTTCCTTTGGAAGAAAATCA
OBSERVED: T/C
3'_FLANK: GCTATTGCCAGTATAGCAATTTGATAAAAGTCCACTGTGTTCTTGTCTATCACATTCCAA
||

SNP: snp110-scaffold100-1498920
ACCESSION:
COMMENT: MAF:0.485;Illumina_score:1.000;Illumina_state:successful;Chinese_assembly_v1:scaffold100-1498920;Chinese_assembly_v2_pseudo:chr15-6570566;Sheep_OARV2:OAR15-7110517;Bovine_UMD3:Chr15-7840492
SAMPLESIZE: 194
LENGTH: ?
5'_FLANK: GGATTCTTTACCAACTGAGCCACAAGGGAAGCCCAAGACATGGCTTTTTCCAAACCGCAT
OBSERVED: A/G
3'_FLANK: CTTCCCTGGCTTCAGATCAGTAATCAAGTAATACAGCATTTGCTTCATCACAGTGTAAAC
||

SNP: snp111-scaffold100-1535384
ACCESSION:
COMMENT: MAF:0.467;Illumina_score:0.976;Illumina_state:successful;Chinese_assembly_v1:scaffold100-1535384;Chinese_assembly_v2_pseudo:chr15-6607030;Sheep_OARV2:OAR15-7146483;Bovine_UMD3:Chr15-7881754
SAMPLESIZE: 194
LENGTH: ?
5'_FLANK: TTAAACATTGGCATGGTTTCCTCCCTAATGCCCATATACCTAGCTGAACTAGAAGCCCTC
OBSERVED: A/G
3'_FLANK: GATGTTAGCATTAAAATTGTGCCTGTATTGCTTGTGTTCTAATCTCATCATTTATCACAG
||

SNP: snp112-scaffold100-1568353
ACCESSION:
COMMENT: MAF:0.463;Illumina_score:0.899;Illumina_state:successful;Chinese_assembly_v1:scaffold100-1568353;Chinese_assembly_v2_pseudo:chr15-6639999;Sheep_OARV2:OAR15-7172674;Bovine_UMD3:Chr15-7902011
SAMPLESIZE: 194
LENGTH: ?
5'_FLANK: AAACTTGGTTGGGTATATATGAAAATTAGAAAAATTTGGTTGTTGTTTTGATGGAGAGAA
OBSERVED: T/C
3'_FLANK: GGTAAAGAAATTTTGTAAGAGAGGAATGGAAAGAACTGTCTTGAAATTTCTTCAACAGGC
||

SNP: snp113-scaffold100-1615412
ACCESSION:
COMMENT: MAF:0.437;Illumina_score:0.935;Illumina_state:successful;Chinese_assembly_v1:scaffold100-1615412;Chinese_assembly_v2_pseudo:chr15-6687058;Sheep_OARV2:OAR15-7214845;Bovine_UMD3:Chr15-7784648
SAMPLESIZE: 194
LENGTH: ?
5'_FLANK: GCAATTAATTAATTAAAACATAGCCATTAATTGTGTGTTTTAGTACATTACTAAGTATGT
OBSERVED: A/C
3'_FLANK: TATCTTACATATAAGCCACTGCAGGCTTAACTTAGAATGTGTTCCTATAAATCACTATTC
||

SNP: snp114-scaffold100-1663331
ACCESSION:
COMMENT: MAF:0.409;Illumina_score:0.800;Illumina_state:successful;Chinese_assembly_v1:scaffold100-1663331;Chinese_assembly_v2_pseudo:chr15-6734977;Sheep_OARV2:OAR15-7261472;Bovine_UMD3:Chr15-7981269
SAMPLESIZE: 194
LENGTH: ?
5'_FLANK: CAGATTCTTTACTGCTCTGTCATCTGGAAGCTCACCCTCAGAGGCTACTGAATCTAATTA
OBSERVED: A/G
3'_FLANK: AAACAAAGAGGAATTTATTCATAATATCAGAGATTAACCTCTAATAGTATACCAAAGCAA
||

SNP: snp115-scaffold100-1691845
ACCESSION:
COMMENT: MAF:0.435;Illumina_score:0.935;Illumina_state:successful;Chinese_assembly_v1:scaffold100-1691845;Chinese_assembly_v2_pseudo:chr15-6763491;Sheep_OARV2:OAR15-7293455;Bovine_UMD3:Chr15-8016603
SAMPLESIZE: 194
LENGTH: ?
5'_FLANK: AAGAAATATGAATTTTACTCAACACCAATAAAAACAGTCATCAGAGTAAAGGAGGGAGAA
OBSERVED: T/C
3'_FLANK: TTTTATCACCAAAATATTCTATCTAAAGATGTATAAAAGGAATTTGAGTTAGGCATTTTT
||

SNP: snp116-scaffold100-1742381
ACCESSION:
COMMENT: MAF:0.471;Illumina_score:0.935;Illumina_state:successful;Chinese_assembly_v1:scaffold100-1742381;Chinese_assembly_v2_pseudo:chr15-6814027;Sheep_OARV2:OAR15-7340504;Bovine_UMD3:Chr15-8066110
SAMPLESIZE: 194
LENGTH: ?
5'_FLANK: GCACTGCTTTGCCTAGGTCATATATCTAGCTAGTGTTAAAATGCTTAAGAGTTGAAAATC
OBSERVED: A/G
3'_FLANK: TATCTTCAATGTTATCACGACATTTTCTGGGAAGAACTTTTAATGAATCAAAATTATTTT
||

SNP: snp117-scaffold100-1814596
ACCESSION:
COMMENT: MAF:0.368;Illumina_score:0.915;Illumina_state:successful;Chinese_assembly_v1:scaffold100-1814596;Chinese_assembly_v2_pseudo:chr15-6886242;Sheep_OARV2:OAR15-7407833;Bovine_UMD3:Chr15-8135451
SAMPLESIZE: 194
LENGTH: ?
5'_FLANK: TTTCTCTCTTCCCCCTCCTTCTCAACCTTCCAACACTCTCCCATCCTCACCTTCATCTGT
OBSERVED: A/G
3'_FLANK: CTTCCTAACTTTCTGAAAACACTTCCAGAAAATGCTACCACCACATGCACCCCCATGGCA
||

SNP: snp118-scaffold100-1865144
ACCESSION:
COMMENT: MAF:0.483;Illumina_score:1.000;Illumina_state:successful;Chinese_assembly_v1:scaffold100-1865144;Chinese_assembly_v2_pseudo:chr15-6936790;Sheep_OARV2:OAR15-7462499;Bovine_UMD3:Chr15-8193156
SAMPLESIZE: 194
LENGTH: ?
5'_FLANK: GATCCTCTACAGAAGTATTGGACCATATATTTCTTGTGCTTATTACACATTTCCACCTAC
OBSERVED: A/G
3'_FLANK: TGAGCTTCCAAGCCAACATGACCTTCTACTCCATAAGCCTAAGACCTTTCTCTATATCTT
||

SNP: snp120-scaffold100-1965906
ACCESSION:
COMMENT: MAF:0.352;Illumina_score:0.950;Illumina_state:synthesized;Chinese_assembly_v1:scaffold100-1965906;Chinese_assembly_v2_pseudo:chr15-7037552;Sheep_OARV2:OAR15-7563261;Bovine_UMD3:Chr15-8304503
SAMPLESIZE: 194
LENGTH: ?
5'_FLANK: CACTGATTCTGCAAACAAATTTGAATCTCCAAGAACGTGCAAAAACAACCAAAACCAAGC
OBSERVED: A/G
3'_FLANK: CAATTTTGGGTCACTTGGTTTTATAGGAATGTGTAGCAAGACGCTTCTGAGGCAGCTACA
||

SNP: snp121-scaffold100-2009239
ACCESSION:
COMMENT: MAF:0.492;Illumina_score:0.946;Illumina_state:successful;Chinese_assembly_v1:scaffold100-2009239;Chinese_assembly_v2_pseudo:chr15-7080885;Sheep_OARV2:OAR15-7608707;Bovine_UMD3:Chr15-8345775
SAMPLESIZE: 194
LENGTH: ?
5'_FLANK: CACTGTTCCCAGACAGGATAGGCTATAAAAGAGTCTTGGACGGGGAAACGGGCTACACGC
OBSERVED: A/G
3'_FLANK: TGCCTCTTCAGAGGAGAGAGTTACTACAGCTGTGGAAAGATCATTCCAGGTGTGTGGAAG
||

SNP: snp122-scaffold100-2039620
ACCESSION:
COMMENT: MAF:0.373;Illumina_score:0.939;Illumina_state:successful;Chinese_assembly_v1:scaffold100-2039620;Chinese_assembly_v2_pseudo:chr15-7111266;Sheep_OARV2:OAR15-7639111;Bovine_UMD3:Chr15-8381398
SAMPLESIZE: 194
LENGTH: ?
5'_FLANK: CCACTTTTATTCAGTATAGTATGCAATTCCTAACCATAGTAATCAGAGAACCCTGGGAAA
OBSERVED: T/G
3'_FLANK: CTAGTCAGATACGTATAAAAGAGTTACACATAAATGAATGATTTTAAATAAATTCAAATG
||

SNP: snp123-scaffold100-2068603
ACCESSION:
COMMENT: MAF:0.335;Illumina_score:0.950;Illumina_state:successful;Chinese_assembly_v1:scaffold100-2068603;Chinese_assembly_v2_pseudo:chr15-7140249;Sheep_OARV2:OAR15-7668518;Bovine_UMD3:Chr15-8411734
SAMPLESIZE: 194
LENGTH: ?
5'_FLANK: CATTGCTTGGTTCTCTGGACAAGGTCAGTTCCATTAATTATATTCTCACAAGGCACCATG
OBSERVED: T/C
3'_FLANK: ACTTCTGTTCCACAATCCTCAGTGCATTTGTAAACACACAAAAGATAACAAGTGCAGGGA
||

SNP: snp124-scaffold100-2107546
ACCESSION:
COMMENT: MAF:0.481;Illumina_score:0.888;Illumina_state:successful;Chinese_assembly_v1:scaffold100-2107546;Chinese_assembly_v2_pseudo:chr15-7179192;Sheep_OARV2:OAR15-7706568;Bovine_UMD3:Chr15-8451958
SAMPLESIZE: 194
LENGTH: ?
5'_FLANK: TGTAAAATCTGAGTTTACACTACTCAACAATTATTAAATGAGCAGTGAGTCCACATTAGT
OBSERVED: T/G
3'_FLANK: GAGTAATTATGAAGTATTTCAATTTTCCAGGAGAATTCTCCAAAATTCTTAAGTATATAA
||

SNP: snp125-scaffold100-2169279
ACCESSION:
COMMENT: MAF:0.354;Illumina_score:0.854;Illumina_state:successful;Chinese_assembly_v1:scaffold100-2169279;Chinese_assembly_v2_pseudo:chr15-7240925;Sheep_OARV2:OAR15-7770321;Bovine_UMD3:Chr15-8513691
SAMPLESIZE: 194
LENGTH: ?
5'_FLANK: CCAAGCTGTTTATAACAAACCACAACTGGACTTTCCAATAGTTTCCAAGATTACATAGAA
OBSERVED: T/C
3'_FLANK: GAATGAGCTTTGCTTCATATTAATGACTAATATTTTTACTGGCACTGGTTCAGCATGACT
||

SNP: snp126-scaffold100-2226170
ACCESSION:
COMMENT: MAF:0.461;Illumina_score:0.950;Illumina_state:successful;Chinese_assembly_v1:scaffold100-2226170;Chinese_assembly_v2_pseudo:chr15-7297816;Sheep_OARV2:OAR15-7829072;Bovine_UMD3:Chr15-8568652
SAMPLESIZE: 194
LENGTH: ?
5'_FLANK: AATTTAGGAAAACCACGGTATATGTCCATCACAACCAAAGCATGGAGACCACTTCCCCCA
OBSERVED: A/G
3'_FLANK: AGAGACACATAAAGAACAGTGATCTTGCTCTAAAGCAAGGATTCCAAGGCTATAAATGTT
||

SNP: snp127-scaffold100-2283769
ACCESSION:
COMMENT: MAF:0.459;Illumina_score:0.939;Illumina_state:null;Chinese_assembly_v1:scaffold100-2283769;Chinese_assembly_v2_pseudo:chr15-7355415;Sheep_OARV2:OAR15-7891428;Bovine_UMD3:Chr15-8630343
SAMPLESIZE: 194
LENGTH: ?
5'_FLANK: GAACACAGTGTTGGCTATTATTTGTATAAACCTCTATGGACTAACAAAAACAACTCTCAT
OBSERVED: A/G
3'_FLANK: TGCTTCTTGGTATTTCATCTGTTTGAAAGTAGAGGAGTTTCTCTGTTTCCTAAGTGATGC
||

SNP: snp128-scaffold100-2326309
ACCESSION:
COMMENT: MAF:0.494;Illumina_score:0.815;Illumina_state:synthesized;Chinese_assembly_v1:scaffold100-2326309;Chinese_assembly_v2_pseudo:chr15-7397955;Sheep_OARV2:OAR15-7934337;Bovine_UMD3:Chr15-8673534
SAMPLESIZE: 194
LENGTH: ?
5'_FLANK: ATCACTATGATATCAGCAATGCTTTTAAATAAATCAATAATTTCTTTTCATGACAACATT
OBSERVED: A/G
3'_FLANK: CCCATGTTTTTTTGAAAAATAGTAGTTTATGTATGAGAGAGAATTTTGCCTAGGTTACAT
||

SNP: snp129-scaffold100-2368422
ACCESSION:
COMMENT: MAF:0.286;Illumina_score:0.939;Illumina_state:null;Chinese_assembly_v1:scaffold100-2368422;Chinese_assembly_v2_pseudo:chr15-7440068;Sheep_OARV2:OAR15-7975777;Bovine_UMD3:Chr15-8716067
SAMPLESIZE: 194
LENGTH: ?
5'_FLANK: AACCATGGCTGATCAATGGTTGATACCAGGACTTTAAATGTGGCAACAATCCATTCTAAG
OBSERVED: A/C
3'_FLANK: TGCCTACCTTATTGAAATTATAGCATATTACTTTTAAGTCAGTATACCAATTCAGTAGCC
||

SNP: snp130-scaffold100-2425437
ACCESSION:
COMMENT: MAF:0.322;Illumina_score:0.950;Illumina_state:successful;Chinese_assembly_v1:scaffold100-2425437;Chinese_assembly_v2_pseudo:chr15-7497083;Sheep_OARV2:OAR15-8032082;Bovine_UMD3:Chr15-8768508
SAMPLESIZE: 194
LENGTH: ?
5'_FLANK: TTGGCCTGTGTCCTATTCTATCAAGTTTCAAGCTTGCTACTGTATTTATTGCCAATCAGC
OBSERVED: A/G
3'_FLANK: TTCAGAGTTTACTAGGGCACTAATGGATCTTGATCAGTGATCTCATTTCCCCAGATTCCT
||

SNP: snp131-scaffold100-2465624
ACCESSION:
COMMENT: MAF:0.486;Illumina_score:0.946;Illumina_state:successful;Chinese_assembly_v1:scaffold100-2465624;Chinese_assembly_v2_pseudo:chr15-7537270;Sheep_OARV2:OAR15-8072320;Bovine_UMD3:Chr15-8810379
SAMPLESIZE: 194
LENGTH: ?
5'_FLANK: AAACAGCTTATAGGTTATATTGTGTCTGAGCTAAACCATAGTTTCTGTGACTTGAAAACT
OBSERVED: T/C
3'_FLANK: CCAGGGAGACATATGACATTTGGAAGTGTGAGCATTTGCCATGGAGGCTTCAAATATACA
||

SNP: snp132-scaffold100-2502236
ACCESSION:
COMMENT: MAF:0.367;Illumina_score:0.950;Illumina_state:successful;Chinese_assembly_v1:scaffold100-2502236;Chinese_assembly_v2_pseudo:chr15-7573882;Sheep_OARV2:OAR15-8098865;Bovine_UMD3:Chr15-8835395
SAMPLESIZE: 194
LENGTH: ?
5'_FLANK: TGAATGGATATAAGGAAGACTGGTAATAAATTAAAATGTACAAATTTTGACCCTGAAATC
OBSERVED: A/G
3'_FLANK: TTCCATGTGAGAAGATGGCTCCATTATTGGACCAGAAGAAACATGGTTATAGAAAGCGGA
||

SNP: snp133-scaffold100-2549365
ACCESSION:
COMMENT: MAF:0.472;Illumina_score:0.950;Illumina_state:successful;Chinese_assembly_v1:scaffold100-2549365;Chinese_assembly_v2_pseudo:chr15-7621011;Sheep_OARV2:OAR15-8144990;Bovine_UMD3:Chr15-8893121
SAMPLESIZE: 194
LENGTH: ?
5'_FLANK: ACCTTTTAAAGTCACATGACTTTCCCACAATATATGCTCAAAGTCCACTTAGTCGATTTG
OBSERVED: T/C
3'_FLANK: AATTTGAAAATTTACAGAGAGGGGAAATGGAGATATTTATTACCCTTTACCTCAACTGTC
||

SNP: snp134-scaffold100-2583961
ACCESSION:
COMMENT: MAF:0.356;Illumina_score:0.935;Illumina_state:successful;Chinese_assembly_v1:scaffold100-2583961;Chinese_assembly_v2_pseudo:chr15-7655607;Sheep_OARV2:OAR15-8179937;Bovine_UMD3:Chr15-8933699
SAMPLESIZE: 194
LENGTH: ?
5'_FLANK: ATACTTGGTGTCATGGATTTATAAGATTTCTATTTCAAAGAGCTTATAGTCTAATTGGAG
OBSERVED: T/C
3'_FLANK: GATGAAAACCCAACACATGTGAAAGCTTACCATTTCTAATTACATCAGTATCTTAGAAAC
||

SNP: snp135-scaffold100-2628601
ACCESSION:
COMMENT: MAF:0.435;Illumina_score:0.858;Illumina_state:successful;Chinese_assembly_v1:scaffold100-2628601;Chinese_assembly_v2_pseudo:chr15-7700247;Sheep_OARV2:OAR15-8226835;Bovine_UMD3:Chr15-8972866
SAMPLESIZE: 194
LENGTH: ?
5'_FLANK: TTGAATGAGTTCTGGAGAATATTACATTTATAGTTCTAAGGAAGGTCTATTATGACTACA
OBSERVED: T/C
3'_FLANK: GTTAGAAGTATTTTAAATTAATTCTCTGAATGTTTAAATTTATTTATTACATTTCAGTAC
||

SNP: snp136-scaffold100-2691016
ACCESSION:
COMMENT: MAF:0.458;Illumina_score:0.935;Illumina_state:successful;Chinese_assembly_v1:scaffold100-2691016;Chinese_assembly_v2_pseudo:chr15-7762662;Sheep_OARV2:OAR15-8295444;Bovine_UMD3:Chr15-9042530
SAMPLESIZE: 194
LENGTH: ?
5'_FLANK: TGGTACTAGAATTAAACATATATTTATGGTAAACAGAGTTTTAGAACTACAGATTAGGAC
OBSERVED: A/G
3'_FLANK: CAGAATTAGCTTGTGTATATAGGTCAGTAAACTAAGGTTGTAGAGATTACACAATTTATA
||

SNP: snp137-scaffold100-2745032
ACCESSION:
COMMENT: MAF:0.422;Illumina_score:0.939;Illumina_state:successful;Chinese_assembly_v1:scaffold100-2745032;Chinese_assembly_v2_pseudo:chr15-7816678;Sheep_OARV2:OAR15-8348523;Bovine_UMD3:Chr15-9091707
SAMPLESIZE: 194
LENGTH: ?
5'_FLANK: GCTTTTGAGGTGATAAACAGGTGGACTAGGTTAATGGAAGAACAAAGAAACAGAATTTGT
OBSERVED: A/C
3'_FLANK: TTAGGGAGAAATGCAATCTCAATCAGATATTTGGGGTTTGGGCAAGAATATGATGACAAG
||

SNP: snp138-scaffold100-2788500
ACCESSION:
COMMENT: MAF:0.343;Illumina_score:0.996;Illumina_state:null;Chinese_assembly_v1:scaffold100-2788500;Chinese_assembly_v2_pseudo:chr15-7860146;Sheep_OARV2:OAR15-8395636;Bovine_UMD3:Chr15-9135577
SAMPLESIZE: 194
LENGTH: ?
5'_FLANK: TGGAGTCCTTGTTCCTATAGCCCCTCCTGCTCTCTGAGTACAAATTCAGCTAGCCTTCAA
OBSERVED: T/C
3'_FLANK: GACAGAAGTTCTAGGGACTCTTCTCTGATACAGGATGCCTAGGATTGGGAGCCTACTATA
||

SNP: snp139-scaffold100-2825470
ACCESSION:
COMMENT: MAF:0.495;Illumina_score:0.899;Illumina_state:successful;Chinese_assembly_v1:scaffold100-2825470;Chinese_assembly_v2_pseudo:chr15-7897116;Sheep_OARV2:OAR15-8432250;Bovine_UMD3:Chr15-9173407
SAMPLESIZE: 194
LENGTH: ?
5'_FLANK: TGGACAAGAGTTTTCCAGGCAGATATTAATAAAAATATTCCTAAGTGTTATGCACTTGGC
OBSERVED: A/G
3'_FLANK: TATCTGTGGAACAGAAAGAATTCTGCTGTGGTTTAATTGAAATGAAAGAAGAGGTTAGAG
||

SNP: snp140-scaffold100-2871450
ACCESSION:
COMMENT: MAF:0.413;Illumina_score:0.813;Illumina_state:successful;Chinese_assembly_v1:scaffold100-2871450;Chinese_assembly_v2_pseudo:chr15-7943096;Sheep_OARV2:OAR15-8480056;Bovine_UMD3:Chr15-9220305
SAMPLESIZE: 194
LENGTH: ?
5'_FLANK: TTCATTGTATCATAATTACTAAGAATGCTTTAAATAATACTAGTCAGCTGATGTAGCTAC
OBSERVED: A/G
3'_FLANK: TAACATTTGAGAAGTAAGGTGTAAATATGGACAGTACTAATGAAAAGAATACAAGTTGGA
||

SNP: snp141-scaffold100-2919799
ACCESSION:
COMMENT: MAF:0.378;Illumina_score:1.000;Illumina_state:successful;Chinese_assembly_v1:scaffold100-2919799;Chinese_assembly_v2_pseudo:chr15-7991445;Sheep_OARV2:OAR15-8529246;Bovine_UMD3:Chr15-9275100
SAMPLESIZE: 194
LENGTH: ?
5'_FLANK: AGAGAGCCTAACCCTGTCTGCTTAGAATGGCAGGATTCTTGAGACCCAAATCCCAAGGGT
OBSERVED: A/G
3'_FLANK: CCTGATATTACAGACCATGTAGGCTAAAGTGGGTCAATAAGCCTTCCTGTAATCTCTCTT
||

SNP: snp142-scaffold100-2977447
ACCESSION:
COMMENT: MAF:0.478;Illumina_score:1.000;Illumina_state:successful;Chinese_assembly_v1:scaffold100-2977447;Chinese_assembly_v2_pseudo:chr15-8049093;Sheep_OARV2:OAR15-8588518;Bovine_UMD3:Chr15-9327062
SAMPLESIZE: 194
LENGTH: ?
5'_FLANK: CCTTCTCTCTCCATGTAGTTGCATGGCAGCAAAGAGTTACATGGAAAATGATAGGGAATT
OBSERVED: A/C
3'_FLANK: TTGCTCTGAGTGACCAGTAAATGTTTTAGAGCAGACTAATATACTGACAGAAAATGACTT
||

SNP: snp143-scaffold100-3010220
ACCESSION:
COMMENT: MAF:0.392;Illumina_score:1.000;Illumina_state:successful;Chinese_assembly_v1:scaffold100-3010220;Chinese_assembly_v2_pseudo:chr15-8081866;Sheep_OARV2:OAR15-8614193;Bovine_UMD3:Chr15-9353385
SAMPLESIZE: 194
LENGTH: ?
5'_FLANK: TTGGGATACAGGGTTTCCTTAGCACCCATCTGAATTATAGCCCATTTTCTCTGTAACTGG
OBSERVED: T/C
3'_FLANK: ACCCACCCTCCTTGGTCTAGAAATGAAAATTGGTACTTATTACAATAATTGTAAACAATT
||

SNP: snp144-scaffold100-3062685
ACCESSION:
COMMENT: MAF:0.435;Illumina_score:1.000;Illumina_state:successful;Chinese_assembly_v1:scaffold100-3062685;Chinese_assembly_v2_pseudo:chr15-8134331;Sheep_OARV2:OAR15-8668048;Bovine_UMD3:Chr15-9414360
SAMPLESIZE: 194
LENGTH: ?
5'_FLANK: CCCTTCCTTCCCGAGGGAGAAGTTATGATACAGGGTTTTCTTCCCAGTTGAAGTGGGCTA
OBSERVED: T/C
3'_FLANK: GTCAGGAGCTCAGCATATGGAAAGAGAATGTCTCATATATTCCTATTGGCTCCATGTGGC
||

SNP: snp145-scaffold100-3103029
ACCESSION:
COMMENT: MAF:0.334;Illumina_score:0.965;Illumina_state:successful;Chinese_assembly_v1:scaffold100-3103029;Chinese_assembly_v2_pseudo:chr15-8174675;Sheep_OARV2:OAR15-8710134;Bovine_UMD3:Chr15-9460942
SAMPLESIZE: 194
LENGTH: ?
5'_FLANK: AATTAGAAACTATATTTCTATACAATTCATTTGAATGCTTCTTTCTATCAAAATCTTCTT
OBSERVED: A/G
3'_FLANK: CTGTTAGAAATGGTAAGTAAAATGCCTCAGAAGTATAGTGGATTTTCCTCATTGCATTAA
||

SNP: snp146-scaffold100-3150536
ACCESSION:
COMMENT: MAF:0.338;Illumina_score:0.950;Illumina_state:null;Chinese_assembly_v1:scaffold100-3150536;Chinese_assembly_v2_pseudo:chr15-8222182;Sheep_OARV2:OAR15-8753842;Bovine_UMD3:Chr15-9503626
SAMPLESIZE: 194
LENGTH: ?
5'_FLANK: TTATAGTGGAAAGAGCAAGAATATAGATCCAAAATAAGTACTTGTCAAGTGGTAATAAGT
OBSERVED: A/G
3'_FLANK: CTGGGAAGAAATCTAAAGCATGAATACAGACCTGGAGAATGACAGGGGTGAAAAAGACAT
||

SNP: snp147-scaffold100-3182073
ACCESSION:
COMMENT: MAF:0.261;Illumina_score:0.935;Illumina_state:successful;Chinese_assembly_v1:scaffold100-3182073;Chinese_assembly_v2_pseudo:chr15-8253719;Sheep_OARV2:OAR15-8785280;Bovine_UMD3:Chr15-9532381
SAMPLESIZE: 194
LENGTH: ?
5'_FLANK: TAATGTCTATATGGGACAAATATAAATTCTGATGGGTTTTGTCATGTATACATGGTCCTT
OBSERVED: A/G
3'_FLANK: CTTATACATTGGGATATCTACCAGCTATCTGTTGGTATTTAAACTGAAAAAATACGTCAA
||

SNP: snp148-scaffold100-3225842
ACCESSION:
COMMENT: MAF:0.281;Illumina_score:0.965;Illumina_state:successful;Chinese_assembly_v1:scaffold100-3225842;Chinese_assembly_v2_pseudo:chr15-8297488;Sheep_OARV2:OAR15-8826952;Bovine_UMD3:Chr15-9585291
SAMPLESIZE: 194
LENGTH: ?
5'_FLANK: CTCTTTTGCACTGAAGTACAAGAAAATAGTTTCCTGAAATTCTGTAGAACTGATATGTCT
OBSERVED: A/G
3'_FLANK: TTTGCTTATGGCGCATTTTTCCTTAAACTTGCTATGTCATATGCATTGCTCATATTGCTG
||

SNP: snp149-scaffold100-3280258
ACCESSION:
COMMENT: MAF:0.387;Illumina_score:0.965;Illumina_state:successful;Chinese_assembly_v1:scaffold100-3280258;Chinese_assembly_v2_pseudo:chr15-8351904;Sheep_OARV2:OAR15-8879844;Bovine_UMD3:Chr15-9638235
SAMPLESIZE: 194
LENGTH: ?
5'_FLANK: TTATAGTTTTATAGAGAGATGATAATTTGTCTCCATGGCAAAAGCCAAGGGGAAAAATAA
OBSERVED: T/C
3'_FLANK: ATATGTTATAAGCAAAGATGAAGAATATCATTTTGTGGCAGAGGAGTTTCAATAGACTCT
||

SNP: snp150-scaffold1001-15557
ACCESSION:
COMMENT: MAF:0.452;Illumina_score:0.950;Illumina_state:successful;Chinese_assembly_v1:scaffold1001-15557;Chinese_assembly_v2_pseudo:chr17-69866647;Sheep_OARV2:OAR17-70453210;Bovine_UMD3:Chr17-72579801
SAMPLESIZE: 194
LENGTH: ?
5'_FLANK: AGGTACTGCATCTCCAAGATCAAATTCAATTTCAGCTGCCCCTCAAACTTGGCTTCAGCC
OBSERVED: T/C
3'_FLANK: AATTCCAGGTGTTTTCAGAACCGAGCTGAAGGCCAGGTCAAGGCTTCAACTGACAGACAG
||

SNP: snp151-scaffold1001-45113
ACCESSION:
COMMENT: MAF:0.340;Illumina_score:0.946;Illumina_state:successful;Chinese_assembly_v1:scaffold1001-45113;Chinese_assembly_v2_pseudo:chr17-69837091;Sheep_OARV2:OAR17-70422534;Bovine_UMD3:Chr17-72550388
SAMPLESIZE: 194
LENGTH: ?
5'_FLANK: GGATGGGATGAGGGGAGCGGACAGAAGACGAGCACGTGGCCACGAAGAGCCCGTCTGTCA
OBSERVED: T/C
3'_FLANK: GATGTGAAGAGATGGGAGGTTTTTCCAGCCAGTGGTACTGAGTTACAGCACACTTTCCAT
||

SNP: snp152-scaffold1001-86863
ACCESSION:
COMMENT: MAF:0.500;Illumina_score:0.899;Illumina_state:successful;Chinese_assembly_v1:scaffold1001-86863;Chinese_assembly_v2_pseudo:chr17-69795341;Sheep_OARV2:OAR17-70385238;Bovine_UMD3:Chr17-72497329
SAMPLESIZE: 194
LENGTH: ?
5'_FLANK: GTTCTGGGGGTACCATACCCTATCTCTCTGCATTTGTTTTGATTGCTTTAATAATGTAGT
OBSERVED: A/G
3'_FLANK: TTGTGAACTACTTAAACATACTGATTTTAGCAGATAACCCATGTTTCTGTTGCCCAACAG
||

SNP: snp153-scaffold1001-135168
ACCESSION:
COMMENT: MAF:0.480;Illumina_score:0.935;Illumina_state:successful;Chinese_assembly_v1:scaffold1001-135168;Chinese_assembly_v2_pseudo:chr17-69747036;Sheep_OARV2:OAR17-70336135;Bovine_UMD3:Chr17-72448686
SAMPLESIZE: 194
LENGTH: ?
5'_FLANK: TTGTAAGATCAGAAAAAGTGTGGTGTTGATATGAGAATAAGAATGATCCAGAGATGAAAG
OBSERVED: A/G
3'_FLANK: CAAGCTGATGCAATGAGCTATTTGCCAGGCACTTGTTCCAGGAGCTGGGGCTGCAGCAGG
||

SNP: snp154-scaffold1001-189874
ACCESSION:
COMMENT: MAF:0.368;Illumina_score:1.000;Illumina_state:successful;Chinese_assembly_v1:scaffold1001-189874;Chinese_assembly_v2_pseudo:chr17-69692330;Sheep_OARV2:OAR17-70280571;Bovine_UMD3:Chr17-72392844
SAMPLESIZE: 194
LENGTH: ?
5'_FLANK: TTCCGTGTGGGCTCGAGAAACTGAAGGACAAAAAGTACTGGCCTTCATGACCAATTTATC
OBSERVED: A/G
3'_FLANK: TTACTTCTGACCTACTGTGGGAAAACTAAACCATCAGGATAGTGCTCAGAACACTCAACA
||

SNP: snp155-scaffold1001-219681
ACCESSION:
COMMENT: MAF:0.461;Illumina_score:0.858;Illumina_state:successful;Chinese_assembly_v1:scaffold1001-219681;Chinese_assembly_v2_pseudo:chr17-69662523;Sheep_OARV2:OAR17-70252536;Bovine_UMD3:Chr17-72360007
SAMPLESIZE: 194
LENGTH: ?
5'_FLANK: GCAAGGCCTCGGTTAAGAATGAGGAATAAATGTTGATAAACTACTCTAAATGGAAGTGAT
OBSERVED: A/G
3'_FLANK: TTTTTATCTACTTCCCAAATTAGCTGAGTAATTTTGTTCAGATCTTCTCTTCAGAAAGAG
||

SNP: snp156-scaffold1001-270725
ACCESSION:
COMMENT: MAF:0.445;Illumina_score:0.858;Illumina_state:successful;Chinese_assembly_v1:scaffold1001-270725;Chinese_assembly_v2_pseudo:chr17-69611479;Sheep_OARV2:OAR17-70203754;Bovine_UMD3:Chr17-72306837
SAMPLESIZE: 194
LENGTH: ?
5'_FLANK: TGGGTATTTACTTAGATTTATACTAGGGTGTAACTGAAAATTTCTTTCCAAAAAATGCTT
OBSERVED: A/G
3'_FLANK: AATCTAGTTTTCAAGAAGGACTGGTAATAGAAATTACTGTTATGAAACACTGTTGAAAAA
||

SNP: snp157-scaffold1001-317757
ACCESSION:
COMMENT: MAF:0.479;Illumina_score:0.915;Illumina_state:successful;Chinese_assembly_v1:scaffold1001-317757;Chinese_assembly_v2_pseudo:chr17-69564447;Sheep_OARV2:OAR17-70156796;Bovine_UMD3:Chr17-72257341
SAMPLESIZE: 194
LENGTH: ?
5'_FLANK: AACTATATGTGCCCTCAGAGGGAATTGCAAGAGGCCTGACAGGGGTTTTCTAAGTGTGGA
OBSERVED: A/C
3'_FLANK: GGTGGACTGCAAGTTTCTGCAGGTGTCATCTTCCTGCAACCCTTCATCCCAGCCCTGGAC
||

SNP: snp158-scaffold1001-350471
ACCESSION:
COMMENT: MAF:0.441;Illumina_score:0.900;Illumina_state:successful;Chinese_assembly_v1:scaffold1001-350471;Chinese_assembly_v2_pseudo:chr17-69531733;Sheep_OARV2:OAR17-70122090;Bovine_UMD3:Chr17-72223684
SAMPLESIZE: 194
LENGTH: ?
5'_FLANK: GTGCAAAGATAATTCATCTCTGTGTTCCCAACACCTAGAATAGTGCTTGGCACTCAGCGA
OBSERVED: T/C
3'_FLANK: GGCTGATTCGTTTGACAGATGTCCTGAGAGGGTGACGTGCCAGGAAGGGCTGAACTGCTC
||

SNP: snp159-scaffold1001-414742
ACCESSION:
COMMENT: MAF:0.203;Illumina_score:0.949;Illumina_state:successful;Chinese_assembly_v1:scaffold1001-414742;Chinese_assembly_v2_pseudo:chr17-69467462;Sheep_OARV2:OAR17-70057613;Bovine_UMD3:Chr17-72158689
SAMPLESIZE: 194
LENGTH: ?
5'_FLANK: CTTTGTGAGCGTCTACTTGTGTCTGTCTCATACACACACACACAGCGCACTCTAACAAGC
OBSERVED: T/G
3'_FLANK: AGCATCTCACCAGACCTACTAGTGGCCCAAGACTTCAGTTCTAGAGCCAGCTCATTTCAT
||

SNP: snp160-scaffold1001-445511
ACCESSION:
COMMENT: MAF:0.374;Illumina_score:0.854;Illumina_state:null;Chinese_assembly_v1:scaffold1001-445511;Chinese_assembly_v2_pseudo:chr17-69436693;Sheep_OARV2:OAR17-70027059;Bovine_UMD3:Chr17-72126457
SAMPLESIZE: 194
LENGTH: ?
5'_FLANK: CAGGGCAACCATTCATCAAGGAGAAAGAGAAAGGTAAAAAAAAGATTTCATTAACAGAAG
OBSERVED: T/C
3'_FLANK: ACTGGGTAAGGTGGGAGCAGAAAAAGGGGCAACAGGATTGAACTGTGGAGCACTGCAACC
||

SNP: snp161-scaffold1001-521605
ACCESSION:
COMMENT: MAF:0.303;Illumina_score:1.000;Illumina_state:successful;Chinese_assembly_v1:scaffold1001-521605;Chinese_assembly_v2_pseudo:chr17-69360599;Sheep_OARV2:OAR17-69950437;Bovine_UMD3:Chr17-72040253
SAMPLESIZE: 194
LENGTH: ?
5'_FLANK: CCACACCTCACCCCCATCTAGACAGAGGGGCAGTATCCACTCTGAGACTCTGTTAAAGAC
OBSERVED: A/G
3'_FLANK: TCAACTTATTTCACCCCCACATTCTTGAGAGGTGGTCCCATTTTACACATGGGAAAACCC
||

SNP: snp162-scaffold1001-580433
ACCESSION:
COMMENT: MAF:0.385;Illumina_score:1.000;Illumina_state:successful;Chinese_assembly_v1:scaffold1001-580433;Chinese_assembly_v2_pseudo:chr17-69301771;Sheep_OARV2:OAR17-69891681;Bovine_UMD3:Chr17-71981020
SAMPLESIZE: 194
LENGTH: ?
5'_FLANK: CTCAGCCCATGAGAGGAATGGAATGTGACATGTTTTGCTGATACCAGCACTCCAATGGTG
OBSERVED: A/G
3'_FLANK: TGGGGCAAATAAGGAATTGATTTTCCTTATAAAAGAGTCGGAGTAATAGTGCATTCTGTG
||

SNP: snp163-scaffold1001-670504
ACCESSION:
COMMENT: MAF:0.248;Illumina_score:0.939;Illumina_state:successful;Chinese_assembly_v1:scaffold1001-670504;Chinese_assembly_v2_pseudo:chr17-69211700;Sheep_OARV2:OAR17-69802001;Bovine_UMD3:Chr17-71887138
SAMPLESIZE: 194
LENGTH: ?
5'_FLANK: AGTCTTTCTGCACATGGAAGGTTTCATTTGAGTTTTTTCAAGCTTGTGTGACATTGCCAA
OBSERVED: T/C
3'_FLANK: GAGGAGATGTCTGTCTGTCTGCTGTTCCTTGGAAAGTAAAGTCTTTCAGAAATCTAGCTA
||

SNP: snp164-scaffold1002-10838
ACCESSION:
COMMENT: MAF:0.344;Illumina_score:1.000;Illumina_state:successful;Chinese_assembly_v1:scaffold1002-10838;Chinese_assembly_v2_pseudo:chr11-49803335;Sheep_OARV2:OAR3-55758030;Bovine_UMD3:Chr11-50268383
SAMPLESIZE: 194
LENGTH: ?
5'_FLANK: CAGATCAGGAAACCTCAGTATCTAGGATACCTCAGTATCCTAGAATCAACCAGTATTCCT
OBSERVED: A/G
3'_FLANK: CTAGGACTCTGAGCTGTTACAGCAATGTCTCCTCTGGAGGAAATCTTGAAATGCTCCAAC
||

SNP: snp165-scaffold1002-42301
ACCESSION:
COMMENT: MAF:0.479;Illumina_score:1.000;Illumina_state:successful;Chinese_assembly_v1:scaffold1002-42301;Chinese_assembly_v2_pseudo:chr11-49834798;Sheep_OARV2:OAR3-55727181;Bovine_UMD3:Chr11-50297434
SAMPLESIZE: 194
LENGTH: ?
5'_FLANK: TTCTGATGTGAGAGGGTGGTGATTCAGTGTCATAAAATAGACATAAAATAACAGTGATTA
OBSERVED: T/C
3'_FLANK: AGTTCATTCCCAGGGGCCAATCAGAAAACTTCTACTGCAAGTTGAAATTCAAGACGTAGA
||

SNP: snp166-scaffold1002-92501
ACCESSION:
COMMENT: MAF:0.414;Illumina_score:0.996;Illumina_state:successful;Chinese_assembly_v1:scaffold1002-92501;Chinese_assembly_v2_pseudo:chr11-49884998;Sheep_OARV2:OAR3-55674691;Bovine_UMD3:Chr11-50389443
SAMPLESIZE: 194
LENGTH: ?
5'_FLANK: TCACGAAGTAGGAGTAAGCAAGGATATTTGGGTCAGTGTAAGACTTTAGGGCCTTGAGCC
OBSERVED: A/G
3'_FLANK: TGATGGCAGGACACAGATTCCAAGGGCACAGATTCACTGCTATGACTTTGCCTCTATCAG
||

SNP: snp168-scaffold1002-169346
ACCESSION:
COMMENT: MAF:0.469;Illumina_score:0.965;Illumina_state:successful;Chinese_assembly_v1:scaffold1002-169346;Chinese_assembly_v2_pseudo:chr11-49961843;Sheep_OARV2:OAR3-55597270;Bovine_UMD3:Chr11-50482773
SAMPLESIZE: 194
LENGTH: ?
5'_FLANK: AAAAAGGATTATAGTTTTACCAGCTGTTCTCATTATAACATAAACCACTCTAGTGGCTCT
OBSERVED: T/C
3'_FLANK: AATTGTCATTAATAAAATATTAGCATTTTATTAAACCTTTAATAACACTTTAATAAAGTA
||

SNP: snp169-scaffold1002-233314
ACCESSION:
COMMENT: MAF:0.320;Illumina_score:0.950;Illumina_state:successful;Chinese_assembly_v1:scaffold1002-233314;Chinese_assembly_v2_pseudo:chr11-50025811;Sheep_OARV2:OAR3-55531044;Bovine_UMD3:Chr11-50535253
SAMPLESIZE: 194
LENGTH: ?
5'_FLANK: TGACATTTGTTTCTCTTGGTTATTCCCTATTGGTCACCAAATGATACCCCCGGGATCAAG
OBSERVED: T/C
3'_FLANK: AGGAAGAACAGAGGAGAGTGACCAGAAAGATGCTGCCCTGAGTCTTCCGTGGAAGAATAC
||

SNP: snp170-scaffold1002-288198
ACCESSION:
COMMENT: MAF:0.401;Illumina_score:0.950;Illumina_state:successful;Chinese_assembly_v1:scaffold1002-288198;Chinese_assembly_v2_pseudo:chr11-50080695;Sheep_OARV2:OAR3-55477354;Bovine_UMD3:Chr11-50586410
SAMPLESIZE: 194
LENGTH: ?
5'_FLANK: TCTCAGTTCCCACTCAGTGGTACCTATTCCCATTAACTACAGCAGTGCCTGAAACTCACT
OBSERVED: T/G
3'_FLANK: TAGGGTTCCTGTTGAGTCAACAAACCTTCCTCAGTAATGGAAAGCTCTCAGGGAGGGATA
||

SNP: snp171-scaffold1002-320112
ACCESSION:
COMMENT: MAF:0.495;Illumina_score:0.939;Illumina_state:successful;Chinese_assembly_v1:scaffold1002-320112;Chinese_assembly_v2_pseudo:chr11-50112609;Sheep_OARV2:OAR3-55443701;Bovine_UMD3:Chr11-50617220
SAMPLESIZE: 194
LENGTH: ?
5'_FLANK: TTGGACTTGCAAACATGCTTTTGGAACAGAACATGTTTGTATGTAGGGGACTTACTGTAA
OBSERVED: T/C
3'_FLANK: GAGGGAAGTAATAGCATGGTTATAAGGTTGATTATTCCAAAGGGACAGATGGGCTTATCA
||

SNP: snp172-scaffold1002-351305
ACCESSION:
COMMENT: MAF:0.297;Illumina_score:0.917;Illumina_state:successful;Chinese_assembly_v1:scaffold1002-351305;Chinese_assembly_v2_pseudo:chr11-50143802;Sheep_OARV2:OAR3-55412717;Bovine_UMD3:Chr11-50654218
SAMPLESIZE: 194
LENGTH: ?
5'_FLANK: CTACAGACCAACAGATCTTATATATCTAGACATAAAAGCCCTCAACAAAATACTAGCATG
OBSERVED: T/C
3'_FLANK: GAGATTATGCACCATGACCAAATGATCTAGAATATGATCTATGTTGGAGAAGAATTAAAG
||

SNP: snp173-scaffold1002-384508
ACCESSION:
COMMENT: MAF:0.367;Illumina_score:0.950;Illumina_state:successful;Chinese_assembly_v1:scaffold1002-384508;Chinese_assembly_v2_pseudo:chr11-50177005;Sheep_OARV2:OAR3-55379460;Bovine_UMD3:Chr11-50689060
SAMPLESIZE: 194
LENGTH: ?
5'_FLANK: GGACTTCTGTATATCCCAACTTATTGAGCATTCCCTATGTGTAGGTGATAGAACAGCATG
OBSERVED: T/C
3'_FLANK: GACCCAGGAGTTCAGGTGTCTTGCATTTAGTTGGTGGGGAATGGGGGTCCCTGCAGATCA
||

SNP: snp174-scaffold1002-417328
ACCESSION:
COMMENT: MAF:0.401;Illumina_score:0.950;Illumina_state:successful;Chinese_assembly_v1:scaffold1002-417328;Chinese_assembly_v2_pseudo:chr11-50209825;Sheep_OARV2:OAR3-55345232;Bovine_UMD3:Chr11-50722086
SAMPLESIZE: 194
LENGTH: ?
5'_FLANK: TTTTTGGTGGGTGTTTTAAAAATCTCAAGGCAGTTGGTACTGTACATATTATTCCTGATC
OBSERVED: A/G
3'_FLANK: CTAAGCCCATAATCTGTTTCTTCCTTTCTCATTTACAAGCTCTGATTGGGCTAGCAACTA
||

SNP: snp175-scaffold1002-467266
ACCESSION:
COMMENT: MAF:0.204;Illumina_score:1.000;Illumina_state:successful;Chinese_assembly_v1:scaffold1002-467266;Chinese_assembly_v2_pseudo:chr11-50259763;Sheep_OARV2:OAR3-55294578;Bovine_UMD3:Chr11-50770318
SAMPLESIZE: 194
LENGTH: ?
5'_FLANK: AAGACTAGAAAGAACTAGATGTGGGAAATGGGATGAAGAGATAGCATGGCAGAATGTTTT
OBSERVED: A/G
3'_FLANK: CACAGAGGCCAGCTTATCTTCTTGGCAAGGTCTTTAAAGACGACCTGACTGCTGGCTTAG
||

SNP: snp176-scaffold1002-496148
ACCESSION:
COMMENT: MAF:0.390;Illumina_score:0.888;Illumina_state:successful;Chinese_assembly_v1:scaffold1002-496148;Chinese_assembly_v2_pseudo:chr11-50288645;Sheep_OARV2:OAR3-55265109;Bovine_UMD3:Chr11-50820812
SAMPLESIZE: 194
LENGTH: ?
5'_FLANK: CAGGTGATAGAAACTAATTTTCCAGAAACCCAAATAACCCAGACTATTTTTACTACAAAG
OBSERVED: T/C
3'_FLANK: AAAACAGAATAGAAACTTGAGCCTGATTTTTCTTGTAACTGTGTCTTAGGTTGCCATTTG
||

SNP: snp177-scaffold1002-528158
ACCESSION:
COMMENT: MAF:0.385;Illumina_score:0.950;Illumina_state:successful;Chinese_assembly_v1:scaffold1002-528158;Chinese_assembly_v2_pseudo:chr11-50320655;Sheep_OARV2:OAR3-55239890;Bovine_UMD3:Chr11-50842212
SAMPLESIZE: 194
LENGTH: ?
5'_FLANK: AGTCAGGCAGTTAGCTAAACTAATTGCTTCCCTGAAATGGCCCTAGGGATTCAAATGCCT
OBSERVED: A/C
3'_FLANK: GTATATTAGTTGTTTGGGTCCTGAGGGCTGATCTCATATCATATTACTTGCTTACCCATT
||

SNP: snp178-scaffold1002-556858
ACCESSION:
COMMENT: MAF:0.382;Illumina_score:0.950;Illumina_state:successful;Chinese_assembly_v1:scaffold1002-556858;Chinese_assembly_v2_pseudo:chr11-50349355;Sheep_OARV2:OAR3-55205055;Bovine_UMD3:Chr11-50877128
SAMPLESIZE: 194
LENGTH: ?
5'_FLANK: AACACGATCACGAAATCAGGTAATGCACACTCTATTACAAGAGTTGGCAGACTAAGGTCC
OBSERVED: A/G
3'_FLANK: TGATCAAAGTCTAACTTTTCACTTACTTTTGTAAGTCTTTTGAGCTAAAATGCCTTTCCC
||

SNP: snp179-scaffold1002-631742
ACCESSION:
COMMENT: MAF:0.229;Illumina_score:0.939;Illumina_state:successful;Chinese_assembly_v1:scaffold1002-631742;Chinese_assembly_v2_pseudo:chr11-50424239;Sheep_OARV2:OAR3-55133929;Bovine_UMD3:Chr11-50945321
SAMPLESIZE: 194
LENGTH: ?
5'_FLANK: AGAGGCGGCAAAGGAGATTAGACTCTAAGATGCATGAGTGTTTCAGAGGATATGTCAGAA
OBSERVED: T/C
3'_FLANK: CTATTGATGTTCAGATTCAGGGAGAAAGAAATCTCAATGTAGAAAATAGATCCATGTATG
||

SNP: snp180-scaffold1002-677569
ACCESSION:
COMMENT: MAF:0.267;Illumina_score:1.000;Illumina_state:successful;Chinese_assembly_v1:scaffold1002-677569;Chinese_assembly_v2_pseudo:chr11-50470066;Sheep_OARV2:OAR3-55088101;Bovine_UMD3:Chr11-50990934
SAMPLESIZE: 194
LENGTH: ?
5'_FLANK: TCTTCAGGCTCAACAAGGCAAATATTCCACTCCAGACCACTACAACCAAGAACACATGGC
OBSERVED: T/C
3'_FLANK: CTCATTCACCACAGCACACAGACAAAGTAGGGATGACCAAGATGTCAGCCTTGCTAAGGC
||

SNP: snp181-scaffold1002-726868
ACCESSION:
COMMENT: MAF:0.470;Illumina_score:0.950;Illumina_state:successful;Chinese_assembly_v1:scaffold1002-726868;Chinese_assembly_v2_pseudo:chr11-50519365;Sheep_OARV2:OAR3-55039836;Bovine_UMD3:Chr11-51052208
SAMPLESIZE: 194
LENGTH: ?
5'_FLANK: CCTAGCTTCTAATCCCCACTTCCCATGGGGACAAAAACAAAGAGAAAATAATGCACAAAG
OBSERVED: T/C
3'_FLANK: AAACATTTTTAGATCATCTTCTTAACAAGTATAAAGTAACTTCAAGTCCTGCCTTAATTT
||

SNP: snp182-scaffold1003-7529
ACCESSION:
COMMENT: MAF:0.425;Illumina_score:0.915;Illumina_state:successful;Chinese_assembly_v1:scaffold1003-7529;Chinese_assembly_v2_pseudo:chr5-73357479;Sheep_OARV2:OAR3-180326261;Bovine_UMD3:Chr5-76203516
SAMPLESIZE: 194
LENGTH: ?
5'_FLANK: CCAAACACTGCCTGGCTCAAAGGGCAGACAGCAGTGCTTGCTGTATGCACACACGTGCAC
OBSERVED: A/G
3'_FLANK: CACACATGGACACAGATGGGGGAGAACACAGGCTCCACAGCAAGAGACTTGGGTTCAGAT
||

SNP: snp183-scaffold1003-56451
ACCESSION:
COMMENT: MAF:0.351;Illumina_score:0.949;Illumina_state:successful;Chinese_assembly_v1:scaffold1003-56451;Chinese_assembly_v2_pseudo:chr5-73406401;Sheep_OARV2:OAR3-180394101;Bovine_UMD3:Chr5-76254071
SAMPLESIZE: 194
LENGTH: ?
5'_FLANK: AGTCCCACAGAGCCAGCTGCTAGCGGGGGTAACATGCAACCCGCTCTCTCTGTCACACAC
OBSERVED: A/G
3'_FLANK: CTCACGTGCAGACACACAGTCGGAGACAAAACACCAGACACAGACGCATACTGAGCTGTC
||

SNP: snp185-scaffold1003-142263
ACCESSION:
COMMENT: MAF:0.382;Illumina_score:0.896;Illumina_state:successful;Chinese_assembly_v1:scaffold1003-142263;Chinese_assembly_v2_pseudo:chr5-73492213;Sheep_OARV2:OAR3-180480602;Bovine_UMD3:Chr5-76340377
SAMPLESIZE: 194
LENGTH: ?
5'_FLANK: TAAATTAATTCCATTCACCAACAGCCCTCTGATGCAGGTCCTCTCTTTAACCCCATTTTA
OBSERVED: T/C
3'_FLANK: AGAGCCCAAAACTGAAGCCAAGGAAGTTAATAACTTGCCCAAGGTCACCACTGTGGGGAA
||

SNP: snp186-scaffold1003-197946
ACCESSION:
COMMENT: MAF:0.490;Illumina_score:0.996;Illumina_state:successful;Chinese_assembly_v1:scaffold1003-197946;Chinese_assembly_v2_pseudo:chr5-73547896;Sheep_OARV2:OAR3-180536444;Bovine_UMD3:Chr5-76395211
SAMPLESIZE: 194
LENGTH: ?
5'_FLANK: GGCTTGTGCAGTAACTGCATGTAGCAGGAGTGAAGGAAATTATAGGTTGGGCAGGGCCCC
OBSERVED: A/G
3'_FLANK: GTATTTCTCAGATGAATTGGGACTCCTGGTTCTGGAATGAGACGAGGCAGGACGTTTCTG
||

SNP: snp187-scaffold1003-256804
ACCESSION:
COMMENT: MAF:0.222;Illumina_score:0.900;Illumina_state:successful;Chinese_assembly_v1:scaffold1003-256804;Chinese_assembly_v2_pseudo:chr5-73606754;Sheep_OARV2:OAR3-180592884;Bovine_UMD3:Chr5-76459143
SAMPLESIZE: 194
LENGTH: ?
5'_FLANK: TAAGCAGAGGTGAGGGAGGGAGCGTGGACAGTGGACCCACTGCAAGAGGAACACGCTCAG
OBSERVED: T/C
3'_FLANK: GAAACAAAAGCAAGACCCAGCTGTTTATTTGAGACTGGTCTTTGGTTGCATTTATGACCT
||

SNP: snp189-scaffold1003-323637
ACCESSION:
COMMENT: MAF:0.493;Illumina_score:0.800;Illumina_state:successful;Chinese_assembly_v1:scaffold1003-323637;Chinese_assembly_v2_pseudo:chr5-73673587;Sheep_OARV2:OAR3-180663066;Bovine_UMD3:Chr5-76565742
SAMPLESIZE: 194
LENGTH: ?
5'_FLANK: TAATAGAGGCCTCTATACAGGGCAGCTCACAAGATGATAGCTGGTTTCCTTTTAGCTTGA
OBSERVED: T/C
3'_FLANK: GCAGCAAAAAAGTACAGATCTTCCTCAACTTACAGAGGGGTTACATTCTGATAAACCCCA
||

SNP: snp190-scaffold1003-377728
ACCESSION:
COMMENT: MAF:0.343;Illumina_score:0.950;Illumina_state:successful;Chinese_assembly_v1:scaffold1003-377728;Chinese_assembly_v2_pseudo:chr5-73727678;Sheep_OARV2:OAR3-180723806;Bovine_UMD3:Chr5-76598773
SAMPLESIZE: 194
LENGTH: ?
5'_FLANK: CTAATATTACTTTCCTTCAAGCTATCTTTCTCTCCTCGTTAGAACTTAAACTCATTGGGC
OBSERVED: A/G
3'_FLANK: TTATTTAAGCTTTGACTGGCATTGTGTACTTTAGCACAAATTTATTGGCACAATTTAAAG
||

SNP: snp191-scaffold1003-428856
ACCESSION:
COMMENT: MAF:0.496;Illumina_score:0.965;Illumina_state:successful;Chinese_assembly_v1:scaffold1003-428856;Chinese_assembly_v2_pseudo:chr5-73778806;Sheep_OARV2:OAR3-180779815;Bovine_UMD3:Chr5-76650432
SAMPLESIZE: 194
LENGTH: ?
5'_FLANK: CTTATCACACTTCCCAATCTGTATTAGAATGCAAGTTCTCAGAAAGCATAGTCTTTATCC
OBSERVED: A/G
3'_FLANK: TCTTCTATCAAGTTTCTTGAATAAATGAATCAATGACATGCTCATATAATCCAGCTGTTT
||

SNP: snp192-scaffold1003-465022
ACCESSION:
COMMENT: MAF:0.249;Illumina_score:0.868;Illumina_state:successful;Chinese_assembly_v1:scaffold1003-465022;Chinese_assembly_v2_pseudo:chr5-73814972;Sheep_OARV2:OAR3-180827987;Bovine_UMD3:Chr5-76695231
SAMPLESIZE: 194
LENGTH: ?
5'_FLANK: ATTCCTTTCAGATTTGTGCCTGGGAACAAAAATGGAGCAAAACAAAATCTCAAACAATGA
OBSERVED: T/C
3'_FLANK: GTGGGTATTTTTCTTCCTTTAAGTGAAAATATGTACTATTCACATTGGGTATTCAATTTA
||

SNP: snp193-scaffold1003-496998
ACCESSION:
COMMENT: MAF:0.466;Illumina_score:0.900;Illumina_state:successful;Chinese_assembly_v1:scaffold1003-496998;Chinese_assembly_v2_pseudo:chr5-73846948;Sheep_OARV2:OAR3-180858507;Bovine_UMD3:Chr5-76727752
SAMPLESIZE: 194
LENGTH: ?
5'_FLANK: GAAGTTATGCTGGCCTTTCTGGAAGAGCAAACCTATGACTTCCAATGTCAGTACCCTTCC
OBSERVED: A/G
3'_FLANK: CAGAGCATGTCAAGTGCTCCCACTGAAGTCTTTGAGACTGAAGAGAAAAAAGAGATTAAA
||

SNP: snp194-scaffold1003-526053
ACCESSION:
COMMENT: MAF:0.363;Illumina_score:0.935;Illumina_state:successful;Chinese_assembly_v1:scaffold1003-526053;Chinese_assembly_v2_pseudo:chr5-73876003;Sheep_OARV2:OAR3-180887639;Bovine_UMD3:Chr5-76752434
SAMPLESIZE: 194
LENGTH: ?
5'_FLANK: ACATCATCAAAGCATTTTAGCTATTGGGTTTTTATTTCATGGTCTCCATTGTGATTCTCT
OBSERVED: A/C
3'_FLANK: TTAAGGAACAAACTAGATTATATTTCAAAGGAACATTGAAGCTTTTTTTATTTCATATCA
||

SNP: snp195-scaffold1004-24032
ACCESSION:
COMMENT: MAF:0.459;Illumina_score:0.939;Illumina_state:successful;Chinese_assembly_v1:scaffold1004-24032;Chinese_assembly_v2_pseudo:chr3-50508183;Sheep_OARV2:OAR1-66764152;Bovine_UMD3:Chr3-53123135
SAMPLESIZE: 194
LENGTH: ?
5'_FLANK: TTTGCTTATATTAAATGTAGAGAGTTTCTGAGTTAATAATTATTGATATCTAAGCTACTG
OBSERVED: T/C
3'_FLANK: GTTAGTGCTTTACACAAAGCATTTAATACTGGCAAAACCCTGTTAGATGGACATTATTAT
||

SNP: snp196-scaffold1004-58728
ACCESSION:
COMMENT: MAF:0.384;Illumina_score:0.976;Illumina_state:successful;Chinese_assembly_v1:scaffold1004-58728;Chinese_assembly_v2_pseudo:chr3-50542879;Sheep_OARV2:OAR1-66729208;Bovine_UMD3:Chr3-53158407
SAMPLESIZE: 194
LENGTH: ?
5'_FLANK: GGGATAAAAGCGGCACGCTGGTAATTTTAAGGTGCACTCGCAGTGTCTCCTAGACTGTCC
OBSERVED: T/C
3'_FLANK: TAGGGGAAGGAACCCCAGCTGCCCATAGCAGCAATCAGCTCAATAATATCCTGTTGGAGT
||

SNP: snp197-scaffold1004-92091
ACCESSION:
COMMENT: MAF:0.438;Illumina_score:0.927;Illumina_state:successful;Chinese_assembly_v1:scaffold1004-92091;Chinese_assembly_v2_pseudo:chr3-50576242;Sheep_OARV2:OAR1-66695937;Bovine_UMD3:Chr3-53193174
SAMPLESIZE: 194
LENGTH: ?
5'_FLANK: ATCACACACACACTGAATACACAGGCACTTCGTGAACGTGCGATAGAGGAGCAATAGCGA
OBSERVED: T/C
3'_FLANK: AGCCCTCCCCATAACTAGCTTGTGATCCAGGACAGGTCACAGCATCTGGCAAGGTCTCAG
||

SNP: snp198-scaffold1004-124055
ACCESSION:
COMMENT: MAF:0.496;Illumina_score:0.949;Illumina_state:successful;Chinese_assembly_v1:scaffold1004-124055;Chinese_assembly_v2_pseudo:chr3-50608206;Sheep_OARV2:OAR1-66665914;Bovine_UMD3:Chr3-53223018
SAMPLESIZE: 194
LENGTH: ?
5'_FLANK: TTTAAATCAGTGTGGGTACTCCCAGCGAGCAGTATGAGCTGGTGAGAGTTCTCATAGTGC
OBSERVED: A/G
3'_FLANK: TCTACAAGCCACTTCTTCTGCAGGCCACCTCTGTCCCATGACATAAAGGGTTAACCTTGA
||

SNP: snp199-scaffold1004-156091
ACCESSION:
COMMENT: MAF:0.316;Illumina_score:0.976;Illumina_state:null;Chinese_assembly_v1:scaffold1004-156091;Chinese_assembly_v2_pseudo:chr3-50640242;Sheep_OARV2:OAR1-66632472;Bovine_UMD3:Chr3-53253339
SAMPLESIZE: 194
LENGTH: ?
5'_FLANK: GAACCCCAAAGGCTGTTGGAGGTGCAAGGTGGACAGTCCTTCTGGGGAAGGCTGGGAAGG
OBSERVED: T/C
3'_FLANK: GTTAGTATAGAGGGTGTGGGAGAGGTTCCAGGTAAAGGCCAGATGGTGATAGTCAGTCAG
||

SNP: snp200-scaffold1004-186595
ACCESSION:
COMMENT: MAF:0.406;Illumina_score:0.950;Illumina_state:null;Chinese_assembly_v1:scaffold1004-186595;Chinese_assembly_v2_pseudo:chr3-50670746;Sheep_OARV2:OAR1-66600866;Bovine_UMD3:Chr3-53287401
SAMPLESIZE: 194
LENGTH: ?
5'_FLANK: CATTTGGACCAATGTACATTCACACTATCCACTCTAGCCATGTATAAACTTATTTTAATG
OBSERVED: A/C
3'_FLANK: GATAGGAACATCTTTCTACATATCATGTGCATACCTCTGCTGCTTCACCCCAGTCACTGG
||

SNP: snp201-scaffold1004-216531
ACCESSION:
COMMENT: MAF:0.331;Illumina_score:1.000;Illumina_state:successful;Chinese_assembly_v1:scaffold1004-216531;Chinese_assembly_v2_pseudo:chr3-50700682;Sheep_OARV2:OAR1-66571039;Bovine_UMD3:Chr3-53317884
SAMPLESIZE: 194
LENGTH: ?
5'_FLANK: AAATTATGCTTGAAAATCTCTCAGGAAGGGTTGACACTGGAGATTGACACTTCTGCATCT
OBSERVED: T/G
3'_FLANK: TCAGTAATTCTGAACAAGTTTTTCTTTAGCAGTGGAACAGATTGCAGCTATTTCAGCTGA
||

SNP: snp202-scaffold1004-251072
ACCESSION:
COMMENT: MAF:0.388;Illumina_score:1.000;Illumina_state:successful;Chinese_assembly_v1:scaffold1004-251072;Chinese_assembly_v2_pseudo:chr3-50735223;Sheep_OARV2:OAR1-66536222;Bovine_UMD3:Chr3-53355687
SAMPLESIZE: 194
LENGTH: ?
5'_FLANK: AGATTTATAGTGCCCAGAGACAGTTAGCAGAGTGCCCAGAAAATGATGAACACACAATAA
OBSERVED: T/C
3'_FLANK: ATTAGCTAATCTGATTATCACTGACTCTATGAGCAAGCAGGGCTCTTGGGAGGTAATCAC
||

SNP: snp204-scaffold1004-350282
ACCESSION:
COMMENT: MAF:0.317;Illumina_score:0.976;Illumina_state:successful;Chinese_assembly_v1:scaffold1004-350282;Chinese_assembly_v2_pseudo:chr3-50834433;Sheep_OARV2:OAR1-66436105;Bovine_UMD3:Chr3-53447585
SAMPLESIZE: 194
LENGTH: ?
5'_FLANK: TCAACCGGTTGAGAGCAGCTGAGTCAGCAACTGATGAGCAGGACTGATGAACAGGAACTT
OBSERVED: T/C
3'_FLANK: AGTTCCTTAGCATTTCAGTCAGCACAGGTTACATTTAGGCTGTGTTACAAGAAGCTCTGT
||

SNP: snp206-scaffold1004-439204
ACCESSION:
COMMENT: MAF:0.497;Illumina_score:1.000;Illumina_state:null;Chinese_assembly_v1:scaffold1004-439204;Chinese_assembly_v2_pseudo:chr3-50923355;Sheep_OARV2:OAR1-66348412;Bovine_UMD3:Chr3-53534198
SAMPLESIZE: 194
LENGTH: ?
5'_FLANK: CTCATACTAACCTTACAAGGATGTAGTGATACCATTATGAAGCTAATGTATCCCAATGCT
OBSERVED: A/G
3'_FLANK: TCAGAAAATTATCAAGGCCCAGGAAAGCTGAGGGATGTGTGTCAAGATACGAAGTTTCTC
||

SNP: snp207-scaffold1004-472701
ACCESSION:
COMMENT: MAF:0.489;Illumina_score:1.000;Illumina_state:successful;Chinese_assembly_v1:scaffold1004-472701;Chinese_assembly_v2_pseudo:chr3-50956852;Sheep_OARV2:OAR1-66314826;Bovine_UMD3:Chr3-53565974
SAMPLESIZE: 194
LENGTH: ?
5'_FLANK: CAGCAAGGGCTGCAGAAAATGTAGACAAGGCAGCGATTATGAACACATGGTCTGGAAAAG
OBSERVED: T/C
3'_FLANK: GATCTGAGATCTAGTTCCAGTTTGCAAACTATAGAATCTGGAATAAATGCTTAAGCCCTA
||

SNP: snp208-scaffold1004-510836
ACCESSION:
COMMENT: MAF:0.423;Illumina_score:0.834;Illumina_state:successful;Chinese_assembly_v1:scaffold1004-510836;Chinese_assembly_v2_pseudo:chr3-50994987;Sheep_OARV2:OAR1-66276982;Bovine_UMD3:Chr3-53606034
SAMPLESIZE: 194
LENGTH: ?
5'_FLANK: GGAAGTCTGCGAAACAGAAGAAGTCCAAGGGGCTCAAGTTGGGCCCCATGGTCGGCTAGG
OBSERVED: A/G
3'_FLANK: CTCCCCAGTATCTATTCGCCCTCCTTCTGCCCACCTCCTGAGTACTCCCTCTCACCTTTG
||

SNP: snp209-scaffold1004-554785
ACCESSION:
COMMENT: MAF:0.432;Illumina_score:0.896;Illumina_state:successful;Chinese_assembly_v1:scaffold1004-554785;Chinese_assembly_v2_pseudo:chr3-51038936;Sheep_OARV2:OAR1-66233274;Bovine_UMD3:Chr3-53655205
SAMPLESIZE: 194
LENGTH: ?
5'_FLANK: GCACCATTAGACTCGTGTTTAAAGCTGGCATTTTCCTGAGTGAACCTTTGGGAGCCCTTG
OBSERVED: A/C
3'_FLANK: ATCCCTTCTGGGATCCTCTGGAAGCGCCTTTGTTGATGCTCCTCTGTTAGCTGGCAGCCC
||

SNP: snp211-scaffold1004-636995
ACCESSION:
COMMENT: MAF:0.447;Illumina_score:0.996;Illumina_state:successful;Chinese_assembly_v1:scaffold1004-636995;Chinese_assembly_v2_pseudo:chr3-51121146;Sheep_OARV2:OAR1-66151437;Bovine_UMD3:Chr3-53747681
SAMPLESIZE: 194
LENGTH: ?
5'_FLANK: ACTCCTGCGCCTGTTAATAAGCAAGTCCCTGCAGCAGTTCCGCTGTCACGCGTGGCACGG
OBSERVED: T/C
3'_FLANK: GATCAAGTAAGACAGATGCAGAGTCTTCCTGCAGACCTATGTTACCCTCCTCCTGCTATT
||

SNP: snp212-scaffold1004-674967
ACCESSION:
COMMENT: MAF:0.412;Illumina_score:0.858;Illumina_state:successful;Chinese_assembly_v1:scaffold1004-674967;Chinese_assembly_v2_pseudo:chr3-51159118;Sheep_OARV2:OAR1-66115069;Bovine_UMD3:Chr3-53792707
SAMPLESIZE: 194
LENGTH: ?
5'_FLANK: GTCTGATGACTTGGTGTCAGCAAATTCTTTTTAAATTCTTATGCTGAAAGTTAAGCTTCT
OBSERVED: A/G
3'_FLANK: TCTCTTTTCAAAAGAGATATACAATCACTCTTTAGGTTCAACGGAAGATCCCTTTATACC
||

SNP: snp213-scaffold1004-709943
ACCESSION:
COMMENT: MAF:0.305;Illumina_score:1.000;Illumina_state:successful;Chinese_assembly_v1:scaffold1004-709943;Chinese_assembly_v2_pseudo:chr3-51194094;Sheep_OARV2:OAR1-66079715;Bovine_UMD3:Chr3-53827191
SAMPLESIZE: 194
LENGTH: ?
5'_FLANK: GAACCTTGCACACACTAGTCCTGTGATCTTGGGCTAAAACTGAGCTTCTCTCTGCTTCAT
OBSERVED: T/C
3'_FLANK: ATCCTCCTCTGAGGATTTCATTCAATCATTTAACAAATATTTATGGAACATCTACTTTGT
||

SNP: snp214-scaffold1004-747507
ACCESSION:
COMMENT: MAF:0.489;Illumina_score:0.976;Illumina_state:successful;Chinese_assembly_v1:scaffold1004-747507;Chinese_assembly_v2_pseudo:chr3-51231658;Sheep_OARV2:OAR1-66041391;Bovine_UMD3:Chr3-53868569
SAMPLESIZE: 194
LENGTH: ?
5'_FLANK: ACGTGACAAGAACAGTAAGAAACAGCTATAACTAGAACCTAGGTCCTCAGGATAAAATCT
OBSERVED: T/C
3'_FLANK: AAGGCTCGTCCACACCAGACCACATTGTCTAGGCCACTCAATCCACTTAACTATGCCAAT
||

SNP: snp215-scaffold1004-781978
ACCESSION:
COMMENT: MAF:0.446;Illumina_score:0.976;Illumina_state:successful;Chinese_assembly_v1:scaffold1004-781978;Chinese_assembly_v2_pseudo:chr3-51266129;Sheep_OARV2:OAR1-66004206;Bovine_UMD3:Chr3-53897926
SAMPLESIZE: 194
LENGTH: ?
5'_FLANK: CTATGCAAGAACTGTATTATTCCTAAGAAAATGAGGCAATTCTATTGTCATGTCTAAAGA
OBSERVED: T/C
3'_FLANK: ACTGCCTCGGGGTCTAATGAGCCCACCTGTAAACTGATAAAGTCAGTCAGTACTGAGGCA
||

SNP: snp216-scaffold1004-827906
ACCESSION:
COMMENT: MAF:0.351;Illumina_score:1.000;Illumina_state:successful;Chinese_assembly_v1:scaffold1004-827906;Chinese_assembly_v2_pseudo:chr3-51312057;Sheep_OARV2:OAR1-65957831;Bovine_UMD3:Chr3-53947632
SAMPLESIZE: 194
LENGTH: ?
5'_FLANK: ATTAACATATAAATTTCTCTCTCAGTAACACCTGCAATTCCAAATGGTGTGCCATGTGAA
OBSERVED: T/C
3'_FLANK: ATCACAGAAATATTTGAAAGTGGTGATTTTCTTCACAAAACTCTCTTAATATCCTAATAG
||

SNP: snp217-scaffold1004-859671
ACCESSION:
COMMENT: MAF:0.481;Illumina_score:1.000;Illumina_state:successful;Chinese_assembly_v1:scaffold1004-859671;Chinese_assembly_v2_pseudo:chr3-51343822;Sheep_OARV2:OAR1-65923299;Bovine_UMD3:Chr3-53993204
SAMPLESIZE: 194
LENGTH: ?
5'_FLANK: CAGAAACTCTTCCTAATGTTTGGCTCTGTCTACGTTCTGGCCATTTTCAATTGCACTAGA
OBSERVED: T/C
3'_FLANK: GGCTAGGGATTTGAAATCCAATGAAAGGAAATACTGTTCTTAAACTGTTCTTGTTGAACT
||

SNP: snp218-scaffold1004-892787
ACCESSION:
COMMENT: MAF:0.417;Illumina_score:0.899;Illumina_state:synthesized;Chinese_assembly_v1:scaffold1004-892787;Chinese_assembly_v2_pseudo:chr3-51376938;Sheep_OARV2:OAR21-null;Bovine_UMD3:Chr3-54029795
SAMPLESIZE: 194
LENGTH: ?
5'_FLANK: CCAAAGGAGCTTAAGACCTTACTACTTCTCTCCTCATTTCAATTAACCTTTAGAGAACTT
OBSERVED: A/G
3'_FLANK: CAGGGGCTTCTCAGGTGGCTCAAGGGTAAAGAATCTGCCTGCCAATGCAGGAGATGTGAG
||

SNP: snp219-scaffold1004-936170
ACCESSION:
COMMENT: MAF:0.322;Illumina_score:0.965;Illumina_state:successful;Chinese_assembly_v1:scaffold1004-936170;Chinese_assembly_v2_pseudo:chr3-51420321;Sheep_OARV2:OAR1-65815160;Bovine_UMD3:Chr3-54085290
SAMPLESIZE: 194
LENGTH: ?
5'_FLANK: GGAGATGTTACTGGAGTAGTACCTGTAATTTGTCTTAATAGTTGATTCTTCATGTCACCC
OBSERVED: A/G
3'_FLANK: CTTTACCTCAATGCCATCTTATTGGCTACAGATTTACTACTATTCAAACCCTGATGGCTC
||

SNP: snp220-scaffold1005-13959
ACCESSION:
COMMENT: MAF:0.389;Illumina_score:0.935;Illumina_state:successful;Chinese_assembly_v1:scaffold1005-13959;Chinese_assembly_v2_pseudo:chr6-54042701;Sheep_OARV2:OAR6-55959217;Bovine_UMD3:Chr6-57445476
SAMPLESIZE: 194
LENGTH: ?
5'_FLANK: ATCATTTGATTTTGCTCTGTAATCTTGTTTGGTTGTTGTCATGTTCTAAATAGTTCAGCA
OBSERVED: T/G
3'_FLANK: CAAGATTTTAAACCACTATCCCCATTAACTGGAGAAAGAAATGGCAACCCCCTTCAGTAT
||

SNP: snp221-scaffold1005-54720
ACCESSION:
COMMENT: MAF:0.314;Illumina_score:0.950;Illumina_state:successful;Chinese_assembly_v1:scaffold1005-54720;Chinese_assembly_v2_pseudo:chr6-54001940;Sheep_OARV2:OAR6-55918202;Bovine_UMD3:Chr6-57403546
SAMPLESIZE: 194
LENGTH: ?
5'_FLANK: ACAGTGAGTGAGTTTCAGAACCTGAACTAGAGATTCAGGACATCTGACCCACAACCTAAC
OBSERVED: A/G
3'_FLANK: CTAATGCTTTCACATATGTCAGAAGGCAGTAGCTTCACAGCTCATATAATGCAATTTTTA
||

SNP: snp222-scaffold1006-12500
ACCESSION:
COMMENT: MAF:0.435;Illumina_score:0.950;Illumina_state:successful;Chinese_assembly_v1:scaffold1006-12500;Chinese_assembly_v2_pseudo:chr29-7771844;Sheep_OARV2:OAR21-8035330;Bovine_UMD3:Chr29-8710064
SAMPLESIZE: 194
LENGTH: ?
5'_FLANK: GAATCAAAGAGATTAATATGGGTATTATGTGGGTCCGCTCACATACTCACAAACCACCAC
OBSERVED: A/G
3'_FLANK: CAGACTGATCTTAACATTTTCCCACATTTATTTTATTTTTAAAAATTTTATTTTTATTTT
||

SNP: snp223-scaffold1006-70113
ACCESSION:
COMMENT: MAF:0.250;Illumina_score:0.950;Illumina_state:successful;Chinese_assembly_v1:scaffold1006-70113;Chinese_assembly_v2_pseudo:chr29-7829457;Sheep_OARV2:OAR21-8091013;Bovine_UMD3:Chr29-8766110
SAMPLESIZE: 194
LENGTH: ?
5'_FLANK: AACCCTAACCTCCCCCCCCCCCACGGTGAGGCATCAGTCCAGGATTATGCGTGGCCCTTA
OBSERVED: T/G
3'_FLANK: CTGTCACTTCTTTTGCTTTCTTTAACCTGGAGAGCACACAGAGGCGATCACCAATCCCCT
||

SNP: snp224-scaffold1006-100581
ACCESSION:
COMMENT: MAF:0.333;Illumina_score:0.950;Illumina_state:successful;Chinese_assembly_v1:scaffold1006-100581;Chinese_assembly_v2_pseudo:chr29-7859925;Sheep_OARV2:OAR21-8121641;Bovine_UMD3:Chr29-8791991
SAMPLESIZE: 194
LENGTH: ?
5'_FLANK: TGGGGTGAGAGTCCGGAAGAAACTGTTTTCCTATTCTCAGGCTTCCTCTTTGAGAATATA
OBSERVED: T/C
3'_FLANK: ACCTGCGAGCAAATTTTGGGTGACTTTTGCTTTCTTACATAAAACTGGAAAACTGGAGGA
||

SNP: snp225-scaffold1006-136848
ACCESSION:
COMMENT: MAF:0.387;Illumina_score:0.858;Illumina_state:successful;Chinese_assembly_v1:scaffold1006-136848;Chinese_assembly_v2_pseudo:chr29-7896192;Sheep_OARV2:OAR21-8157915;Bovine_UMD3:Chr29-8830028
SAMPLESIZE: 194
LENGTH: ?
5'_FLANK: CATGTAAAGCTCTAAAAGGGTCAGGCACATATAAGAAATTCATTTTAAAATACTAGGTTC
OBSERVED: T/C
3'_FLANK: TAAATAAAGGTATATATTATCATGCATTTCATTTTTATAGTATTAGATACAGAATCTGGA
||

SNP: snp226-scaffold1006-182869
ACCESSION:
COMMENT: MAF:0.404;Illumina_score:1.000;Illumina_state:successful;Chinese_assembly_v1:scaffold1006-182869;Chinese_assembly_v2_pseudo:chr29-7942213;Sheep_OARV2:OAR21-8203928;Bovine_UMD3:Chr29-8881347
SAMPLESIZE: 194
LENGTH: ?
5'_FLANK: GACATAGGTCTTTTACTTGTGAGATGGACTTGATGGACAATCAAATGGTCACACAAATAC
OBSERVED: A/G
3'_FLANK: TTCATAATTACAGTTGTGATCAGTGGTAGAAGGTGGACTTGCGTGCATCATTATGAGTAA
||

SNP: snp227-scaffold1006-227193
ACCESSION:
COMMENT: MAF:0.484;Illumina_score:0.996;Illumina_state:successful;Chinese_assembly_v1:scaffold1006-227193;Chinese_assembly_v2_pseudo:chr29-7986537;Sheep_OARV2:OAR21-8248701;Bovine_UMD3:Chr29-8926251
SAMPLESIZE: 194
LENGTH: ?
5'_FLANK: CACTGTCGGGACGTCCAGGGCAGAGGCACCGGGAATTTTCATATGTCTGTGTGATGGCTC
OBSERVED: A/G
3'_FLANK: CTACTGACAATAGTGAGTCAAGATCGTCCATGCCTGGCATGGATTGCTGAATGAAACTGC
||

SNP: snp228-scaffold1006-256515
ACCESSION:
COMMENT: MAF:0.472;Illumina_score:0.915;Illumina_state:successful;Chinese_assembly_v1:scaffold1006-256515;Chinese_assembly_v2_pseudo:chr29-8015859;Sheep_OARV2:OAR21-8278255;Bovine_UMD3:Chr29-8959902
SAMPLESIZE: 194
LENGTH: ?
5'_FLANK: GGAGAGAGGGGTGCTAACACTTCCTCTGACTGCGCTGTCAGAACCGGCACTGTGCAGAGG
OBSERVED: T/C
3'_FLANK: GGAGCTGGCAGATGAAGGTGGTGGAGGAGAAGCTGTCTAGATGAAAGCGTGCGAGAGAAG
||

SNP: snp229-scaffold1006-287565
ACCESSION:
COMMENT: MAF:0.319;Illumina_score:0.996;Illumina_state:successful;Chinese_assembly_v1:scaffold1006-287565;Chinese_assembly_v2_pseudo:chr29-8046909;Sheep_OARV2:OAR21-8308941;Bovine_UMD3:Chr29-8987312
SAMPLESIZE: 194
LENGTH: ?
5'_FLANK: GAGAAAGATAGCAGGGCTCCAGTTTCCAGGCTTGGATTTTCTTTCCCCAAAAGACAGATC
OBSERVED: A/G
3'_FLANK: TCCGTCAGGCCCATTGAATTCTCTGAATCACCAGTTAGCTCTTTCAGGAGCAAGGGGTAT
||

SNP: snp230-scaffold1006-329572
ACCESSION:
COMMENT: MAF:0.311;Illumina_score:1.000;Illumina_state:successful;Chinese_assembly_v1:scaffold1006-329572;Chinese_assembly_v2_pseudo:chr29-8088916;Sheep_OARV2:OAR21-8351916;Bovine_UMD3:Chr29-9029089
SAMPLESIZE: 194
LENGTH: ?
5'_FLANK: GAGATGTTTCCTAAGGACAAGATACTTATGTGTACTCCTGAATTTGTGTGCTGTGGATTC
OBSERVED: A/G
3'_FLANK: AATTTGTACAAAACTTTTGTCTCCCTTTCTGGTGCAGTTCCTTACAGTCACTGGGGGTGC
||

SNP: snp231-scaffold1006-389749
ACCESSION:
COMMENT: MAF:0.456;Illumina_score:0.915;Illumina_state:successful;Chinese_assembly_v1:scaffold1006-389749;Chinese_assembly_v2_pseudo:chr29-8149093;Sheep_OARV2:OAR21-8411011;Bovine_UMD3:Chr29-9091849
SAMPLESIZE: 194
LENGTH: ?
5'_FLANK: TTGGATGAATCCTTTCAGCCTGCGCTAGTCATTCTGAGCTCTAAAAGGGGCCATGGCAAC
OBSERVED: A/G
3'_FLANK: CTGAAGGCAGGACACCAAATCCATTCCCCCAGTCCCAGACCATAGTCCAGTTATAGACAA
||

SNP: snp232-scaffold1006-433379
ACCESSION:
COMMENT: MAF:0.496;Illumina_score:0.976;Illumina_state:successful;Chinese_assembly_v1:scaffold1006-433379;Chinese_assembly_v2_pseudo:chr29-8192723;Sheep_OARV2:OAR21-8455700;Bovine_UMD3:Chr29-9134402
SAMPLESIZE: 194
LENGTH: ?
5'_FLANK: TTGGTCTTCTCACTCAGATGTCTCAAGTAGATTTGTTCAGAGCAGGGTGCAGGAGAGGCC
OBSERVED: A/G
3'_FLANK: TCAGTTCCAGCTCCTTTTTTCAGCAGTCATGCACCATGAGGGGAGTAAGCACCACGAGGG
||

SNP: snp233-scaffold1006-489899
ACCESSION:
COMMENT: MAF:0.243;Illumina_score:1.000;Illumina_state:successful;Chinese_assembly_v1:scaffold1006-489899;Chinese_assembly_v2_pseudo:chr29-8249243;Sheep_OARV2:OAR21-8514731;Bovine_UMD3:Chr29-9190795
SAMPLESIZE: 194
LENGTH: ?
5'_FLANK: CAATCAGGTATTACCGCTCAAAAGCCTTCTCCTCCAAGTCTCGATGCTTCTTCATGACAG
OBSERVED: T/C
3'_FLANK: ACTCCTTTCCCAATCATCCTGTAAGCTTTGGTTGATTCTGTTCATTCGCTCAAGCTCAGC
||

SNP: snp234-scaffold1006-534909
ACCESSION:
COMMENT: MAF:0.443;Illumina_score:0.899;Illumina_state:successful;Chinese_assembly_v1:scaffold1006-534909;Chinese_assembly_v2_pseudo:chr29-8294253;Sheep_OARV2:OAR21-8557650;Bovine_UMD3:Chr29-9239406
SAMPLESIZE: 194
LENGTH: ?
5'_FLANK: TAAATAAAAGATACTATTGGGAAAAAAGTGCAATGATTTTCACTCACATTTTACGTGACT
OBSERVED: A/G
3'_FLANK: TAAAAACAAAATCTGAAAACATATCAACTATTAAAATCATAAGTTTACCAACAAGCTCTT
||

SNP: snp235-scaffold1006-567841
ACCESSION:
COMMENT: MAF:0.311;Illumina_score:0.809;Illumina_state:successful;Chinese_assembly_v1:scaffold1006-567841;Chinese_assembly_v2_pseudo:chr29-8327185;Sheep_OARV2:OAR21-8589772;Bovine_UMD3:Chr29-9272649
SAMPLESIZE: 194
LENGTH: ?
5'_FLANK: CATTCTGCAAATCTGCCTTTTAATTGGAGAGTTGAATTCTGTTAAATAGATACTTGCTAG
OBSERVED: T/C
3'_FLANK: ATACCATTTTAACGTCTTTATCATAATTTTTATTATATTCTTTAAATGACTGCACTACAA
||

SNP: snp236-scaffold1006-605701
ACCESSION:
COMMENT: MAF:0.494;Illumina_score:0.976;Illumina_state:null;Chinese_assembly_v1:scaffold1006-605701;Chinese_assembly_v2_pseudo:chr29-8365045;Sheep_OARV2:OAR21-8627915;Bovine_UMD3:Chr29-9314445
SAMPLESIZE: 194
LENGTH: ?
5'_FLANK: GTAGCAAATGTTTTGGGCTTCCTGAGCCGGAAGCTCTTTGTGCTGACATGCCCTTGTAAT
OBSERVED: A/C
3'_FLANK: CCAAGACTTGTGGAACCAACCAGCCCCAGAGACCACCCTCCCTCTGTGCTTCGGGTTATG
||

SNP: snp237-scaffold1006-645819
ACCESSION:
COMMENT: MAF:0.440;Illumina_score:0.899;Illumina_state:successful;Chinese_assembly_v1:scaffold1006-645819;Chinese_assembly_v2_pseudo:chr29-8405163;Sheep_OARV2:OAR21-8667352;Bovine_UMD3:Chr29-9354280
SAMPLESIZE: 194
LENGTH: ?
5'_FLANK: GAGGGTCAAAAATGTTAGATCCCAATATATAATAAGACTGGAAAGCACAAACAGGAAAAT
OBSERVED: A/C
3'_FLANK: AAAAGATTAAAAGTAACACCACCTACTAAGCCTTTCAGATATTTCAAGTCCAAATCCCAC
||

SNP: snp238-scaffold1006-686598
ACCESSION:
COMMENT: MAF:0.439;Illumina_score:0.965;Illumina_state:successful;Chinese_assembly_v1:scaffold1006-686598;Chinese_assembly_v2_pseudo:chr29-8445942;Sheep_OARV2:OAR21-8708889;Bovine_UMD3:Chr29-9395754
SAMPLESIZE: 194
LENGTH: ?
5'_FLANK: GTGTCAGAAGTTCTCACAGCAGTGTTTTTATCATGTTCAGTCTTTAAGTTCCCAAAGAAA
OBSERVED: T/C
3'_FLANK: GCTGGTCTTTATCCAGAATTAGCTTTATTTAGGCATTTGGCATTAATGTCTGTTTTCTGG
||

SNP: snp239-scaffold1006-717098
ACCESSION:
COMMENT: MAF:0.293;Illumina_score:0.988;Illumina_state:successful;Chinese_assembly_v1:scaffold1006-717098;Chinese_assembly_v2_pseudo:chr29-8476442;Sheep_OARV2:OAR21-8739758;Bovine_UMD3:Chr29-9425941
SAMPLESIZE: 194
LENGTH: ?
5'_FLANK: AGAGTTCAGATGTCGTCCAAAGCTTTGAAATTAAAATTCCTTAGTTTAGCACACAAGCCC
OBSERVED: A/G
3'_FLANK: TTTTAGAGCTGACACCTGCTCTTTGTCGCTTTGTCGCTGGCATGGCTTCAACTCGTATGT
||

SNP: snp240-scaffold1006-754911
ACCESSION:
COMMENT: MAF:0.403;Illumina_score:0.988;Illumina_state:successful;Chinese_assembly_v1:scaffold1006-754911;Chinese_assembly_v2_pseudo:chr29-8514255;Sheep_OARV2:OAR21-8777190;Bovine_UMD3:Chr29-9464133
SAMPLESIZE: 194
LENGTH: ?
5'_FLANK: TGTATTGGGAGTGAGGAGTTTTAACCACTGAACCACCAGGGAAGTACCCCTCACTACTTT
OBSERVED: A/G
3'_FLANK: TTTTGGCACATTCTAATACCCAGACTTAGCTTGACTATTTCCTTGAATCCTGCTCAATGT
||

SNP: snp241-scaffold1006-794338
ACCESSION:
COMMENT: MAF:0.264;Illumina_score:0.949;Illumina_state:successful;Chinese_assembly_v1:scaffold1006-794338;Chinese_assembly_v2_pseudo:chr29-8553682;Sheep_OARV2:OAR21-8829641;Bovine_UMD3:Chr29-9491665
SAMPLESIZE: 194
LENGTH: ?
5'_FLANK: GGGGTCCGCAGAGGTGCTATCAGGGGAAGGGCTGAGTTGCTGGGAAAGTTGAATTTGGCC
OBSERVED: A/G
3'_FLANK: TAGGCTGGGATTTGGAGGCTTGTTCAAGCAGGAAGGCTGTAGGGCCATTTGGCTGGGACC
||

SNP: snp242-scaffold1006-850306
ACCESSION:
COMMENT: MAF:0.288;Illumina_score:0.858;Illumina_state:successful;Chinese_assembly_v1:scaffold1006-850306;Chinese_assembly_v2_pseudo:chr29-8609650;Sheep_OARV2:OAR21-8888702;Bovine_UMD3:Chr29-9551591
SAMPLESIZE: 194
LENGTH: ?
5'_FLANK: GAATATTTAATTAGGTCATCTTAGGATAATATAAGCATATTATTTAAGAAATTGCTACTG
OBSERVED: T/C
3'_FLANK: ATTCATAAGCTAGGGTTAATTGACAAATTGTATCTTAAAGTCGTTTAGGTATCTTTGGCT
||

SNP: snp243-scaffold1006-903696
ACCESSION:
COMMENT: MAF:0.470;Illumina_score:0.810;Illumina_state:successful;Chinese_assembly_v1:scaffold1006-903696;Chinese_assembly_v2_pseudo:chr29-8663040;Sheep_OARV2:OAR21-8941266;Bovine_UMD3:Chr29-9607558
SAMPLESIZE: 194
LENGTH: ?
5'_FLANK: TTGTAACAGCTACATCTTAATTTGGACCATATTTTGTGACCTTTTACACAAAAAATTGAA
OBSERVED: T/C
3'_FLANK: GATGTAAGATGGTTCATTCTGTTTCCCAGACATCTTTTGGCTGAGGTCTGATTTCAACTT
||

SNP: snp244-scaffold1006-941036
ACCESSION:
COMMENT: MAF:0.227;Illumina_score:0.809;Illumina_state:successful;Chinese_assembly_v1:scaffold1006-941036;Chinese_assembly_v2_pseudo:chr29-8700380;Sheep_OARV2:OAR21-8978703;Bovine_UMD3:Chr29-9648514
SAMPLESIZE: 194
LENGTH: ?
5'_FLANK: AAGTTTTGACTTATGCATAAAGAGATAGCCGAAGAGTATTTTAAGCCAAGAACTCTTAAT
OBSERVED: A/G
3'_FLANK: CTTAATCATTGTATTGTTCATAACCATGACATTCAGGTTAAGATATTTTCCTTTATTTTT
||

SNP: snp245-scaffold1006-976772
ACCESSION:
COMMENT: MAF:0.444;Illumina_score:0.902;Illumina_state:successful;Chinese_assembly_v1:scaffold1006-976772;Chinese_assembly_v2_pseudo:chr29-8736116;Sheep_OARV2:OAR21-9014526;Bovine_UMD3:Chr29-9684033
SAMPLESIZE: 194
LENGTH: ?
5'_FLANK: AGAGCACTGTGGGTTCAAAGTGCAAAGCAAGGAACGGCGGGCTCATTTGAAAGCGGTAAC
OBSERVED: A/G
3'_FLANK: CAGATTAGTGTCATATTGACTTAAAAGCAAGCCAAACAAAATAGGATAATGTGAAATGAC
||

SNP: snp246-scaffold1006-1024370
ACCESSION:
COMMENT: MAF:0.459;Illumina_score:0.813;Illumina_state:successful;Chinese_assembly_v1:scaffold1006-1024370;Chinese_assembly_v2_pseudo:chr29-8783714;Sheep_OARV2:OAR21-9064087;Bovine_UMD3:Chr29-9732513
SAMPLESIZE: 194
LENGTH: ?
5'_FLANK: AATAAATTCTAGAAGAAAATACTAGAGAATATATTTGTAATTTCAATAAATTCAAAGACT
OBSERVED: A/G
3'_FLANK: ATAAATTGGGCACTATAAAACTATAAATTTTCCTCATACAAACACCATACAAACAGAAGA
||

SNP: snp247-scaffold1006-1066440
ACCESSION:
COMMENT: MAF:0.312;Illumina_score:0.965;Illumina_state:successful;Chinese_assembly_v1:scaffold1006-1066440;Chinese_assembly_v2_pseudo:chr29-8825784;Sheep_OARV2:OAR21-9106015;Bovine_UMD3:null-null
SAMPLESIZE: 194
LENGTH: ?
5'_FLANK: ATCATCTTTATCATCTTTATACATATGTTAAAATGTATTTCAGTGAAATGGCCAATCTGT
OBSERVED: A/G
3'_FLANK: CCCCTGATTATTAAGTTAATGATGCTGGAAACATGAACTTCACTGCTATAATCTCCAACA
||

SNP: snp248-scaffold1006-1109003
ACCESSION:
COMMENT: MAF:0.297;Illumina_score:0.965;Illumina_state:successful;Chinese_assembly_v1:scaffold1006-1109003;Chinese_assembly_v2_pseudo:chr29-8868347;Sheep_OARV2:OAR21-9151319;Bovine_UMD3:Chr29-9822241
SAMPLESIZE: 194
LENGTH: ?
5'_FLANK: TATTTTACCAGTGAGGAAGCTAAAATGCAGAGAGGCTATGTAACTTGCCCAAGGTCACAT
OBSERVED: A/G
3'_FLANK: TAAGTGGTAATTCTGAAATGTAAATGTGGATACCAGAGAGCAGTCACTAACCTCTCTTCA
||

SNP: snp249-scaffold1006-1138320
ACCESSION:
COMMENT: MAF:0.500;Illumina_score:0.976;Illumina_state:successful;Chinese_assembly_v1:scaffold1006-1138320;Chinese_assembly_v2_pseudo:chr29-8897664;Sheep_OARV2:OAR21-9179541;Bovine_UMD3:Chr29-9850162
SAMPLESIZE: 194
LENGTH: ?
5'_FLANK: GCCTAAGTCCCTGTGGCCGTGACGCTTGGTGTATACCTCCTGTATTACCGCTTAATGTAG
OBSERVED: T/C
3'_FLANK: ACTTGTATGAGGGTAGCTTGTGAAAGTGTTAGTCACTCAGTCGTGTTGACTGTTTGTGAT
||

SNP: snp250-scaffold1006-1173302
ACCESSION:
COMMENT: MAF:0.415;Illumina_score:1.000;Illumina_state:successful;Chinese_assembly_v1:scaffold1006-1173302;Chinese_assembly_v2_pseudo:chr29-8932646;Sheep_OARV2:OAR21-9214671;Bovine_UMD3:Chr29-9886551
SAMPLESIZE: 194
LENGTH: ?
5'_FLANK: TGTTGATAGTTGCCCAGTAAAAGACAGGCAAACAAAACATCGTTGTATTCCTTGAGGGAC
OBSERVED: A/G
3'_FLANK: CAAAGCCGGAGCTTAATCGAGGAAGTAGCTGCATATTTCAGAAGCATTTTGAGGCATGAA
||

SNP: snp251-scaffold1006-1204827
ACCESSION:
COMMENT: MAF:0.446;Illumina_score:0.899;Illumina_state:successful;Chinese_assembly_v1:scaffold1006-1204827;Chinese_assembly_v2_pseudo:chr29-8964171;Sheep_OARV2:OAR21-9246300;Bovine_UMD3:Chr29-9918179
SAMPLESIZE: 194
LENGTH: ?
5'_FLANK: AAATTCTGTCCAAGTATTTGGTTATCCTTTCAGAAAAAGAGCTGCATTAAATTAATCCTC
OBSERVED: A/C
3'_FLANK: GTTATCCATGGGTGAATGAATTGTCTATAGATTTTCTGTAGCAAGTTTTTAATTACAGTT
||

SNP: snp252-scaffold1006-1238863
ACCESSION:
COMMENT: MAF:0.460;Illumina_score:0.899;Illumina_state:null;Chinese_assembly_v1:scaffold1006-1238863;Chinese_assembly_v2_pseudo:chr29-8998207;Sheep_OARV2:OAR21-9278770;Bovine_UMD3:Chr29-9949543
SAMPLESIZE: 194
LENGTH: ?
5'_FLANK: GCTAATAATTAGAGAAATGCACATTCATACAAAAAGATGCCCCTTTTTTATTTTTAGCAC
OBSERVED: A/G
3'_FLANK: TTTTAAAAAGAACAAATCCACTCTGATGAGTGCATAGGAATTAAATACTGTCAAATAATT
||

SNP: snp253-scaffold1006-1289998
ACCESSION:
COMMENT: MAF:0.436;Illumina_score:0.965;Illumina_state:successful;Chinese_assembly_v1:scaffold1006-1289998;Chinese_assembly_v2_pseudo:chr29-9049342;Sheep_OARV2:OAR21-9331035;Bovine_UMD3:Chr29-10001945
SAMPLESIZE: 194
LENGTH: ?
5'_FLANK: ATAGTAAGGGACTATTTCAGCAAGACTTACGAATTGATCTGATTTCATGTTAGATTGATG
OBSERVED: T/C
3'_FLANK: AAGAAATAAAAGTTAATGATAGCTGTGTTATCCCCTGTTTGCAGAACGCTGCTTTTTAAT
||

SNP: snp254-scaffold1006-1331191
ACCESSION:
COMMENT: MAF:0.247;Illumina_score:0.965;Illumina_state:successful;Chinese_assembly_v1:scaffold1006-1331191;Chinese_assembly_v2_pseudo:chr29-9090535;Sheep_OARV2:OAR21-9373171;Bovine_UMD3:Chr29-10050043
SAMPLESIZE: 194
LENGTH: ?
5'_FLANK: GTAATTTTGATCCATTACAGTGGTTTTCAAAAATTGAAGTTTTTAGAATCCTGGAGTCAG
OBSERVED: T/C
3'_FLANK: GATAGGGAAAATGCTAAGCCATGAGAAGCTAGGTTTTCCATCTAAATTTTAACTGGAGTA
||

SNP: snp255-scaffold1006-1360463
ACCESSION:
COMMENT: MAF:0.275;Illumina_score:0.813;Illumina_state:successful;Chinese_assembly_v1:scaffold1006-1360463;Chinese_assembly_v2_pseudo:chr29-9119807;Sheep_OARV2:OAR21-9402297;Bovine_UMD3:Chr29-10081853
SAMPLESIZE: 194
LENGTH: ?
5'_FLANK: TGAAATTTCATTTTATATAAGAAACAGAAATATGTTTCCATGTACTATCCCAGTACTTTC
OBSERVED: A/G
3'_FLANK: TTTCAGATAAGTTGATTTGATAATCATGTTTATATCTGAGGAAAAAAGCATATGTAAAAC
||

SNP: snp256-scaffold1006-1398698
ACCESSION:
COMMENT: MAF:0.469;Illumina_score:1.000;Illumina_state:successful;Chinese_assembly_v1:scaffold1006-1398698;Chinese_assembly_v2_pseudo:chr29-9158042;Sheep_OARV2:OAR21-9444646;Bovine_UMD3:Chr29-10112704
SAMPLESIZE: 194
LENGTH: ?
5'_FLANK: AGAAGGAATAGCAAAAGCAAAACTTGCGAGGGGCCCTGTGGCTGGAGAGGGAGTGAGTGA
OBSERVED: T/C
3'_FLANK: GGACAGACAGAATGGCAAGAATGAAGTTAGAGAGGTAGTGAGAAGGTAGGTGGAGCTTGT
||

SNP: snp257-scaffold1006-1427310
ACCESSION:
COMMENT: MAF:0.491;Illumina_score:0.988;Illumina_state:successful;Chinese_assembly_v1:scaffold1006-1427310;Chinese_assembly_v2_pseudo:chr29-9186654;Sheep_OARV2:OAR21-9473595;Bovine_UMD3:Chr29-10133033
SAMPLESIZE: 194
LENGTH: ?
5'_FLANK: AATATTTTAATTTTAATTTCACACATGAAGAAACAGAGGTGTATTGACTGTGTATCATGT
OBSERVED: A/G
3'_FLANK: CATCTGGAATGGCATTTTAATGGATTGCCTCTGACTTAGGCTTAATGTTTCCATGTATCA
||

SNP: snp258-scaffold1006-1465807
ACCESSION:
COMMENT: MAF:0.446;Illumina_score:0.988;Illumina_state:successful;Chinese_assembly_v1:scaffold1006-1465807;Chinese_assembly_v2_pseudo:chr29-9225151;Sheep_OARV2:OAR21-9506531;Bovine_UMD3:Chr29-10170294
SAMPLESIZE: 194
LENGTH: ?
5'_FLANK: AGCTTCCTTTTTAATACAACAGTTCAAGCTACACTTCAGTTTCTTTCTTTTTACATGTCT
OBSERVED: T/G
3'_FLANK: TTAGTGTCTATTACTGCCAAGCTGAAAATTAGCAAGTCAGAGACTTGAAGCTTTATATAG
||

SNP: snp259-scaffold1006-1520018
ACCESSION:
COMMENT: MAF:0.475;Illumina_score:0.976;Illumina_state:successful;Chinese_assembly_v1:scaffold1006-1520018;Chinese_assembly_v2_pseudo:chr29-9279362;Sheep_OARV2:OAR21-9562916;Bovine_UMD3:Chr29-10211365
SAMPLESIZE: 194
LENGTH: ?
5'_FLANK: CAACACCCTCCACATCCCTTCCTGGCTTGAGTTTTTCCTCATCGTGTGACCCTAACTCTC
OBSERVED: A/G
3'_FLANK: CTGATGTGTTTAACTTATTTATTTGTTTATTGTCTGTGTCCTATGTCCCTGATCCTTGTC
||

SNP: snp260-scaffold1006-1560635
ACCESSION:
COMMENT: MAF:0.450;Illumina_score:0.935;Illumina_state:successful;Chinese_assembly_v1:scaffold1006-1560635;Chinese_assembly_v2_pseudo:chr29-9319979;Sheep_OARV2:OAR21-9605114;Bovine_UMD3:Chr29-10255293
SAMPLESIZE: 194
LENGTH: ?
5'_FLANK: TGAATTTCTTCATGAGATTTTTGTGAAATTTAAAATAAATAATATACGAAAAAAATATGT
OBSERVED: A/G
3'_FLANK: CTACTTGACATCTAGCAGTACTTAAAAAACATGTGAACTTCCTTTTCTTCTTGAAGGCTC
||

SNP: snp261-scaffold1006-1589820
ACCESSION:
COMMENT: MAF:0.225;Illumina_score:1.000;Illumina_state:successful;Chinese_assembly_v1:scaffold1006-1589820;Chinese_assembly_v2_pseudo:chr29-9349164;Sheep_OARV2:OAR21-9634285;Bovine_UMD3:Chr29-10285501
SAMPLESIZE: 194
LENGTH: ?
5'_FLANK: TAACATTTAAAAAGACCAAATAGTGACATGCATGTGGCCAGATTTTCACTTACGGTTTCC
OBSERVED: A/G
3'_FLANK: AATGATTGGAAGGTTTATTTGGGCCCACTGAACAGAAAACAAAGTAAATTTGTCCAGTTT
||

SNP: snp262-scaffold1006-1630081
ACCESSION:
COMMENT: MAF:0.444;Illumina_score:0.813;Illumina_state:successful;Chinese_assembly_v1:scaffold1006-1630081;Chinese_assembly_v2_pseudo:chr29-9389425;Sheep_OARV2:OAR21-9676206;Bovine_UMD3:Chr29-10324703
SAMPLESIZE: 194
LENGTH: ?
5'_FLANK: GAAGGACACCATTGTACACTGTCTAGCATAGTGCCTGGCACAGATGAATATTAAAGAAAT
OBSERVED: A/G
3'_FLANK: TGATAGGGCATAGAAATTTTAACTTTATTTTTCTGTAGATCAACATGATCTTGGTATGAA
||

SNP: snp263-scaffold1006-1667151
ACCESSION:
COMMENT: MAF:0.451;Illumina_score:1.000;Illumina_state:null;Chinese_assembly_v1:scaffold1006-1667151;Chinese_assembly_v2_pseudo:chr29-9426495;Sheep_OARV2:null-null;Bovine_UMD3:Chr29-10365011
SAMPLESIZE: 194
LENGTH: ?
5'_FLANK: TTTAAGGAATCGATGTAAGTACCATAGTAACAAAGTGGGTGACTTGGGTTTCAACCCCAG
OBSERVED: T/C
3'_FLANK: TAATTTTCTGTGTCATTCTGCCTTTCAGTTCTCTTACGTTAGCATTGAGGGAAATATTTA
||

SNP: snp264-scaffold1006-1711373
ACCESSION:
COMMENT: MAF:0.448;Illumina_score:0.813;Illumina_state:successful;Chinese_assembly_v1:scaffold1006-1711373;Chinese_assembly_v2_pseudo:chr29-9470717;Sheep_OARV2:OAR21-9758896;Bovine_UMD3:Chr29-10411269
SAMPLESIZE: 194
LENGTH: ?
5'_FLANK: CAAAAATTTTAAGATAGTTTTCCATCTTAATCACAAATCAATTTAATAAAAGAATGCTCT
OBSERVED: A/G
3'_FLANK: TTAAAATAGTGAACAATTAATATTTACATTCTGATAAGCACGAGAGGACAGAGGGAAGCA
||

SNP: snp265-scaffold1006-1755142
ACCESSION:
COMMENT: MAF:0.465;Illumina_score:0.950;Illumina_state:successful;Chinese_assembly_v1:scaffold1006-1755142;Chinese_assembly_v2_pseudo:chr29-9514486;Sheep_OARV2:OAR21-9791838;Bovine_UMD3:Chr29-10454141
SAMPLESIZE: 194
LENGTH: ?
5'_FLANK: GCAGCTCTGATTTGAACAGTTCATGCCTCCAGGGAGGCGTGTGTTTTGTTTGTCAGTCTG
OBSERVED: T/C
3'_FLANK: AGCATTCCAAGGGGAAGACCAAACGTTTAGGTCATTGACAACATCCCAAGAGTCAGGGGA
||

SNP: snp266-scaffold1006-1783987
ACCESSION:
COMMENT: MAF:0.471;Illumina_score:0.950;Illumina_state:successful;Chinese_assembly_v1:scaffold1006-1783987;Chinese_assembly_v2_pseudo:chr29-9543331;Sheep_OARV2:OAR21-9821223;Bovine_UMD3:Chr29-10478301
SAMPLESIZE: 194
LENGTH: ?
5'_FLANK: GAATAAGTTTTTAACTTTCCTGAATCTCAATTTCCTCATTTGTGAAAAAGATATGATATT
OBSERVED: A/G
3'_FLANK: CCTATATGTAAGCAGTGTGGCAGGAAAGTATTGAAAGTACCCAGCACAATATCTGGCATA
||

SNP: snp267-scaffold1006-1844467
ACCESSION:
COMMENT: MAF:0.369;Illumina_score:0.950;Illumina_state:successful;Chinese_assembly_v1:scaffold1006-1844467;Chinese_assembly_v2_pseudo:chr29-9603811;Sheep_OARV2:OAR21-9890859;Bovine_UMD3:Chr29-10536598
SAMPLESIZE: 194
LENGTH: ?
5'_FLANK: GTTCATTTATTCCTTCATTTATTAGCCAAATTCATATTGAACACATACTGTGTGCCAAGC
OBSERVED: A/G
3'_FLANK: TATACTGAGTCTGGGGTAATAGTAGGAAACGGTCATAGAGTCTCCACTCACAAAGCTTAC
||

SNP: snp268-scaffold1007-3036
ACCESSION:
COMMENT: MAF:0.460;Illumina_score:0.877;Illumina_state:successful;Chinese_assembly_v1:scaffold1007-3036;Chinese_assembly_v2_pseudo:chr5-73346815;Sheep_OARV2:OAR3-180315619;Bovine_UMD3:Chr5-76193034
SAMPLESIZE: 194
LENGTH: ?
5'_FLANK: CCGAAGTGTGTGATGGTGATGAGCTGGGGATCCCAAGTGAGATGGGGACATGGCCTTGAC
OBSERVED: T/C
3'_FLANK: TCACTGCACTTGGTTTCCCCATCTGTAAAGTGGACGTGGTTCTGAGAAGGCTGAGACAAT
||

SNP: snp269-scaffold1007-37653
ACCESSION:
COMMENT: MAF:0.382;Illumina_score:1.000;Illumina_state:successful;Chinese_assembly_v1:scaffold1007-37653;Chinese_assembly_v2_pseudo:chr5-73312198;Sheep_OARV2:OAR3-180280912;Bovine_UMD3:Chr5-76158839
SAMPLESIZE: 194
LENGTH: ?
5'_FLANK: AGCCTTGGACTGAGGTAAGATGTCCTAAGCACTATCAGACCCTGCATTCTGATTCTTGCT
OBSERVED: A/G
3'_FLANK: TTAGATTTCTGGTTACTTCTGATATATCTATGCAAATTCCTCATTTCAAGATGAGATGAA
||

SNP: snp270-scaffold1007-79050
ACCESSION:
COMMENT: MAF:0.437;Illumina_score:0.939;Illumina_state:successful;Chinese_assembly_v1:scaffold1007-79050;Chinese_assembly_v2_pseudo:chr5-73270801;Sheep_OARV2:OAR3-180236769;Bovine_UMD3:Chr5-76115457
SAMPLESIZE: 194
LENGTH: ?
5'_FLANK: TGAAGCCAGCTCTCCAAAAGCCACAACTGTGAATACTTAAGATTGAGACAGAAGTAGGTA
OBSERVED: T/C
3'_FLANK: TGAGTCCCCTTCGTAGGTCCTGGGGCTAGGGGGCCTGTGTTCGGAAACTTCTGGGAATCT
||

SNP: snp271-scaffold1007-133258
ACCESSION:
COMMENT: MAF:0.485;Illumina_score:0.824;Illumina_state:successful;Chinese_assembly_v1:scaffold1007-133258;Chinese_assembly_v2_pseudo:chr5-73216593;Sheep_OARV2:OAR3-180183477;Bovine_UMD3:Chr5-76063062
SAMPLESIZE: 194
LENGTH: ?
5'_FLANK: TGGCCTAGTGCACTTCATTCAAGCTCCACGGGCCTTTTTGCTGCGCCTGAGAACACTTCG
OBSERVED: A/C
3'_FLANK: GCTCCTCCTCACCTTTGCCCTCGGCAGGTCCCTCCTGCAGTGCTCAGCCTTCGATCTTTG
||

SNP: snp272-scaffold1007-168117
ACCESSION:
COMMENT: MAF:0.291;Illumina_score:1.000;Illumina_state:successful;Chinese_assembly_v1:scaffold1007-168117;Chinese_assembly_v2_pseudo:chr5-73181734;Sheep_OARV2:OAR3-180148468;Bovine_UMD3:Chr5-76027890
SAMPLESIZE: 194
LENGTH: ?
5'_FLANK: TGTACAACTGCCCTTTGCCAATCTAGAGTTGGTCTAGATTTTCAACCTAGAATTCTAAGC
OBSERVED: A/G
3'_FLANK: CAGCTGGGCCATCAACAAGGGTAGGAGGAGAATGAACAGTTTTCAAGCCTGCATCTTTCC
||

SNP: snp273-scaffold1007-204113
ACCESSION:
COMMENT: MAF:0.350;Illumina_score:0.915;Illumina_state:successful;Chinese_assembly_v1:scaffold1007-204113;Chinese_assembly_v2_pseudo:chr5-73145738;Sheep_OARV2:OAR3-180112163;Bovine_UMD3:Chr5-75991747
SAMPLESIZE: 194
LENGTH: ?
5'_FLANK: ATGCTATAAAGACAAGCCCACTATAACTGTGCCAGGATTCCCAGGATTCACCTGAGCCTG
OBSERVED: T/C
3'_FLANK: GGCCACCCAGGCAGAGGGAGACACAAACCTTTGCTTTCTTGGAGCCCATCTGGCCTCTTA
||

SNP: snp274-scaffold1007-267605
ACCESSION:
COMMENT: MAF:0.455;Illumina_score:0.949;Illumina_state:successful;Chinese_assembly_v1:scaffold1007-267605;Chinese_assembly_v2_pseudo:chr5-73082246;Sheep_OARV2:OAR3-180046072;Bovine_UMD3:Chr5-75924249
SAMPLESIZE: 194
LENGTH: ?
5'_FLANK: ACAGTGTGGCATGGTTAGTGTGCAGTAGGGTATGGGTCTTGGGAGATGGGGTAAGGAGAG
OBSERVED: A/G
3'_FLANK: GCAGCTGGCAGGGGCAGAAGAGATGAAGGAAAGACAGGCTTGCTTGGGTCAGACTGTAGG
||

SNP: snp275-scaffold1007-349087
ACCESSION:
COMMENT: MAF:0.479;Illumina_score:0.988;Illumina_state:successful;Chinese_assembly_v1:scaffold1007-349087;Chinese_assembly_v2_pseudo:chr5-73000764;Sheep_OARV2:OAR3-179974877;Bovine_UMD3:Chr5-null
SAMPLESIZE: 194
LENGTH: ?
5'_FLANK: GAATTTAGAGGATAAAATTAAACATCCCTTGGACACTTTCTCAAGATGATGGTTACCCTG
OBSERVED: T/G
3'_FLANK: AGAACGGTCAGACTTCAAATGCCTGCTGGTTATACTGCCCCCTGCTGTCCCCTTCTGGGA
||

SNP: snp276-scaffold1007-414314
ACCESSION:
COMMENT: MAF:0.402;Illumina_score:1.000;Illumina_state:null;Chinese_assembly_v1:scaffold1007-414314;Chinese_assembly_v2_pseudo:chr5-72935537;Sheep_OARV2:OAR3-179909284;Bovine_UMD3:Chr5-75786385
SAMPLESIZE: 194
LENGTH: ?
5'_FLANK: TTAGAGAGACCATTATACAAATTAAAACGATAAATTCATAGAGTTGGCAAACATTAAAAT
OBSERVED: A/G
3'_FLANK: CAAGCATAGGTGAGGAGAGAAATGAGAAGTCACATACACTCCATGAATCATGAGTCCAGA
||

SNP: snp277-scaffold1007-473680
ACCESSION:
COMMENT: MAF:0.245;Illumina_score:0.915;Illumina_state:successful;Chinese_assembly_v1:scaffold1007-473680;Chinese_assembly_v2_pseudo:chr5-72876171;Sheep_OARV2:OAR3-179839154;Bovine_UMD3:Chr5-75726645
SAMPLESIZE: 194
LENGTH: ?
5'_FLANK: TAGGTGCACCACGATCGATTGGGTAAATCGTGGTGCACCTGTGAAATGGAGCAGGACCCC
OBSERVED: T/C
3'_FLANK: TGGTCCTTGCCCACCCTCCACCCCACCACGTCCTCTGCCTGCCTTTTTCTGTGGAAAACT
||

SNP: snp278-scaffold1007-533405
ACCESSION:
COMMENT: MAF:0.350;Illumina_score:0.889;Illumina_state:successful;Chinese_assembly_v1:scaffold1007-533405;Chinese_assembly_v2_pseudo:chr5-72816446;Sheep_OARV2:OAR3-179780694;Bovine_UMD3:Chr5-75662386
SAMPLESIZE: 194
LENGTH: ?
5'_FLANK: CTGCTTCACAATCGCTTTCTAAATGTCTCTTGCAAAATGTCTCTTTTGGCTCATGCTAAC
OBSERVED: T/C
3'_FLANK: TGGATTTACGCAGTGGAGAAAATTCTAGGAAATACAGTTGCAGTTTAGCTAAGTCAATAC
||

SNP: snp279-scaffold1007-563366
ACCESSION:
COMMENT: MAF:0.359;Illumina_score:1.000;Illumina_state:successful;Chinese_assembly_v1:scaffold1007-563366;Chinese_assembly_v2_pseudo:chr5-72786485;Sheep_OARV2:OAR3-179750730;Bovine_UMD3:Chr5-75633462
SAMPLESIZE: 194
LENGTH: ?
5'_FLANK: TCCCCCTGCTCTTGAGGTAAGGAAACTGAGGCTCTATGGGATTAGGAGACTGAACCAAAG
OBSERVED: T/C
3'_FLANK: GACTTAGTGGATGAGTGATGAAGTAAGATTTTGACCTTAAATCTGGCTGATTTCAAACTC
||

SNP: snp280-scaffold1007-596192
ACCESSION:
COMMENT: MAF:0.240;Illumina_score:0.988;Illumina_state:successful;Chinese_assembly_v1:scaffold1007-596192;Chinese_assembly_v2_pseudo:chr5-72753659;Sheep_OARV2:OAR3-179718317;Bovine_UMD3:Chr5-75598156
SAMPLESIZE: 194
LENGTH: ?
5'_FLANK: CATGGATGCCAAGGCTCCTGTACTTGGCCAAATTATACAGTAGTGTTTGCAAACAAATGA
OBSERVED: T/C
3'_FLANK: GATGGGACAGTGTGACTGAGCAATGGTAAAGAAGAGCCATGGTGCAGAGACGATGGAGCA
||

SNP: snp281-scaffold1007-629909
ACCESSION:
COMMENT: MAF:0.492;Illumina_score:1.000;Illumina_state:successful;Chinese_assembly_v1:scaffold1007-629909;Chinese_assembly_v2_pseudo:chr5-72719942;Sheep_OARV2:OAR3-179684770;Bovine_UMD3:Chr5-75550767
SAMPLESIZE: 194
LENGTH: ?
5'_FLANK: ATAGACAGAAAAGATGAAATGGAAGGGAAATTTACTGAGACCCTCCTCTGCCTTTGGTAC
OBSERVED: A/C
3'_FLANK: TGGCTTGCCCATTCATTGCTGAAACCATCCATCAAGTAATTGATGAAATTCCCATTTTAC
||

SNP: snp282-scaffold1007-665440
ACCESSION:
COMMENT: MAF:0.447;Illumina_score:0.877;Illumina_state:successful;Chinese_assembly_v1:scaffold1007-665440;Chinese_assembly_v2_pseudo:chr5-72684411;Sheep_OARV2:OAR3-179635681;Bovine_UMD3:Chr5-75511448
SAMPLESIZE: 194
LENGTH: ?
5'_FLANK: TCTTCTCATACTTGGGGCCTCTGAATTCTAGGCTGGGCTCTGCCTAAGCCAGCTGGGCCA
OBSERVED: T/C
3'_FLANK: TGCATGCCTGGGACCCCAGACCACTGTCTGTAAAACAGAGGCACTGAGCTTGATAACCTC
||

SNP: snp283-scaffold1007-721200
ACCESSION:
COMMENT: MAF:0.399;Illumina_score:0.877;Illumina_state:successful;Chinese_assembly_v1:scaffold1007-721200;Chinese_assembly_v2_pseudo:chr5-72628651;Sheep_OARV2:OAR3-179582310;Bovine_UMD3:Chr5-75458345
SAMPLESIZE: 194
LENGTH: ?
5'_FLANK: GCCTGAGAAGGAAGTGCTGGGGCGGAGAGGGGGGAAAATCCTCTAAATAGACACAGGCCA
OBSERVED: T/C
3'_FLANK: GCTTTCCTCTCTGTTCATCATCCAGGGTGTCTGTCACACAGGTCCTCGGGGAGAGCTTCC
||

SNP: snp284-scaffold1007-754211
ACCESSION:
COMMENT: MAF:0.454;Illumina_score:0.915;Illumina_state:successful;Chinese_assembly_v1:scaffold1007-754211;Chinese_assembly_v2_pseudo:chr5-72595640;Sheep_OARV2:OAR3-179545706;Bovine_UMD3:Chr5-75425490
SAMPLESIZE: 194
LENGTH: ?
5'_FLANK: CCTTGATGTTGCTTCTCGTCCTGGTTTGAAATTCATAGCCCAGGGCCTGCCTTTCTCCCA
OBSERVED: A/G
3'_FLANK: TCCAGGTGAGACTGGTTTCCCTTTACCCTGTCCACCTCAAGTTCCCCAGCCATTTTTTCT
||

SNP: snp285-scaffold1007-813430
ACCESSION:
COMMENT: MAF:0.476;Illumina_score:1.000;Illumina_state:successful;Chinese_assembly_v1:scaffold1007-813430;Chinese_assembly_v2_pseudo:chr5-72536421;Sheep_OARV2:OAR3-179485150;Bovine_UMD3:Chr5-75363691
SAMPLESIZE: 194
LENGTH: ?
5'_FLANK: AAGTTCCTACACATCTTCCAGGTTTCTGGTGAAACAACACCTCCTCCAAGAAGTCCTCTA
OBSERVED: T/C
3'_FLANK: GCCCCTGAAGGGGTTCCCAGAGCCTAGCATCTTTATCATGCTGTCGCTGCCATGTCTGTT
||

SNP: snp286-scaffold1007-850815
ACCESSION:
COMMENT: MAF:0.393;Illumina_score:0.915;Illumina_state:successful;Chinese_assembly_v1:scaffold1007-850815;Chinese_assembly_v2_pseudo:chr5-72499036;Sheep_OARV2:OAR3-179448871;Bovine_UMD3:Chr5-75326681
SAMPLESIZE: 194
LENGTH: ?
5'_FLANK: ATGCACAGCAAGCAGGCAGGGCTCAGGAAACATGAGTGACGGTCTGCTTTTTGTCCACCT
OBSERVED: T/C
3'_FLANK: CTCCATGAAACTCTGAACTTCTTTATTTTTTTTTTTGACTGTGCCACAGGACCCTCAGGA
||

SNP: snp287-scaffold1007-898943
ACCESSION:
COMMENT: MAF:0.242;Illumina_score:1.000;Illumina_state:successful;Chinese_assembly_v1:scaffold1007-898943;Chinese_assembly_v2_pseudo:chr5-72450908;Sheep_OARV2:OAR3-179401257;Bovine_UMD3:Chr5-75278281
SAMPLESIZE: 194
LENGTH: ?
5'_FLANK: GTACAGAGCCCAGCTCAGCATGGGCAAGAAATCATTTATAAATGAGTTTGTTAGATAATG
OBSERVED: A/C
3'_FLANK: TGATGAATGTAGTTTCTGGTTCCCTGAGCTGTTCTGGCTTTTTTATTGTCCCTCCTCACC
||

SNP: snp288-scaffold1007-976095
ACCESSION:
COMMENT: MAF:0.374;Illumina_score:0.949;Illumina_state:successful;Chinese_assembly_v1:scaffold1007-976095;Chinese_assembly_v2_pseudo:chr5-72373756;Sheep_OARV2:OAR3-179321215;Bovine_UMD3:Chr5-75198934
SAMPLESIZE: 194
LENGTH: ?
5'_FLANK: TAAACTAGACAATGGAGCAGGGGGAGAGAAGACAGTTACGAGCTCAGGGGAGAGGATTAA
OBSERVED: T/C
3'_FLANK: AGCTTCTTATATTCTCCAGGAGAGGTGAGCTGGGCCTGTACCCAAGTGACTGAGCTGTAA
||

SNP: snp289-scaffold1007-1006582
ACCESSION:
COMMENT: MAF:0.496;Illumina_score:0.976;Illumina_state:successful;Chinese_assembly_v1:scaffold1007-1006582;Chinese_assembly_v2_pseudo:chr5-72343269;Sheep_OARV2:OAR3-179290657;Bovine_UMD3:Chr5-75172528
SAMPLESIZE: 194
LENGTH: ?
5'_FLANK: ATGACCTTTGCATTCTTCTTCCCAGATCACACAGTTCAGCTGGTGACGCAGATCTGAACC
OBSERVED: A/G
3'_FLANK: GTTTAAGCATTTAAAAAAAAGCTGTTACAAGGCTGCCAAGGCACCTTTATTTCTAGTTGT
||

SNP: snp290-scaffold1007-1037412
ACCESSION:
COMMENT: MAF:0.306;Illumina_score:1.000;Illumina_state:successful;Chinese_assembly_v1:scaffold1007-1037412;Chinese_assembly_v2_pseudo:chr5-72312439;Sheep_OARV2:OAR3-179260579;Bovine_UMD3:Chr5-75141706
SAMPLESIZE: 194
LENGTH: ?
5'_FLANK: AGAATGCTGGGATAGATTAGTGCTGTCTGCCTTGGGTACCAGATGAGGCATGGCGGCACA
OBSERVED: T/C
3'_FLANK: GGTATTCCAGATTAGGCTATGGCAGTAGGAGATGGAAAGTGCCAGAATACTTGAGTACGT
||

SNP: snp291-scaffold1007-1067366
ACCESSION:
COMMENT: MAF:0.459;Illumina_score:0.810;Illumina_state:successful;Chinese_assembly_v1:scaffold1007-1067366;Chinese_assembly_v2_pseudo:chr5-72282485;Sheep_OARV2:OAR3-179231842;Bovine_UMD3:Chr5-75113881
SAMPLESIZE: 194
LENGTH: ?
5'_FLANK: CCTTTTCCTCCTCAGATACGAGATCCTGACTCCAAATTCCATTCCTAAGGGCTTCATGGA
OBSERVED: T/C
3'_FLANK: GGAAAGCAGGCGTGTGTGCTCATGGTGAGTGGGCTCTTCTGGTGGGTGACATGTGGCTGG
||

SNP: snp292-scaffold1007-1097183
ACCESSION:
COMMENT: MAF:0.442;Illumina_score:0.996;Illumina_state:successful;Chinese_assembly_v1:scaffold1007-1097183;Chinese_assembly_v2_pseudo:chr5-72252668;Sheep_OARV2:OAR3-179204602;Bovine_UMD3:Chr5-75083434
SAMPLESIZE: 194
LENGTH: ?
5'_FLANK: CCCGTCTTGGTCCTCCTTTGCCAAGTCTGTTTTCAGCTCCAGCAGATATCTGTGTAGTGC
OBSERVED: A/G
3'_FLANK: TCTGCCTCTTCCCTGTAACAGTGAACATCAAGCGAGTCCATAAAATGGGCTTGACAAGAG
||

SNP: snp293-scaffold1007-1142522
ACCESSION:
COMMENT: MAF:0.222;Illumina_score:0.889;Illumina_state:null;Chinese_assembly_v1:scaffold1007-1142522;Chinese_assembly_v2_pseudo:chr5-72207329;Sheep_OARV2:null-null;Bovine_UMD3:Chr5-75030981
SAMPLESIZE: 194
LENGTH: ?
5'_FLANK: ATGTAATGACAATAAATAGCCTCAGATCAGTACAGAGCAAGATCACTGCTCAAATGAGTT
OBSERVED: A/G
3'_FLANK: CCAAAATCCCTGTGTGATTTCAGGGATCTAGAAGTTATGGAGTTACTCGGTGTTAGTAGC
||

SNP: snp294-scaffold1007-1177334
ACCESSION:
COMMENT: MAF:0.409;Illumina_score:0.915;Illumina_state:successful;Chinese_assembly_v1:scaffold1007-1177334;Chinese_assembly_v2_pseudo:chr5-72172517;Sheep_OARV2:null-null;Bovine_UMD3:Chr5-75051966
SAMPLESIZE: 194
LENGTH: ?
5'_FLANK: CTGACAACATTTATTATCCCTGAGTCACAAGGGAAAACGAAGGTTCAGACTTGCCCCTCA
OBSERVED: A/C
3'_FLANK: GTGGGGAAACTGTGCGGGTCTCCCTGCCTCTTGTTTTGGTCAGTTTTCTGGACTATGCCT
||

SNP: snp295-scaffold1008-4058
ACCESSION:
COMMENT: MAF:0.378;Illumina_score:0.899;Illumina_state:successful;Chinese_assembly_v1:scaffold1008-4058;Chinese_assembly_v2_pseudo:chr9-44956629;Sheep_OARV2:OAR8-45539084;Bovine_UMD3:Chr9-59065384
SAMPLESIZE: 194
LENGTH: ?
5'_FLANK: AAAGAATATCTTTTGTATTATGCAGAAGTTCTCATGTTACCTCATGGAAAAATACTTGGA
OBSERVED: A/G
3'_FLANK: GAATTGCATACTTATGTATTTTCCTTTTATTAAGAAGACAAGTGTTTCAAATTTGTGAAC
||

SNP: snp296-scaffold1008-39281
ACCESSION:
COMMENT: MAF:0.499;Illumina_score:1.000;Illumina_state:successful;Chinese_assembly_v1:scaffold1008-39281;Chinese_assembly_v2_pseudo:chr9-44991852;Sheep_OARV2:OAR8-45575051;Bovine_UMD3:Chr9-59093017
SAMPLESIZE: 194
LENGTH: ?
5'_FLANK: CCAACACAAAAAAGAAAGTACAATTCCTCAATAGTTTCTTTAATTCACGTATTTGATTAG
OBSERVED: T/C
3'_FLANK: ATCTTGGTGGGTAGAGAGGGAGAGGTACATCCGTAGATGATAGGTAATAGAATTGAGGTA
||

SNP: snp297-scaffold1008-92477
ACCESSION:
COMMENT: MAF:0.340;Illumina_score:1.000;Illumina_state:successful;Chinese_assembly_v1:scaffold1008-92477;Chinese_assembly_v2_pseudo:chr9-45045048;Sheep_OARV2:OAR8-45627005;Bovine_UMD3:Chr9-59146202
SAMPLESIZE: 194
LENGTH: ?
5'_FLANK: ATGCTAACACATTACCTACTGCTCTGTCATGTCGCCCAGGATGACTTGTGATTCCACAAG
OBSERVED: T/G
3'_FLANK: TATTTGTGCTAAGGCATAGGTCCTCTCTCGGTGTTTAGGGTACTCTTTTAACCAACAATG
||

SNP: snp298-scaffold1008-122500
ACCESSION:
COMMENT: MAF:0.322;Illumina_score:1.000;Illumina_state:successful;Chinese_assembly_v1:scaffold1008-122500;Chinese_assembly_v2_pseudo:chr9-45075071;Sheep_OARV2:OAR8-45656503;Bovine_UMD3:Chr9-59168012
SAMPLESIZE: 194
LENGTH: ?
5'_FLANK: GGCTGGAAAAGACAAGGAAACCCAGAGTTACACCAGGAGGAGACACTGAAGAGATAAACA
OBSERVED: T/C
3'_FLANK: GGCATCAGGAGAGACTGACAGCAGATAATAGGAAGAAAATAAGAAAGTCAAGGGATTGGT
||

SNP: snp299-scaffold1008-162707
ACCESSION:
COMMENT: MAF:0.477;Illumina_score:0.899;Illumina_state:synthesized;Chinese_assembly_v1:scaffold1008-162707;Chinese_assembly_v2_pseudo:chr9-45115278;Sheep_OARV2:OAR8-45694311;Bovine_UMD3:Chr9-59197650
SAMPLESIZE: 194
LENGTH: ?
5'_FLANK: TCAGTATGGGCTAATATTTACCTTACATGATTTTCATGAAGACAAAAAATGTTATTTTGT
OBSERVED: A/G
3'_FLANK: TAGGAGAAATAACATACACCTATATTAATAAGACTATGTGTTACACTGGCATAGATTAGA
||

SNP: snp300-scaffold1008-226875
ACCESSION:
COMMENT: MAF:0.497;Illumina_score:1.000;Illumina_state:successful;Chinese_assembly_v1:scaffold1008-226875;Chinese_assembly_v2_pseudo:chr9-45179446;Sheep_OARV2:OAR8-45759957;Bovine_UMD3:Chr9-59249826
SAMPLESIZE: 194
LENGTH: ?
5'_FLANK: AAGGTTTGAGAAACAGCAGTGTTTCCTCAGTGTCGTTCTCAAAATAGGCATGAATAGGAT
OBSERVED: A/G
3'_FLANK: GCTTCTTCAAATACTAAGCATAAACTGCAACAGAAAAGGAAGGTCATGGTGAATAATTTT
||

SNP: snp301-scaffold1008-255444
ACCESSION:
COMMENT: MAF:0.480;Illumina_score:1.000;Illumina_state:successful;Chinese_assembly_v1:scaffold1008-255444;Chinese_assembly_v2_pseudo:chr9-45208015;Sheep_OARV2:OAR8-45788492;Bovine_UMD3:Chr9-59278568
SAMPLESIZE: 194
LENGTH: ?
5'_FLANK: GATCTGTGATAGTTTGGTCAGAGTTAGGCCTAGTCAAGTGAGGCATCTCTCTCTTAAGGA
OBSERVED: T/C
3'_FLANK: GCATTTAATCTGAGTCCTTCTGATGAGTTCTTAAATTTTGCACCTAAGATGACTAGGTTA
||

SNP: snp302-scaffold1008-297138
ACCESSION:
COMMENT: MAF:0.369;Illumina_score:0.949;Illumina_state:successful;Chinese_assembly_v1:scaffold1008-297138;Chinese_assembly_v2_pseudo:chr9-45249709;Sheep_OARV2:OAR8-45826810;Bovine_UMD3:Chr9-59317810
SAMPLESIZE: 194
LENGTH: ?
5'_FLANK: TCCAGGTGTCAAGTCAAGGGGCAAGGCAGCTGCGGAAAGCAGGCTCTAGAATGTTCTCTA
OBSERVED: A/G
3'_FLANK: TTATAATCTCTGTCTCCTAGTATTCATGTTCTTATGTCATTATCTCCTGTTCACTCTGAA
||

SNP: snp303-scaffold1008-337182
ACCESSION:
COMMENT: MAF:0.400;Illumina_score:1.000;Illumina_state:successful;Chinese_assembly_v1:scaffold1008-337182;Chinese_assembly_v2_pseudo:chr9-45289753;Sheep_OARV2:OAR8-45867273;Bovine_UMD3:Chr9-59357359
SAMPLESIZE: 194
LENGTH: ?
5'_FLANK: TGTAGCTTCTGTTTTACCACTGAATAGATCTTGAATAATATTTTTACTTGAAATGACTAA
OBSERVED: T/C
3'_FLANK: TGGACAAGTCTGTTTCCTTTATCAAGACAGTGTCCTCTCTCACAGTCTATGCTATTACAT
||

SNP: snp304-scaffold1008-394704
ACCESSION:
COMMENT: MAF:0.458;Illumina_score:0.935;Illumina_state:successful;Chinese_assembly_v1:scaffold1008-394704;Chinese_assembly_v2_pseudo:chr9-45347275;Sheep_OARV2:OAR8-45932184;Bovine_UMD3:Chr9-59429834
SAMPLESIZE: 194
LENGTH: ?
5'_FLANK: ATATGATCAGTTCTGTTAATCATAAATTCACTCCAAGGAGTAGTCAATACCTAAACAGGT
OBSERVED: A/G
3'_FLANK: CCATTTTTGTTGATCACACATACTTGAATATCATCCATTTCCTATGGTTCAAATTAATAT
||

SNP: snp305-scaffold1008-440869
ACCESSION:
COMMENT: MAF:0.398;Illumina_score:0.809;Illumina_state:successful;Chinese_assembly_v1:scaffold1008-440869;Chinese_assembly_v2_pseudo:chr9-45393440;Sheep_OARV2:OAR8-null;Bovine_UMD3:Chr9-59473391
SAMPLESIZE: 194
LENGTH: ?
5'_FLANK: CTTTGAACTTATCATTTTCCCTGCCTCATCTCCTTCCCTCTTCTCTTCCTCTCTTGGATT
OBSERVED: A/G
3'_FLANK: CCAAATTTTGGTAAATTGCATCAATTATTGCTATCTTCCCTACCAGAAATATGGATGTCT
||

SNP: snp306-scaffold1008-483586
ACCESSION:
COMMENT: MAF:0.478;Illumina_score:1.000;Illumina_state:successful;Chinese_assembly_v1:scaffold1008-483586;Chinese_assembly_v2_pseudo:chr9-45436157;Sheep_OARV2:OAR8-46021486;Bovine_UMD3:Chr9-59514433
SAMPLESIZE: 194
LENGTH: ?
5'_FLANK: GGACACAGTAAGTGGGTGGGTTACAGTCTTTGGGGCCACAAAGAATCAGACACAGTTTAG
OBSERVED: T/C
3'_FLANK: AACTGAACAGCAACAAAAACAATGACTCTCCATAGAATGCTGTAGCTCTGAAAATATTAG
||

SNP: snp307-scaffold1008-541418
ACCESSION:
COMMENT: MAF:0.441;Illumina_score:0.813;Illumina_state:successful;Chinese_assembly_v1:scaffold1008-541418;Chinese_assembly_v2_pseudo:chr9-45493989;Sheep_OARV2:OAR8-46086611;Bovine_UMD3:Chr9-59569522
SAMPLESIZE: 194
LENGTH: ?
5'_FLANK: GACATTCTCTCCACTATACTGAAATGAAGTTTGTAGATAATATAATCTACAGTACATACA
OBSERVED: A/G
3'_FLANK: CTTCAAAGAATCAATATAATGACATGACAGGTAAAAATAAAAGGAAAGTAATTTATCATA
||

SNP: snp308-scaffold1008-591394
ACCESSION:
COMMENT: MAF:0.494;Illumina_score:0.988;Illumina_state:successful;Chinese_assembly_v1:scaffold1008-591394;Chinese_assembly_v2_pseudo:chr9-45543965;Sheep_OARV2:OAR8-46135885;Bovine_UMD3:Chr9-59619829
SAMPLESIZE: 194
LENGTH: ?
5'_FLANK: GACCATATTTTTTCCCTTAGTCAATATTGTTGAAGTTTGTATCAATCCACAGGGGAGGAA
OBSERVED: A/C
3'_FLANK: GATTGGAAGTTAAAACCTGAACCACACTCTTACAAACAAGTACAACGTATGTGTTACAGA
||

SNP: snp309-scaffold1008-623658
ACCESSION:
COMMENT: MAF:0.488;Illumina_score:0.935;Illumina_state:successful;Chinese_assembly_v1:scaffold1008-623658;Chinese_assembly_v2_pseudo:chr9-45576229;Sheep_OARV2:OAR8-46168415;Bovine_UMD3:Chr9-59647321
SAMPLESIZE: 194
LENGTH: ?
5'_FLANK: ACACATTAACTCATATAAAGAAACTTTAATATGTATTATTTGCATGTAGTAAGTAATATA
OBSERVED: T/C
3'_FLANK: TTTTACTAGAATTTATACTCTTCAGCCATCACTAGTTGAGGACACAAAGAAACATACTAT
||

SNP: snp310-scaffold1008-657190
ACCESSION:
COMMENT: MAF:0.486;Illumina_score:0.858;Illumina_state:successful;Chinese_assembly_v1:scaffold1008-657190;Chinese_assembly_v2_pseudo:chr9-45609761;Sheep_OARV2:OAR8-46202175;Bovine_UMD3:Chr9-59681855
SAMPLESIZE: 194
LENGTH: ?
5'_FLANK: GTAGATAAAGATTGCTACATTTAATAAGTTTTCCCTTAGGTGTCAATTATTTTAAATCCA
OBSERVED: T/G
3'_FLANK: ATTTCACTTATTTCTATAAGAATGTGGTGGTTATTTAGACCATGAATACCTTTAAAGAGA
||

SNP: snp311-scaffold1008-689305
ACCESSION:
COMMENT: MAF:0.498;Illumina_score:0.899;Illumina_state:successful;Chinese_assembly_v1:scaffold1008-689305;Chinese_assembly_v2_pseudo:chr9-45641876;Sheep_OARV2:OAR8-46232376;Bovine_UMD3:Chr9-59718134
SAMPLESIZE: 194
LENGTH: ?
5'_FLANK: CTTGTTAATATGTGGTTTATATCAACAGTAACTTCTTATTCCATTTTGTCTTTCATATCA
OBSERVED: A/G
3'_FLANK: CTATTAAGTTTAGTTGTAGATACTTAGTGAACAGGCTATTCAGATCTCATCTACATCCAA
||

SNP: snp312-scaffold1008-733536
ACCESSION:
COMMENT: MAF:0.410;Illumina_score:0.858;Illumina_state:successful;Chinese_assembly_v1:scaffold1008-733536;Chinese_assembly_v2_pseudo:chr9-45686107;Sheep_OARV2:OAR8-46276546;Bovine_UMD3:Chr9-59762152
SAMPLESIZE: 194
LENGTH: ?
5'_FLANK: CTGGTGTCAGGAACACAAAATAACCTCTCAAGAGATCTTGATTTAATGTCTCATACATTT
OBSERVED: A/C
3'_FLANK: TCAATATTTAATTTTTTCTTTGGTTCTGAACATATTAATTTTCTCTTTTCTTAAAAATGT
||

SNP: snp313-scaffold1008-794968
ACCESSION:
COMMENT: MAF:0.394;Illumina_score:1.000;Illumina_state:successful;Chinese_assembly_v1:scaffold1008-794968;Chinese_assembly_v2_pseudo:chr9-45747539;Sheep_OARV2:OAR5-23005446;Bovine_UMD3:Chr9-59827836
SAMPLESIZE: 194
LENGTH: ?
5'_FLANK: GCAACCTTATGAGATAAGAATTAATATTATTTCCATTTTTGCTACTGAAAGAAAGCTAAG
OBSERVED: T/C
3'_FLANK: ACTGGGAGGCTAAATGACATTCCAAAAGTCATACAGCTAGTATGAAGTGGAACCTCGTTC
||

SNP: snp314-scaffold1008-830514
ACCESSION:
COMMENT: MAF:0.430;Illumina_score:1.000;Illumina_state:successful;Chinese_assembly_v1:scaffold1008-830514;Chinese_assembly_v2_pseudo:chr9-45783085;Sheep_OARV2:OAR8-46374384;Bovine_UMD3:Chr9-59869067
SAMPLESIZE: 194
LENGTH: ?
5'_FLANK: TAAACTTTTATTCCATGTAAGTTTCTGACTTGAAACTATGAAAATATATATTTTTAAATG
OBSERVED: T/C
3'_FLANK: ATTTTATCAGGACCCAGTGATGTCAGTGGACAAGCACTTCTGTATGGCTATCAGGTCTTC
||

SNP: snp315-scaffold1008-863788
ACCESSION:
COMMENT: MAF:0.396;Illumina_score:0.965;Illumina_state:successful;Chinese_assembly_v1:scaffold1008-863788;Chinese_assembly_v2_pseudo:chr9-45816359;Sheep_OARV2:OAR8-46408447;Bovine_UMD3:Chr9-59905724
SAMPLESIZE: 194
LENGTH: ?
5'_FLANK: TACAAAAGAAGAAATGGTACCTCAAAGAGTTGAAATAACTGGAATTCAGTCACAAAGAAG
OBSERVED: T/C
3'_FLANK: GAATGACAGAGCTGGGATTCCAGCCTAATTCCATGAGTCTCAAAAGCTGAGGTTTCCTCC
||

SNP: snp316-scaffold1008-892548
ACCESSION:
COMMENT: MAF:0.325;Illumina_score:0.868;Illumina_state:successful;Chinese_assembly_v1:scaffold1008-892548;Chinese_assembly_v2_pseudo:chr9-45845119;Sheep_OARV2:OAR8-46437093;Bovine_UMD3:Chr9-59934979
SAMPLESIZE: 194
LENGTH: ?
5'_FLANK: TGCTTGCTCTCTGACAAACATAATATGTCCAAAATGCCTGAAAGGAATCTGACTATTCAG
OBSERVED: T/C
3'_FLANK: ATTTTTAAATTAAATGGACAAATTAGCTTAATTCCTAGTTTTTTTATTTTTTTTCCTCAA
||

SNP: snp317-scaffold1008-940329
ACCESSION:
COMMENT: MAF:0.461;Illumina_score:1.000;Illumina_state:successful;Chinese_assembly_v1:scaffold1008-940329;Chinese_assembly_v2_pseudo:chr9-45892900;Sheep_OARV2:OAR8-46484713;Bovine_UMD3:Chr9-59983984
SAMPLESIZE: 194
LENGTH: ?
5'_FLANK: AAACCAGTGAGCAAGTGTTTGTAACATGAAGTGACACAAGGAGGAAGCTGAGAACTGCTG
OBSERVED: T/C
3'_FLANK: GGTACCTGGCCAGGATTGGGGTGGGATGGCTATAAGATGGCATGCCCTCCTAGAGCAGAT
||

SNP: snp318-scaffold1008-984071
ACCESSION:
COMMENT: MAF:0.335;Illumina_score:0.858;Illumina_state:null;Chinese_assembly_v1:scaffold1008-984071;Chinese_assembly_v2_pseudo:chr9-45936642;Sheep_OARV2:OAR8-46528738;Bovine_UMD3:Chr9-60026849
SAMPLESIZE: 194
LENGTH: ?
5'_FLANK: TTTAATTTAAATCTTAATATGATTATCAATATGAAATCCTCTCACTGTTATTTTGCCTCC
OBSERVED: A/G
3'_FLANK: CATCAATATAACCTATTTAAATTCCTGAGTATATCCTCTTAAAATTAGAAAATGACTATT
||

SNP: snp319-scaffold1008-1013285
ACCESSION:
COMMENT: MAF:0.462;Illumina_score:1.000;Illumina_state:successful;Chinese_assembly_v1:scaffold1008-1013285;Chinese_assembly_v2_pseudo:chr9-45965856;Sheep_OARV2:OAR8-46557348;Bovine_UMD3:Chr9-60051477
SAMPLESIZE: 194
LENGTH: ?
5'_FLANK: AGTAAGGAGTTTAGAAAACCCAACCTGACTGGTGTTTGCAGGGTGGGATACTGAAGAGGA
OBSERVED: A/G
3'_FLANK: AAAGTTGCACACAAAGAGAACTCCAAAGATTGCAGATGATCCCTGCTTAAAGCAGGTAGA
||

SNP: snp320-scaffold1008-1063087
ACCESSION:
COMMENT: MAF:0.441;Illumina_score:1.000;Illumina_state:successful;Chinese_assembly_v1:scaffold1008-1063087;Chinese_assembly_v2_pseudo:chr9-46015658;Sheep_OARV2:OAR8-46606760;Bovine_UMD3:Chr9-60103077
SAMPLESIZE: 194
LENGTH: ?
5'_FLANK: ATAACAATTGATTATTTGTGCTGTCTAGTGGCATTCTTTATTTTTTATTTGAATAGTACC
OBSERVED: A/G
3'_FLANK: TGGATGGGATTGTACTTTCCAGGACTTAAATTATAAATGAGGCAGCTCTCTGCCCCAGAT
||

SNP: snp321-scaffold1008-1123690
ACCESSION:
COMMENT: MAF:0.243;Illumina_score:0.868;Illumina_state:successful;Chinese_assembly_v1:scaffold1008-1123690;Chinese_assembly_v2_pseudo:chr9-46076261;Sheep_OARV2:OAR8-46665598;Bovine_UMD3:Chr9-60161355
SAMPLESIZE: 194
LENGTH: ?
5'_FLANK: CAAAAGCCACTAAACTAAGGAAAAGGACAAAACTGGCAAATTTACTACATTAAACTGAAA
OBSERVED: T/C
3'_FLANK: GTCTCATCAGAAGACATCACAAAGAAATGAATTAGCTAATGCAGAGAGAAGGAAGAAAAC
||

SNP: snp322-scaffold1008-1168023
ACCESSION:
COMMENT: MAF:0.457;Illumina_score:1.000;Illumina_state:successful;Chinese_assembly_v1:scaffold1008-1168023;Chinese_assembly_v2_pseudo:chr9-46120594;Sheep_OARV2:OAR8-46709744;Bovine_UMD3:Chr9-60209413
SAMPLESIZE: 194
LENGTH: ?
5'_FLANK: GAAAATCTGCGGATGTTTCATTCCCTAGGGAAGATGCAAATTTCTTTTGTCCGGCAGTTA
OBSERVED: A/G
3'_FLANK: ACTTGGGGCAGATATCCTTGATCCAATTAGGAAGTGAGATATTTCAAGATGAGGTTTTGT
||

SNP: snp323-scaffold1008-1216691
ACCESSION:
COMMENT: MAF:0.303;Illumina_score:1.000;Illumina_state:successful;Chinese_assembly_v1:scaffold1008-1216691;Chinese_assembly_v2_pseudo:chr9-46169262;Sheep_OARV2:OAR8-46758723;Bovine_UMD3:Chr9-60253986
SAMPLESIZE: 194
LENGTH: ?
5'_FLANK: CAAGCGCTTCAACCAACTATCCTCACAGATCTGAAACAAGTGAAGAGGAACTGGGATTGG
OBSERVED: T/C
3'_FLANK: AGGCAGCCCTTCTCTGTTAAAAGTCAGACCTGACTACCCTCCTTTTCCTGAGGCAATAGT
||

SNP: snp324-scaffold1008-1256070
ACCESSION:
COMMENT: MAF:0.332;Illumina_score:1.000;Illumina_state:successful;Chinese_assembly_v1:scaffold1008-1256070;Chinese_assembly_v2_pseudo:chr9-46208641;Sheep_OARV2:OAR8-46800643;Bovine_UMD3:Chr9-60287808
SAMPLESIZE: 194
LENGTH: ?
5'_FLANK: CTGACGTATACAGCTGAGATCACACCATAAAAATGCCCACCTAACGTTTGGAGGTTAACA
OBSERVED: T/C
3'_FLANK: GACACAATGACACTGGCCACAGTTACTCTTACATAGGCTTTGTTCCAGCTACAGAAAAGT
||

SNP: snp325-scaffold1008-1300024
ACCESSION:
COMMENT: MAF:0.371;Illumina_score:0.899;Illumina_state:successful;Chinese_assembly_v1:scaffold1008-1300024;Chinese_assembly_v2_pseudo:chr9-46252595;Sheep_OARV2:OAR8-46845018;Bovine_UMD3:Chr9-60327946
SAMPLESIZE: 194
LENGTH: ?
5'_FLANK: CTGCCACAGAATTAAATTTATTTTATATCTCATCTAATAGACTGAGTCTCATCCATTAGG
OBSERVED: T/C
3'_FLANK: AAATATAATGTGGAAACATTGTCTTGTTTCTCTAAAGAGGAAACCAGTGAAGACAGGAGA
||

SNP: snp326-scaffold1008-1364991
ACCESSION:
COMMENT: MAF:0.362;Illumina_score:0.988;Illumina_state:successful;Chinese_assembly_v1:scaffold1008-1364991;Chinese_assembly_v2_pseudo:chr9-46317562;Sheep_OARV2:OAR8-46911792;Bovine_UMD3:Chr9-60398942
SAMPLESIZE: 194
LENGTH: ?
5'_FLANK: CCTACCCGACACTTCTTTCTGATCCACTTGCTGCAAAGTTCAGAGTTGATCAGAAAAGTT
OBSERVED: A/G
3'_FLANK: CTAAACATCCAATGGATCCTTGGACTTGCTTGTGTTATAGAAGAATCAAGCTGATCCTTC
||

SNP: snp327-scaffold1008-1417153
ACCESSION:
COMMENT: MAF:0.488;Illumina_score:0.965;Illumina_state:successful;Chinese_assembly_v1:scaffold1008-1417153;Chinese_assembly_v2_pseudo:chr9-46369724;Sheep_OARV2:OAR8-46964072;Bovine_UMD3:Chr9-60451420
SAMPLESIZE: 194
LENGTH: ?
5'_FLANK: TGAAGGCTGCCTCTTCAGTCACATTATATAGATGAAGTTGATTCGGCAATACTGGAACAT
OBSERVED: A/G
3'_FLANK: CGGGAATTAGAAAACTAAGTAGACTATGGGAGCAATGTGATTTTAAGAAAGTAATTTAAT
||

SNP: snp328-scaffold1008-1453331
ACCESSION:
COMMENT: MAF:0.495;Illumina_score:0.988;Illumina_state:successful;Chinese_assembly_v1:scaffold1008-1453331;Chinese_assembly_v2_pseudo:chr9-46405902;Sheep_OARV2:OAR8-47000889;Bovine_UMD3:Chr9-60486689
SAMPLESIZE: 194
LENGTH: ?
5'_FLANK: GGCAACAGTTGGAAATGCATTATTGGAGCAAGGGCAGAAGCTATATTAGTAATGCGTATT
OBSERVED: A/C
3'_FLANK: GGAAGTTATTCAACATAGAACTGATATCTGAAGTCTAGAGAGGTACATGTGGGAAGCAGA
||

SNP: snp329-scaffold1008-1507441
ACCESSION:
COMMENT: MAF:0.410;Illumina_score:1.000;Illumina_state:successful;Chinese_assembly_v1:scaffold1008-1507441;Chinese_assembly_v2_pseudo:chr9-46460012;Sheep_OARV2:OAR8-47054540;Bovine_UMD3:Chr9-60540884
SAMPLESIZE: 194
LENGTH: ?
5'_FLANK: TCTATTAAAAACTATCAAAATTTGCAAGCACCACACACATTTGTAACAACAGCATATAAA
OBSERVED: T/C
3'_FLANK: AGAACTGGAAACAACAACACAAGCTCAACTTTAAGCTTTTGTGAGGGCAGAGAGGTAAGA
||

SNP: snp330-scaffold1008-1558194
ACCESSION:
COMMENT: MAF:0.456;Illumina_score:0.965;Illumina_state:successful;Chinese_assembly_v1:scaffold1008-1558194;Chinese_assembly_v2_pseudo:chr9-46510765;Sheep_OARV2:OAR8-47105283;Bovine_UMD3:Chr9-60590239
SAMPLESIZE: 194
LENGTH: ?
5'_FLANK: AAAACAACAGGTTTGTTTTGTTATTAAAAGTAAAATCTTTTGGTAACCTTACCAGTAGTC
OBSERVED: A/G
3'_FLANK: TGAAGTCCTGAACGTTATACTAACAAGTATTGTTTGCCTTCTTCGACTATACAAGTCCTG
||

SNP: snp332-scaffold1008-1648839
ACCESSION:
COMMENT: MAF:0.246;Illumina_score:1.000;Illumina_state:successful;Chinese_assembly_v1:scaffold1008-1648839;Chinese_assembly_v2_pseudo:chr9-46601410;Sheep_OARV2:OAR8-47197971;Bovine_UMD3:Chr9-60674585
SAMPLESIZE: 194
LENGTH: ?
5'_FLANK: ATCTGTCACCCTGACTTCCTAGCCCGTGCACTATCTGAACATCTGCCTCCAAAAACCCAT
OBSERVED: A/G
3'_FLANK: TCAGCATTTTTAGCAGTTCCTCCAAAAGTTGCTGTTTGCTTATAAGCCCAGTCTTTCAAC
||

SNP: snp333-scaffold1008-1687961
ACCESSION:
COMMENT: MAF:0.370;Illumina_score:1.000;Illumina_state:successful;Chinese_assembly_v1:scaffold1008-1687961;Chinese_assembly_v2_pseudo:chr9-46640532;Sheep_OARV2:OAR8-47236350;Bovine_UMD3:Chr9-60711521
SAMPLESIZE: 194
LENGTH: ?
5'_FLANK: CCAGCCACACGCAATCTTTTATAAGCATGGTCTGTGCATTGCACTCTCCTGCTCAAATGC
OBSERVED: T/C
3'_FLANK: CTCAGTGACCCCTATCAAGACTTTATTATTTATGCTGTGTCAAGGATGCCAGTGTGGAGG
||

SNP: snp334-scaffold1008-1718921
ACCESSION:
COMMENT: MAF:0.338;Illumina_score:0.949;Illumina_state:successful;Chinese_assembly_v1:scaffold1008-1718921;Chinese_assembly_v2_pseudo:chr9-46671492;Sheep_OARV2:OAR8-47267989;Bovine_UMD3:Chr9-60740605
SAMPLESIZE: 194
LENGTH: ?
5'_FLANK: ACCAACCAAATCTAGGATCCAAATCTCCCAGGATCTCCACCCTGTCCCGTATCCAGTATC
OBSERVED: A/G
3'_FLANK: TCTAATCCTAACGGGACTGGTGACCGCCACGGTCCACGTGGTGTGCTGTTACCAGCCGTG
||

SNP: snp335-scaffold1008-1747936
ACCESSION:
COMMENT: MAF:0.495;Illumina_score:0.915;Illumina_state:successful;Chinese_assembly_v1:scaffold1008-1747936;Chinese_assembly_v2_pseudo:chr9-46700507;Sheep_OARV2:OAR8-47297286;Bovine_UMD3:Chr9-60769085
SAMPLESIZE: 194
LENGTH: ?
5'_FLANK: GGTTGAAATTCATGAATGGACTTGGTGGTGACATCTAAGGACCTCCTGGGGAAGCAGGAC
OBSERVED: A/G
3'_FLANK: CTGAGCTCCAGCCGCAGAGTAGAACCTGTTCCTGGCAGTGGACGGAAACCCAATCCAGTT
||

SNP: snp336-scaffold1008-1779683
ACCESSION:
COMMENT: MAF:0.481;Illumina_score:1.000;Illumina_state:successful;Chinese_assembly_v1:scaffold1008-1779683;Chinese_assembly_v2_pseudo:chr9-46732254;Sheep_OARV2:OAR8-47329015;Bovine_UMD3:Chr9-60799934
SAMPLESIZE: 194
LENGTH: ?
5'_FLANK: AAAAGTATTGCCTAAAGTTACAGCATGAGTCAGGGGGCAAGTGAAGTGCAGAATCACTCA
OBSERVED: T/C
3'_FLANK: GGTCCCAGACACCCTCCATTAGACAACCTGATTATGAGATGAAATACTGGTAAACACAAG
||

SNP: snp337-scaffold1008-1825993
ACCESSION:
COMMENT: MAF:0.498;Illumina_score:0.822;Illumina_state:successful;Chinese_assembly_v1:scaffold1008-1825993;Chinese_assembly_v2_pseudo:chr9-46778564;Sheep_OARV2:OAR8-47375345;Bovine_UMD3:Chr9-60846627
SAMPLESIZE: 194
LENGTH: ?
5'_FLANK: TCCTTTAGGCTTGACTGATCTTGGTACCTGACGTGTGGTTCCAGGCCCAGCAGCATCAGC
OBSERVED: A/G
3'_FLANK: TCATCCAGAGCACGTTAGAATGCAGAATCTCAGGCCCACTCCACAACTGTGGAATCATCA
||

SNP: snp338-scaffold1008-1857136
ACCESSION:
COMMENT: MAF:0.483;Illumina_score:0.858;Illumina_state:successful;Chinese_assembly_v1:scaffold1008-1857136;Chinese_assembly_v2_pseudo:chr9-46809707;Sheep_OARV2:OAR8-47406303;Bovine_UMD3:Chr9-60879246
SAMPLESIZE: 194
LENGTH: ?
5'_FLANK: GTCCCCAATAAGTGAGACCTTTTAAAAAGTCTCTTTTAAACTGTATCCATGTTCTTGTTA
OBSERVED: T/C
3'_FLANK: AGTAGTAGTGTGCAGGTTGACAATTTATATTTGGTCTTCAATCTTTATTGCAAAGTAAAA
||

SNP: snp339-scaffold1008-1904991
ACCESSION:
COMMENT: MAF:0.401;Illumina_score:0.834;Illumina_state:successful;Chinese_assembly_v1:scaffold1008-1904991;Chinese_assembly_v2_pseudo:chr9-46857562;Sheep_OARV2:OAR8-47454426;Bovine_UMD3:Chr9-60927087
SAMPLESIZE: 194
LENGTH: ?
5'_FLANK: CTCTGTGTGCCCGGGTCTGGAATGCACCTACCTGGAAGGGGTACACTTCTGGCCCTCAGA
OBSERVED: T/C
3'_FLANK: AGCCAGCGCAGATACCTTAGTGCTGGCAGAAAACAGAGGGCCTTCCCAGCCACCACAATG
||

SNP: snp340-scaffold1008-1945335
ACCESSION:
COMMENT: MAF:0.493;Illumina_score:1.000;Illumina_state:successful;Chinese_assembly_v1:scaffold1008-1945335;Chinese_assembly_v2_pseudo:chr9-46897906;Sheep_OARV2:OAR8-47496992;Bovine_UMD3:Chr9-60968224
SAMPLESIZE: 194
LENGTH: ?
5'_FLANK: ATTATCTGATAGATAAGAGCATTAATGACTGCTGTAAATCCAGCCCTTCACACTCATTCA
OBSERVED: T/C
3'_FLANK: TCATCAGCCAAGATTTCTGGAGCTCCACCAATCCTGGGCCCCAGAGATGAGCCACACAAA
||

SNP: snp341-scaffold1008-1977857
ACCESSION:
COMMENT: MAF:0.389;Illumina_score:1.000;Illumina_state:successful;Chinese_assembly_v1:scaffold1008-1977857;Chinese_assembly_v2_pseudo:chr9-46930428;Sheep_OARV2:OAR8-47529435;Bovine_UMD3:Chr9-61003712
SAMPLESIZE: 194
LENGTH: ?
5'_FLANK: CCACAGGCCCAGGGCAGTTGATGGGAGCCTGTCATGGAGGCTCTGTATCATCAGTGCCCC
OBSERVED: A/G
3'_FLANK: TTGACCATGAGACCCAAGTCAGTACATAAATGTTTGGTAAGTGAGGGAATCAACAGGAGG
||

SNP: snp342-scaffold1008-2030990
ACCESSION:
COMMENT: MAF:0.420;Illumina_score:1.000;Illumina_state:successful;Chinese_assembly_v1:scaffold1008-2030990;Chinese_assembly_v2_pseudo:chr9-46983561;Sheep_OARV2:OAR8-47582275;Bovine_UMD3:Chr9-61055943
SAMPLESIZE: 194
LENGTH: ?
5'_FLANK: AGTGTTTTGTGGGCTTTTATGTTCTCAGGACTGACATATTTTTAAGATAAGCATGTTACT
OBSERVED: A/G
3'_FLANK: TGTTAGCTTTGGGACAAGCCAGTTACCTCTCTGCTGAAGACAAGAACAATTTAGTCCATG
||

SNP: snp343-scaffold1008-2113783
ACCESSION:
COMMENT: MAF:0.263;Illumina_score:1.000;Illumina_state:successful;Chinese_assembly_v1:scaffold1008-2113783;Chinese_assembly_v2_pseudo:chr9-47066354;Sheep_OARV2:OAR8-47665909;Bovine_UMD3:Chr9-61147611
SAMPLESIZE: 194
LENGTH: ?
5'_FLANK: TACTTGGTACACGTAGCAAAATCTTTCATTGTGCCATCGACTCCTCAAATATGTTGACAG
OBSERVED: T/C
3'_FLANK: CTCTCTCACTGACATTGGCACCTCTTCCGAGCTCACTGGTGATACAGTGAGCTTTCCTGT
||

SNP: snp344-scaffold1008-2152513
ACCESSION:
COMMENT: MAF:0.244;Illumina_score:1.000;Illumina_state:successful;Chinese_assembly_v1:scaffold1008-2152513;Chinese_assembly_v2_pseudo:chr9-47105084;Sheep_OARV2:OAR8-47702518;Bovine_UMD3:Chr9-61183520
SAMPLESIZE: 194
LENGTH: ?
5'_FLANK: CAGCTTTGATGACTAAAATTCCGTCAAAATACTGGAACACCCCCAACCAAGTATTGTAGG
OBSERVED: T/C
3'_FLANK: GCCTGAACTCACATCCTTAAAGGTATATTCTGAAATACATTGATTCACCCAAAACAGCTG
||

SNP: snp345-scaffold1008-2188512
ACCESSION:
COMMENT: MAF:0.257;Illumina_score:0.877;Illumina_state:successful;Chinese_assembly_v1:scaffold1008-2188512;Chinese_assembly_v2_pseudo:chr9-47141083;Sheep_OARV2:OAR8-47738140;Bovine_UMD3:Chr9-61219365
SAMPLESIZE: 194
LENGTH: ?
5'_FLANK: CATGTTCGCCTCACTCTCCTCTCGCTGTCTCTTGCTCGATCTCTGGCTCTCTCTCTTCCC
OBSERVED: T/G
3'_FLANK: CTTCCCTCTCTCTTTCTCATCCTCTCTCATCCACTCCTCAGCCCTCAGCATACCCTTGCA
||

SNP: snp347-scaffold1008-2273537
ACCESSION:
COMMENT: MAF:0.395;Illumina_score:0.988;Illumina_state:successful;Chinese_assembly_v1:scaffold1008-2273537;Chinese_assembly_v2_pseudo:chr9-47226108;Sheep_OARV2:OAR8-47823424;Bovine_UMD3:Chr9-61305266
SAMPLESIZE: 194
LENGTH: ?
5'_FLANK: TGGTGTTCCTTGTTGCATTTTAGACCTTACGACTCTTAGTCTTATCCTTGGAAAGAGATC
OBSERVED: A/G
3'_FLANK: TTCTCCATATTCTCGAATTTTCTCTAGGGAAGAATCTGATTTTGTTATTCTCTGGCTAAG
||

SNP: snp348-scaffold1008-2318690
ACCESSION:
COMMENT: MAF:0.204;Illumina_score:1.000;Illumina_state:successful;Chinese_assembly_v1:scaffold1008-2318690;Chinese_assembly_v2_pseudo:chr9-47271261;Sheep_OARV2:OAR8-47870696;Bovine_UMD3:Chr9-61348833
SAMPLESIZE: 194
LENGTH: ?
5'_FLANK: TCTTAGATGAGATCTCGCTGGCTGATGACTCTGTCCTGGAAAGACTCAACAGGTACACGC
OBSERVED: T/G
3'_FLANK: TGTAAGAGGTTTGCCCTGTGTTTGATGCTTTTGCTGGTCTGGGTTTTATAGATACTAATC
||

SNP: snp349-scaffold1008-2361674
ACCESSION:
COMMENT: MAF:0.287;Illumina_score:0.900;Illumina_state:successful;Chinese_assembly_v1:scaffold1008-2361674;Chinese_assembly_v2_pseudo:chr9-47314245;Sheep_OARV2:OAR8-47918279;Bovine_UMD3:Chr9-61393312
SAMPLESIZE: 194
LENGTH: ?
5'_FLANK: TCATAACTCAGTTTCCTCGTTTGCCACGAGTGCATTTCACACATACTGCTAGTGCAGCTG
OBSERVED: A/C
3'_FLANK: CATTTTTAAACCAGCTTGAAATGTAGCTGTGGTCCTTGCTCCAAACTTCACATTAACTGG
||

SNP: snp350-scaffold1008-2397046
ACCESSION:
COMMENT: MAF:0.282;Illumina_score:1.000;Illumina_state:successful;Chinese_assembly_v1:scaffold1008-2397046;Chinese_assembly_v2_pseudo:chr9-47349617;Sheep_OARV2:OAR8-47954452;Bovine_UMD3:Chr9-61425545
SAMPLESIZE: 194
LENGTH: ?
5'_FLANK: CATTGCCAGCCAGTTTCGGAAAGACAAGATTTGGCTTCGAAGAACCAAGCCTAGTAAACG
OBSERVED: T/G
3'_FLANK: CAGTATCAAATCTGTCTGGCTATTGATGACTCTTCCAGCATGGTGGACAACCACACCAAA
||

SNP: snp351-scaffold1008-2446316
ACCESSION:
COMMENT: MAF:0.404;Illumina_score:1.000;Illumina_state:successful;Chinese_assembly_v1:scaffold1008-2446316;Chinese_assembly_v2_pseudo:chr9-47398887;Sheep_OARV2:OAR8-48006106;Bovine_UMD3:Chr9-61475917
SAMPLESIZE: 194
LENGTH: ?
5'_FLANK: CTTACGTAGAGATTTTTAAAGGTTTGCAACCACTGAGGTCTAAAACTTGGTTCTGAAATA
OBSERVED: T/C
3'_FLANK: GTGTTTTCTCCTACATGGTGAAAAAGAGTGAGCACAGTGTGGGCAGATTCCAAAGCCAAG
||

SNP: snp352-scaffold1008-2479850
ACCESSION:
COMMENT: MAF:0.461;Illumina_score:1.000;Illumina_state:successful;Chinese_assembly_v1:scaffold1008-2479850;Chinese_assembly_v2_pseudo:chr9-47432421;Sheep_OARV2:OAR8-48040076;Bovine_UMD3:Chr9-61511781
SAMPLESIZE: 194
LENGTH: ?
5'_FLANK: TTGATCTGGCTTCTTTCTACCCGTTTTCTTGCTAAACCATCCCCGATGCTGTGGTTGTTG
OBSERVED: A/C
3'_FLANK: TTCTGTGGTGTATGAAGCATTTATTGAAGAGACAGTCACAAAGAACTACGGAAACTCAGC
||

SNP: snp353-scaffold1008-2540571
ACCESSION:
COMMENT: MAF:0.451;Illumina_score:0.949;Illumina_state:successful;Chinese_assembly_v1:scaffold1008-2540571;Chinese_assembly_v2_pseudo:chr9-47493142;Sheep_OARV2:OAR8-48099981;Bovine_UMD3:Chr9-61569408
SAMPLESIZE: 194
LENGTH: ?
5'_FLANK: TGGAAGAACTGAGTTATCATGGAGCAGCTGGTAAAGACAGGCCTGCTGAACAAGGAACCC
OBSERVED: A/G
3'_FLANK: GGCCACAGCTCACACTTCCACGTCCGGGAGCAAACACTAGCAAACACTATGGATCCCATC
||

SNP: snp354-scaffold1008-2592390
ACCESSION:
COMMENT: MAF:0.284;Illumina_score:1.000;Illumina_state:null;Chinese_assembly_v1:scaffold1008-2592390;Chinese_assembly_v2_pseudo:chr9-47544961;Sheep_OARV2:OAR8-48151804;Bovine_UMD3:Chr9-61620868
SAMPLESIZE: 194
LENGTH: ?
5'_FLANK: AATACAGGCTCAGTCTAAACCAGGGCTCATGGTGGTCACTGAAAATGAGTATTCCAAAGA
OBSERVED: T/C
3'_FLANK: GGTCTAAATAAAATCAAAGATCATCACAATAGTAAACCAGAATTTTCTGTTTGAAAAAAC
||

SNP: snp355-scaffold1008-2637767
ACCESSION:
COMMENT: MAF:0.413;Illumina_score:0.935;Illumina_state:successful;Chinese_assembly_v1:scaffold1008-2637767;Chinese_assembly_v2_pseudo:chr9-47590338;Sheep_OARV2:OAR8-48199070;Bovine_UMD3:Chr9-61730133
SAMPLESIZE: 194
LENGTH: ?
5'_FLANK: AGAGAAAACCAGAAAATACACTGCATCCAGGAAGTTAATCGATGTTGAGGTTTACTATTA
OBSERVED: T/C
3'_FLANK: AGGTAGTATCTATAATCATAAGGAATCCTCTAAAAAAAAACCAAGTAGAAATAAATATTC
||

SNP: snp357-scaffold1008-2745983
ACCESSION:
COMMENT: MAF:0.341;Illumina_score:0.935;Illumina_state:successful;Chinese_assembly_v1:scaffold1008-2745983;Chinese_assembly_v2_pseudo:chr9-47698554;Sheep_OARV2:OAR8-48310298;Bovine_UMD3:Chr9-61684231
SAMPLESIZE: 194
LENGTH: ?
5'_FLANK: TATCAGGTAGGTGGATTTGCATGAAAGAATTCATTGCTCATAGTATTTTCAGGCAAAAAG
OBSERVED: T/C
3'_FLANK: GATTTATTTCTTTACTTAGAGAAGCGGCTGAAAAATAAAACCCAAACTGGCCTGGGTTGT
||

SNP: snp358-scaffold1008-2783391
ACCESSION:
COMMENT: MAF:0.379;Illumina_score:0.949;Illumina_state:successful;Chinese_assembly_v1:scaffold1008-2783391;Chinese_assembly_v2_pseudo:chr9-47735962;Sheep_OARV2:OAR8-48347433;Bovine_UMD3:Chr9-61817370
SAMPLESIZE: 194
LENGTH: ?
5'_FLANK: GTGAGTGTGTGTTTGACTGTGCATGGTACACGGGAGGACACACACACGCTGCTGTTGGGA
OBSERVED: T/C
3'_FLANK: GAGGAGCTGGAAGGGCAGTTCATTGTTTCTGTGAGTTCCAGAGATGCTGCTGAGGGGTAA
||

SNP: snp359-scaffold1008-2826558
ACCESSION:
COMMENT: MAF:0.481;Illumina_score:0.917;Illumina_state:successful;Chinese_assembly_v1:scaffold1008-2826558;Chinese_assembly_v2_pseudo:chr9-47779129;Sheep_OARV2:OAR8-48390725;Bovine_UMD3:Chr9-61860645
SAMPLESIZE: 194
LENGTH: ?
5'_FLANK: ATTTCCCTGTTTAATTTCTAGTTAATTTCTTAAAATCGCTAAATAAACTTTAAGACTTAA
OBSERVED: A/G
3'_FLANK: GATCAACTCATCTATATTCTTAATGGTCACTCTCCTCCCATTTTCTGTATACTTCTAGAG
||

SNP: snp360-scaffold1008-2863981
ACCESSION:
COMMENT: MAF:0.412;Illumina_score:0.950;Illumina_state:successful;Chinese_assembly_v1:scaffold1008-2863981;Chinese_assembly_v2_pseudo:chr9-47816552;Sheep_OARV2:OAR8-48428219;Bovine_UMD3:Chr9-61896915
SAMPLESIZE: 194
LENGTH: ?
5'_FLANK: TGTTTCGTGCTCATAGCTGGTTTTGAATCTAAGAGCTCCATGAGGCAGTAGGATGTAGTC
OBSERVED: A/G
3'_FLANK: TTAGGAAGCCAGACTGGTTAGTGTCAGATTGTGGGAGTTTGCTTCCAGCTCTGTCTCTTG
||

SNP: snp361-scaffold1008-2911843
ACCESSION:
COMMENT: MAF:0.235;Illumina_score:1.000;Illumina_state:successful;Chinese_assembly_v1:scaffold1008-2911843;Chinese_assembly_v2_pseudo:chr9-47864414;Sheep_OARV2:OAR8-48478581;Bovine_UMD3:Chr9-61950347
SAMPLESIZE: 194
LENGTH: ?
5'_FLANK: GAAGGACATTTGCTAGAAAACACAGTGTTAACAAAATAACAGGGTAAAACCCACAGAACC
OBSERVED: A/G
3'_FLANK: CAGAAAGGAGTATACAAATTGAAACTGGGTGGTGTGCGTTCAAAGCTAGATTGGGTAATA
||

SNP: snp362-scaffold1008-2966313
ACCESSION:
COMMENT: MAF:0.481;Illumina_score:0.854;Illumina_state:successful;Chinese_assembly_v1:scaffold1008-2966313;Chinese_assembly_v2_pseudo:chr9-47918884;Sheep_OARV2:OAR8-48543275;Bovine_UMD3:Chr9-62006856
SAMPLESIZE: 194
LENGTH: ?
5'_FLANK: GAGAATTGCTAATTATAGAGTTTTAACCCAGAACATTTTCGTTAATGAAAATTATTACCT
OBSERVED: A/G
3'_FLANK: TCTTTATGTTATTTAGGAAGATTCTTACCTCTGAAAACAATGTTAGGACCAAGATATGAC
||

SNP: snp363-scaffold1008-3000463
ACCESSION:
COMMENT: MAF:0.369;Illumina_score:0.950;Illumina_state:successful;Chinese_assembly_v1:scaffold1008-3000463;Chinese_assembly_v2_pseudo:chr9-47953034;Sheep_OARV2:OAR8-48577412;Bovine_UMD3:Chr9-62036582
SAMPLESIZE: 194
LENGTH: ?
5'_FLANK: TGGTACTCTTTGATCCTTTGGCTCATGGAACCTACCTTGAAGGAAAACAAGGTAGATGAC
OBSERVED: A/G
3'_FLANK: TTTTAAATAACTATAAAATATGATTCAGAACTAGGGGCAAAAAGTAGGATCAGTGTCTGG
||

SNP: snp364-scaffold1008-3040645
ACCESSION:
COMMENT: MAF:0.491;Illumina_score:0.854;Illumina_state:successful;Chinese_assembly_v1:scaffold1008-3040645;Chinese_assembly_v2_pseudo:chr9-47993216;Sheep_OARV2:OAR8-48618208;Bovine_UMD3:Chr9-62069242
SAMPLESIZE: 194
LENGTH: ?
5'_FLANK: ATACATAGTGATATTTACCTCTTAATTTATGTGAACTGTTAAGGAGGTTTAACATTTTTC
OBSERVED: A/G
3'_FLANK: CTTATTACTGTATTTAGTATGGTACAGAGATAGGGTATTTCTTTTGTGAGTTGCCCATTC
||

SNP: snp365-scaffold1008-3077825
ACCESSION:
COMMENT: MAF:0.465;Illumina_score:0.950;Illumina_state:null;Chinese_assembly_v1:scaffold1008-3077825;Chinese_assembly_v2_pseudo:chr9-48030396;Sheep_OARV2:OAR8-48654244;Bovine_UMD3:Chr9-62109705
SAMPLESIZE: 194
LENGTH: ?
5'_FLANK: GAAAGGTTAAATCTTCTGCTTGAGGTTTTGCGGAAAACACAGATTATGCATTTTGAAGGT
OBSERVED: A/G
3'_FLANK: CAGTCCCCATATGTGAGCTAACTTGTAGTTACAGATTCTCAGAGAATCTTATTCTCACTC
||

SNP: snp366-scaffold1008-3116545
ACCESSION:
COMMENT: MAF:0.339;Illumina_score:0.950;Illumina_state:successful;Chinese_assembly_v1:scaffold1008-3116545;Chinese_assembly_v2_pseudo:chr9-48069116;Sheep_OARV2:OAR8-48694685;Bovine_UMD3:Chr9-62152493
SAMPLESIZE: 194
LENGTH: ?
5'_FLANK: AAACCTATACATTGTCTTTGTCTCCCTTACCTGGTTATCCAGAAAAGTCCTGTTAGTTTT
OBSERVED: A/G
3'_FLANK: CTTCTCAGCTGTTGCTTAAGTCTGTTGACTTTGTTTTGTCCCATAGTCATGATCTTCATT
||

SNP: snp367-scaffold1008-3152294
ACCESSION:
COMMENT: MAF:0.463;Illumina_score:0.855;Illumina_state:successful;Chinese_assembly_v1:scaffold1008-3152294;Chinese_assembly_v2_pseudo:chr9-48104865;Sheep_OARV2:OAR8-48729040;Bovine_UMD3:Chr9-62190264
SAMPLESIZE: 194
LENGTH: ?
5'_FLANK: TTCAGGGCCCTTGCAGGGCTCTCTGTGAGCCTGTATTATAACTTTCCGGACGTTTAAAGT
OBSERVED: A/C
3'_FLANK: ATGCATTGTTACCAACAAGTCATATAGAAATTGCAGACTTAGGTTTCCAAAATGTATTCA
||

SNP: snp368-scaffold1008-3200205
ACCESSION:
COMMENT: MAF:0.386;Illumina_score:0.939;Illumina_state:successful;Chinese_assembly_v1:scaffold1008-3200205;Chinese_assembly_v2_pseudo:chr9-48152776;Sheep_OARV2:OAR8-48776875;Bovine_UMD3:Chr9-62236400
SAMPLESIZE: 194
LENGTH: ?
5'_FLANK: TAGTTAGGGAAGTGGCTATTTCCCAACTAGTATTCAAGTAGTATTAACTTTCAGTATTTA
OBSERVED: T/C
3'_FLANK: AGGTGGTGTTACCATACCTTGAATATTGGCATTGCTTGTATTCCAACTATTTCTGTATGT
||

SNP: snp369-scaffold1009-9895
ACCESSION:
COMMENT: MAF:0.436;Illumina_score:0.917;Illumina_state:successful;Chinese_assembly_v1:scaffold1009-9895;Chinese_assembly_v2_pseudo:chr1-114115182;Sheep_OARV2:null-null;Bovine_UMD3:Chr1-117096707
SAMPLESIZE: 194
LENGTH: ?
5'_FLANK: AATAAATTAGCTATGAGCAAAGAACTGTTTTTCTTCAGCTCAATTTAAGCACTTGAAGGA
OBSERVED: T/C
3'_FLANK: GAAAAATAACTCCATGACTATCACAAATGAAAACAAAAGTCATTGGAATCAGTTATTTTT
||

SNP: snp370-scaffold1009-59435
ACCESSION:
COMMENT: MAF:0.273;Illumina_score:0.854;Illumina_state:successful;Chinese_assembly_v1:scaffold1009-59435;Chinese_assembly_v2_pseudo:chr1-114065642;Sheep_OARV2:OAR1-234670663;Bovine_UMD3:Chr1-117038819
SAMPLESIZE: 194
LENGTH: ?
5'_FLANK: AAAAGGTTGTGTTTGCATTGATATTTGATTATCTGTGACCTTTCTAATGTTCTCATAACC
OBSERVED: A/G
3'_FLANK: CTGTATTTTGTTTGTCTTTTTAACTCAGCAAATTCTTCTCTGTCCCTTATTATAAATGCT
||

SNP: snp371-scaffold1009-149796
ACCESSION:
COMMENT: MAF:0.353;Illumina_score:0.854;Illumina_state:successful;Chinese_assembly_v1:scaffold1009-149796;Chinese_assembly_v2_pseudo:chr1-113975281;Sheep_OARV2:OAR1-234591087;Bovine_UMD3:Chr1-116951575
SAMPLESIZE: 194
LENGTH: ?
5'_FLANK: GATTCACCAAAGGAAGATCTGACTGTAGGAGAAATATAGAACAAGAATTATTCTACTATC
OBSERVED: A/G
3'_FLANK: TGAAATAAACTGAATCATCATTTTAATATTTTTACACACAGACACATACTTAGTAAAGGG
||

SNP: snp372-scaffold1009-187446
ACCESSION:
COMMENT: MAF:0.377;Illumina_score:0.965;Illumina_state:successful;Chinese_assembly_v1:scaffold1009-187446;Chinese_assembly_v2_pseudo:chr1-113937631;Sheep_OARV2:OAR1-234549038;Bovine_UMD3:Chr1-116912089
SAMPLESIZE: 194
LENGTH: ?
5'_FLANK: GGTTCCAATTCTTCTCCTTTTATTTTCTTTTATATCCATTGCAATCTGTGTTTTACCTCA
OBSERVED: T/C
3'_FLANK: AAATTCTTGAAAATACTCTTGGGACTATCATCAATGACTCCACAGTGCTAAATGTAATAG
||

SNP: snp373-scaffold1009-223285
ACCESSION:
COMMENT: MAF:0.226;Illumina_score:1.000;Illumina_state:successful;Chinese_assembly_v1:scaffold1009-223285;Chinese_assembly_v2_pseudo:chr1-113901792;Sheep_OARV2:OAR1-234518836;Bovine_UMD3:Chr1-116885221
SAMPLESIZE: 194
LENGTH: ?
5'_FLANK: GCTTGGTTCTTCAATTAGCCTGCTCAATTTTACAGTGAAGGATCTACTGTGTGCAGTGCC
OBSERVED: A/G
3'_FLANK: TGGGCTGCAGGGCAAATTCTGGCCCTGACATTCGGCGACCTGTGATTAGTAATTTAGTTC
||

SNP: snp374-scaffold1009-279487
ACCESSION:
COMMENT: MAF:0.390;Illumina_score:1.000;Illumina_state:successful;Chinese_assembly_v1:scaffold1009-279487;Chinese_assembly_v2_pseudo:chr1-113845590;Sheep_OARV2:OAR1-234462817;Bovine_UMD3:Chr1-116829929
SAMPLESIZE: 194
LENGTH: ?
5'_FLANK: AAACCATTTGCTGGAAAGGCACTTGGAGTAGCTAATTCAGATTTGCTAGTGAGAATCTGT
OBSERVED: A/G
3'_FLANK: CTAGTAAAGCAAAGAGGATACATGAGCACTGGGTAGCACTGTGTTTATTTCTGCATCAGC
||

SNP: snp375-scaffold1009-318803
ACCESSION:
COMMENT: MAF:0.246;Illumina_score:0.809;Illumina_state:null;Chinese_assembly_v1:scaffold1009-318803;Chinese_assembly_v2_pseudo:chr1-113806274;Sheep_OARV2:OAR1-234423212;Bovine_UMD3:Chr1-116793303
SAMPLESIZE: 194
LENGTH: ?
5'_FLANK: GAATCTCACAAATATAATGTTGAAGCAAGCTGTTGTAGAAGACTTGATATAGTATTCCCA
OBSERVED: T/C
3'_FLANK: CCATATTAAGTTTAAAATAATAAATATATTGTTCAGGGATGCAGTCATACAAATATAAGT
||

SNP: snp376-scaffold1009-360504
ACCESSION:
COMMENT: MAF:0.465;Illumina_score:0.809;Illumina_state:successful;Chinese_assembly_v1:scaffold1009-360504;Chinese_assembly_v2_pseudo:chr1-113764573;Sheep_OARV2:OAR1-234381335;Bovine_UMD3:Chr1-116748278
SAMPLESIZE: 194
LENGTH: ?
5'_FLANK: TATTCATGACATATTTGACATAAGAAAAATGAATTTTGAAAAGAAAATGTATGTCTTGTG
OBSERVED: T/C
3'_FLANK: TAAGTATTTCAATCTTGACTCTTCTCCCTTTCACATAAGACATGAGAAATAGATTTTAGC
||

SNP: snp377-scaffold1009-396425
ACCESSION:
COMMENT: MAF:0.320;Illumina_score:0.935;Illumina_state:successful;Chinese_assembly_v1:scaffold1009-396425;Chinese_assembly_v2_pseudo:chr1-113728652;Sheep_OARV2:OAR1-234342696;Bovine_UMD3:Chr1-116709626
SAMPLESIZE: 194
LENGTH: ?
5'_FLANK: TTCCTTCTTGCTATATTATTCAATACAACCTTTTAAGTTCTGCCTAAATGTTACTATTAC
OBSERVED: A/G
3'_FLANK: TCCATTATATTTTATGTTCACTGGTTGATATTACTGATCAAGGCCCATGATTCACCTCTG
||

SNP: snp378-scaffold1009-428918
ACCESSION:
COMMENT: MAF:0.495;Illumina_score:1.000;Illumina_state:successful;Chinese_assembly_v1:scaffold1009-428918;Chinese_assembly_v2_pseudo:chr1-113696159;Sheep_OARV2:OAR1-234308014;Bovine_UMD3:Chr1-116675764
SAMPLESIZE: 194
LENGTH: ?
5'_FLANK: AGTATTGAATTCTTGTCTTTCTGAAGAGGGAGTGTTATGACTTCTGTCGGTTTCCATAAT
OBSERVED: A/G
3'_FLANK: CAGTAGAAGAATAACTTGCTAGCTTCCAAGCAGAGTAAAATCATCACAGTTCTTAACACA
||

SNP: snp379-scaffold1009-475028
ACCESSION:
COMMENT: MAF:0.433;Illumina_score:0.854;Illumina_state:successful;Chinese_assembly_v1:scaffold1009-475028;Chinese_assembly_v2_pseudo:chr1-113650049;Sheep_OARV2:OAR1-234263923;Bovine_UMD3:Chr1-116629542
SAMPLESIZE: 194
LENGTH: ?
5'_FLANK: GCAGGAGTGAATCTACAATCATAAAGCAAGTTTTGATATTTCATTCCTGCCCTTTACAAC
OBSERVED: A/G
3'_FLANK: ATGTTGGTGAAGAATGAGCATTAATTAAGCAATAGCAACCAAACAAATTGCCCTGAAGGA
||

SNP: snp380-scaffold1009-508684
ACCESSION:
COMMENT: MAF:0.307;Illumina_score:0.949;Illumina_state:null;Chinese_assembly_v1:scaffold1009-508684;Chinese_assembly_v2_pseudo:chr1-113616393;Sheep_OARV2:OAR1-234229532;Bovine_UMD3:Chr1-116594848
SAMPLESIZE: 194
LENGTH: ?
5'_FLANK: CACAAAGGGTTGAGCTTCAGATGAGAGTGTGGCCCACCTTGGAGTAACACAGCCCCAAAA
OBSERVED: T/C
3'_FLANK: GTTAAGCAGCATTTCCTCACATGGGTCAGGGGCCTTTATGGGCTGTTAGCATACAAGCAG
||

SNP: snp381-scaffold1009-543452
ACCESSION:
COMMENT: MAF:0.303;Illumina_score:0.813;Illumina_state:successful;Chinese_assembly_v1:scaffold1009-543452;Chinese_assembly_v2_pseudo:chr1-113581625;Sheep_OARV2:OAR1-234195958;Bovine_UMD3:Chr1-116566961
SAMPLESIZE: 194
LENGTH: ?
5'_FLANK: TCATTGGCGTCTTTTCTGTCTGAGAACAAACAAATTAATGAAATAGATATTCTCATTTCA
OBSERVED: T/C
3'_FLANK: ATAAAATCACAGTGTCGGGTGAGTTCTGTTCTGTCTGTTACAACAAAAATTTGAAGCGAC
||

SNP: snp382-scaffold1009-601913
ACCESSION:
COMMENT: MAF:0.446;Illumina_score:0.988;Illumina_state:successful;Chinese_assembly_v1:scaffold1009-601913;Chinese_assembly_v2_pseudo:chr1-113523164;Sheep_OARV2:OAR1-234136189;Bovine_UMD3:Chr1-116513349
SAMPLESIZE: 194
LENGTH: ?
5'_FLANK: TAGTCAGAGCTTTTGCTGGAATCCTGTTGATGAGGATGTCATTTGTTGCTTCTATTTGTC
OBSERVED: A/G
3'_FLANK: CAGGCACAGAGCTGGGGCCTGGAGGTGAGCTCAGAGTGGCGGTAGAGATCACCAGGGATC
||

SNP: snp383-scaffold1009-659062
ACCESSION:
COMMENT: MAF:0.397;Illumina_score:0.858;Illumina_state:successful;Chinese_assembly_v1:scaffold1009-659062;Chinese_assembly_v2_pseudo:chr1-113466015;Sheep_OARV2:OAR1-234076582;Bovine_UMD3:Chr1-116457170
SAMPLESIZE: 194
LENGTH: ?
5'_FLANK: CAGCTCCAGTAAATTCTTAACGTTTGTAAATTCTCCTACATATATTGGTTTGTTAATTTT
OBSERVED: A/G
3'_FLANK: CATATTATTCGTTGAACATTTTCTGGGGAAAAGATATTCTTGCATTTGTTTACTCACTGT
||

SNP: snp384-scaffold1009-713078
ACCESSION:
COMMENT: MAF:0.497;Illumina_score:1.000;Illumina_state:successful;Chinese_assembly_v1:scaffold1009-713078;Chinese_assembly_v2_pseudo:chr1-113411999;Sheep_OARV2:OAR1-234022372;Bovine_UMD3:Chr1-116401927
SAMPLESIZE: 194
LENGTH: ?
5'_FLANK: ATTTTCTAACTTGAAAGTTTATTTGCTTGCTTTTGGAATTCTAATCTTTAGCAACAATGC
OBSERVED: A/G
3'_FLANK: TCACTTAACTAACTTCCTTCAGTATCCTTCCAGTAAGAGACCACTGGATGATTAGGGAAG
||

SNP: snp385-scaffold1009-746067
ACCESSION:
COMMENT: MAF:0.453;Illumina_score:1.000;Illumina_state:successful;Chinese_assembly_v1:scaffold1009-746067;Chinese_assembly_v2_pseudo:chr1-113379010;Sheep_OARV2:OAR1-233989326;Bovine_UMD3:Chr1-116366419
SAMPLESIZE: 194
LENGTH: ?
5'_FLANK: CAGTGCATGACATGTGACCTACCACCTTCGTATTTTTGTCACTTAATGAAATACTTGTTA
OBSERVED: T/C
3'_FLANK: GTAGTAGACTCCATCAAAAAGAATGTCTGAATGGTTGTTGGTTGAGGGATACTAGACTTT
||

SNP: snp386-scaffold1009-786486
ACCESSION:
COMMENT: MAF:0.328;Illumina_score:0.950;Illumina_state:successful;Chinese_assembly_v1:scaffold1009-786486;Chinese_assembly_v2_pseudo:chr1-113338591;Sheep_OARV2:OAR1-233948964;Bovine_UMD3:Chr1-116324667
SAMPLESIZE: 194
LENGTH: ?
5'_FLANK: AAGAAATTAACTGAATAATGGATACCTCAACCAGTGTCTCTTAACCCAAGAGCCAATTTT
OBSERVED: A/G
3'_FLANK: TTTTCTTTCATACATTTTCTTCTAAGATAATGGGCATCTAAAAAAATGCTTTTAAAATGT
||

SNP: snp388-scaffold1009-917284
ACCESSION:
COMMENT: MAF:0.313;Illumina_score:0.939;Illumina_state:successful;Chinese_assembly_v1:scaffold1009-917284;Chinese_assembly_v2_pseudo:chr1-113207793;Sheep_OARV2:OAR1-233814400;Bovine_UMD3:Chr1-116207449
SAMPLESIZE: 194
LENGTH: ?
5'_FLANK: ATTCTGACAGATTACAGTTTGAGGTCTTGTTAAAGGTTATTAAGTGTTATGTCCTCTAAA
OBSERVED: T/C
3'_FLANK: GATTTATCCATCACAGCAGAAACAGGAATACCAAGCAGCCTGAATAAAAATTAGCACTGC
||

SNP: snp389-scaffold1009-949628
ACCESSION:
COMMENT: MAF:0.482;Illumina_score:0.965;Illumina_state:successful;Chinese_assembly_v1:scaffold1009-949628;Chinese_assembly_v2_pseudo:chr1-113175449;Sheep_OARV2:OAR1-233770755;Bovine_UMD3:Chr1-116171520
SAMPLESIZE: 194
LENGTH: ?
5'_FLANK: GCCCAGAATATTCATGCAGGGGTATGTAAAAAATTATAATTGTCTGAAGGAGGATGCAAG
OBSERVED: A/C
3'_FLANK: GAATTTGGGGGATCTGGAGATGGAGAACAACATATGTGAATGTTTTATTTCAATTTTAAA
||

SNP: snp390-scaffold1009-978822
ACCESSION:
COMMENT: MAF:0.347;Illumina_score:0.902;Illumina_state:successful;Chinese_assembly_v1:scaffold1009-978822;Chinese_assembly_v2_pseudo:chr1-113146255;Sheep_OARV2:OAR1-233741525;Bovine_UMD3:Chr1-116145651
SAMPLESIZE: 194
LENGTH: ?
5'_FLANK: AAACTAGTTAGCTTGGGGAACCAGGGAGAGGAAGCTGACAGGTTCTGACCAGCATGATGT
OBSERVED: T/C
3'_FLANK: AGCTCCAGTCTTCTCTCAGAAAGCCAAGTCCTGACCAGGAACATTGGGCTGAGGGCTAGA
||

SNP: snp391-scaffold1009-1024556
ACCESSION:
COMMENT: MAF:0.494;Illumina_score:0.950;Illumina_state:successful;Chinese_assembly_v1:scaffold1009-1024556;Chinese_assembly_v2_pseudo:chr1-113100521;Sheep_OARV2:OAR1-233695117;Bovine_UMD3:Chr1-116093876
SAMPLESIZE: 194
LENGTH: ?
5'_FLANK: TGATATATACAGCAGAATTGTTAAGCATCTTAGTAAAATATTTTTTGAATAGAAGAGTTT
OBSERVED: A/G
3'_FLANK: CAGCAAGAGACAGACAGCTGGGAAAGGAGTTACCAGGTATTTGATTTTTATGTACAAGAG
||

SNP: snp392-scaffold1009-1064656
ACCESSION:
COMMENT: MAF:0.397;Illumina_score:0.950;Illumina_state:successful;Chinese_assembly_v1:scaffold1009-1064656;Chinese_assembly_v2_pseudo:chr1-113060421;Sheep_OARV2:OAR1-233654404;Bovine_UMD3:Chr1-116048681
SAMPLESIZE: 194
LENGTH: ?
5'_FLANK: GGTCATTCATCTTTCAGTGTCCTGTCTTTTTGCCTCTTCATATTGTTTATACTATTCATG
OBSERVED: A/C
3'_FLANK: TGGAGGGTAGTCCTTGGAAAAGGGACCTATAATCTGTAAGTCTATACACTTGAGCTTTTT
||

SNP: snp393-scaffold1009-1126682
ACCESSION:
COMMENT: MAF:0.368;Illumina_score:0.858;Illumina_state:successful;Chinese_assembly_v1:scaffold1009-1126682;Chinese_assembly_v2_pseudo:chr1-112998395;Sheep_OARV2:OAR1-233591957;Bovine_UMD3:Chr1-115985782
SAMPLESIZE: 194
LENGTH: ?
5'_FLANK: GTCCTGGTAGGCAGAGTTTGAGTAAGCACAAATTTGTTTAAACTTGTTTCCTTAATTTAC
OBSERVED: T/G
3'_FLANK: AGAGTCATTACTCTGTGCCAGTAAGAGCATATTCTCAATGTTCTGCGAATAGTTGTAAAT
||

SNP: snp394-scaffold1009-1164506
ACCESSION:
COMMENT: MAF:0.367;Illumina_score:0.917;Illumina_state:successful;Chinese_assembly_v1:scaffold1009-1164506;Chinese_assembly_v2_pseudo:chr1-112960571;Sheep_OARV2:OAR1-233554501;Bovine_UMD3:Chr1-115941535
SAMPLESIZE: 194
LENGTH: ?
5'_FLANK: ACCCAAATATGTGTTGCCAACAGTCCACATATATGCTGAGCTCATGAGTAAGAGGCATGA
OBSERVED: T/C
3'_FLANK: GTGATTTGTTTCACTTTTAGTCAGAACACAAAATTCAGTTCCCAGGCATAACCCCTTGAC
||

SNP: snp395-scaffold1009-1194790
ACCESSION:
COMMENT: MAF:0.369;Illumina_score:0.950;Illumina_state:synthesized;Chinese_assembly_v1:scaffold1009-1194790;Chinese_assembly_v2_pseudo:chr1-112930287;Sheep_OARV2:OAR1-233521686;Bovine_UMD3:Chr1-115913278
SAMPLESIZE: 194
LENGTH: ?
5'_FLANK: ATGGTCCATAGAGTCTCAAACGGTCTTAAAGAGTCGGGCACAACTGAAGCAACTTAGCAT
OBSERVED: A/G
3'_FLANK: CAAGCACATACATAAGACAAGGAGAAAAAAGCTCCCATGTGCCAAAGTGGAGCATCAATT
||

SNP: snp396-scaffold1009-1231303
ACCESSION:
COMMENT: MAF:0.359;Illumina_score:0.950;Illumina_state:null;Chinese_assembly_v1:scaffold1009-1231303;Chinese_assembly_v2_pseudo:chr1-112893774;Sheep_OARV2:OAR1-233485158;Bovine_UMD3:Chr1-115882039
SAMPLESIZE: 194
LENGTH: ?
5'_FLANK: TGTGGGTTTGTATGATGCTATATAAATGTTACTTGTCAAAAATCCAGGGAATTCAAAAAG
OBSERVED: T/C
3'_FLANK: GTATTTACCTTTCTTCTGACTCTACTTCCCATGAGGTTTTCCCCTGTTTCTTCTGCCTTG
||

SNP: snp397-scaffold1009-1301673
ACCESSION:
COMMENT: MAF:0.296;Illumina_score:0.917;Illumina_state:successful;Chinese_assembly_v1:scaffold1009-1301673;Chinese_assembly_v2_pseudo:chr1-112823404;Sheep_OARV2:OAR1-233413267;Bovine_UMD3:Chr1-115811297
SAMPLESIZE: 194
LENGTH: ?
5'_FLANK: TTAAAACAGATACTCAAAGCTAGATAGATTTGGAAGTGACAAGAACATCATGAGAAAAGC
OBSERVED: A/G
3'_FLANK: TGAGAAAGAATGCATTGCTAAGGAGTTCTGTGCAAATGAGGAGTTGAAAGGTAAGATCTA
||

SNP: snp398-scaffold1009-1333513
ACCESSION:
COMMENT: MAF:0.269;Illumina_score:0.888;Illumina_state:successful;Chinese_assembly_v1:scaffold1009-1333513;Chinese_assembly_v2_pseudo:chr1-112791564;Sheep_OARV2:OAR1-233381882;Bovine_UMD3:Chr1-115781922
SAMPLESIZE: 194
LENGTH: ?
5'_FLANK: GTAATAAACTTTGATGTTCATCGTTGCTTTTGTAAAATCCAGTTAGTGGTTAATAGACCT
OBSERVED: A/G
3'_FLANK: TCTAACTTAGGCTTTGCACTTCTCATACGTATTCTTCACAAAAGGTAATTGTATATGGAG
||

SNP: snp399-scaffold1009-1367947
ACCESSION:
COMMENT: MAF:0.212;Illumina_score:0.815;Illumina_state:null;Chinese_assembly_v1:scaffold1009-1367947;Chinese_assembly_v2_pseudo:chr1-112757130;Sheep_OARV2:OAR1-233348890;Bovine_UMD3:Chr1-115748344
SAMPLESIZE: 194
LENGTH: ?
5'_FLANK: GTGAAATAAAAGCCTTTTTATATAATTTCAATGAGATTTTTATGACTTCTAACCCTTTTG
OBSERVED: T/C
3'_FLANK: ATTCTTGTTCTTCATCATTCTTATTGTTATTCTCTTTGCATTTGCAACTGTTTGAATTAA
||

SNP: snp400-scaffold1009-1403183
ACCESSION:
COMMENT: MAF:0.460;Illumina_score:0.988;Illumina_state:successful;Chinese_assembly_v1:scaffold1009-1403183;Chinese_assembly_v2_pseudo:chr1-112721894;Sheep_OARV2:OAR1-233314198;Bovine_UMD3:Chr1-115711529
SAMPLESIZE: 194
LENGTH: ?
5'_FLANK: CGTGACTGAAGCAATAAGTGGCCTTAAAGTGACCACTGCTTTCTCCTTCCTTCCTTCAAT
OBSERVED: A/C
3'_FLANK: TTTCCTGCCTCCCTGCCTTCTTTTTCTTGAGTCAATTGAAAAGTTGTTTTAGGAATTCTT
||

SNP: snp401-scaffold1009-1469578
ACCESSION:
COMMENT: MAF:0.409;Illumina_score:0.917;Illumina_state:successful;Chinese_assembly_v1:scaffold1009-1469578;Chinese_assembly_v2_pseudo:chr1-112655499;Sheep_OARV2:OAR1-233247103;Bovine_UMD3:Chr1-115648999
SAMPLESIZE: 194
LENGTH: ?
5'_FLANK: TGCATTTCATCAAAAACCTTCTAACTATGGGCATTATTTTCATTACTTTTGAACTGTAAC
OBSERVED: A/G
3'_FLANK: ATTCTGGTGCCCAGTAATTAGTAGCAAATGTAAAAACCCAATTGTGAAGTAATTATACTT
||

SNP: snp402-scaffold1009-1511050
ACCESSION:
COMMENT: MAF:0.401;Illumina_score:0.917;Illumina_state:successful;Chinese_assembly_v1:scaffold1009-1511050;Chinese_assembly_v2_pseudo:chr1-112614027;Sheep_OARV2:OAR1-233207760;Bovine_UMD3:Chr1-115609795
SAMPLESIZE: 194
LENGTH: ?
5'_FLANK: AGGTTTCTAGTGGCCAAAAATTCGAAACGTGACCAAAACTCATGCATATACAGATAATCA
OBSERVED: T/C
3'_FLANK: GCCTTTCTGTGTACCAGCGAATCAGAGGTTTTTTTTGTTTTGTTTACTTTTGATTTTCTA
||

SNP: snp403-scaffold1009-1550238
ACCESSION:
COMMENT: MAF:0.451;Illumina_score:0.917;Illumina_state:successful;Chinese_assembly_v1:scaffold1009-1550238;Chinese_assembly_v2_pseudo:chr1-112574839;Sheep_OARV2:OAR1-233168547;Bovine_UMD3:Chr1-115570161
SAMPLESIZE: 194
LENGTH: ?
5'_FLANK: GTTGATAGAAGTTTCACTGATTTTCTTTTTGCCTGCTAGCAGAACAATCCAATGGTAAAA
OBSERVED: T/C
3'_FLANK: AGCAGGAGGGAAAAGGAAAGGAAAAAAAAACCCTGCATATTCTGAAAAGTCAAAAATAAA
||

SNP: snp404-scaffold101-5416
ACCESSION:
COMMENT: MAF:0.496;Illumina_score:1.000;Illumina_state:successful;Chinese_assembly_v1:scaffold101-5416;Chinese_assembly_v2_pseudo:chr28-1729134;Sheep_OARV2:OAR25-2314530;Bovine_UMD3:Chr28-3996534
SAMPLESIZE: 194
LENGTH: ?
5'_FLANK: TGCAAGTCACATTCCCAGTTGCTGTAGCAATTTTAGTGATTGACTATGGGAAAGCAGGGT
OBSERVED: A/G
3'_FLANK: TGTGAAAACAAGCAGGAGAAAATAAGGTTTTTGTTTTTTTTTTTTAAGTAGGAACTCATT
||

SNP: snp405-scaffold101-41043
ACCESSION:
COMMENT: MAF:0.270;Illumina_score:0.889;Illumina_state:successful;Chinese_assembly_v1:scaffold101-41043;Chinese_assembly_v2_pseudo:chr28-1764761;Sheep_OARV2:OAR25-2351086;Bovine_UMD3:Chr28-3931367
SAMPLESIZE: 194
LENGTH: ?
5'_FLANK: CACCAACTGCAATGATTTTGGAGTCCAAGAAAATAAAATCTGCCACTGTTTCCATTTTTC
OBSERVED: A/G
3'_FLANK: TGATCCATTTGCCATGAAGTGTTAGAACGAGACACCATGATCTTTGATTTTTGAATGTTA
||

SNP: snp407-scaffold101-129948
ACCESSION:
COMMENT: MAF:0.437;Illumina_score:0.965;Illumina_state:null;Chinese_assembly_v1:scaffold101-129948;Chinese_assembly_v2_pseudo:chr28-1853666;Sheep_OARV2:OAR25-2437592;Bovine_UMD3:Chr28-3831585
SAMPLESIZE: 194
LENGTH: ?
5'_FLANK: TGCAATATGAAATGAATCAGGGACATCAGCCAAGCTATGTAAAATCCATTATTTGGGTAA
OBSERVED: T/C
3'_FLANK: ACTGCTGCTACTGCTGCTAAATCGCTTCAGTCGTGTCCAGCTCTGTGCGACCCCATAGAC
||

SNP: snp408-scaffold101-171384
ACCESSION:
COMMENT: MAF:0.415;Illumina_score:0.996;Illumina_state:successful;Chinese_assembly_v1:scaffold101-171384;Chinese_assembly_v2_pseudo:chr28-1895102;Sheep_OARV2:OAR25-2474258;Bovine_UMD3:Chr28-3791086
SAMPLESIZE: 194
LENGTH: ?
5'_FLANK: CACTATTCAGATAGAGAACAGTTACCAGTCAGTCCAGCCTGCAGACGGTTACCACGCTAG
OBSERVED: T/C
3'_FLANK: GCTCACCATGGACTTCCCATCCTAGAAGATGGCGTTGTATGTCTTCTAACAATTCTTTGG
||

SNP: snp409-scaffold101-204562
ACCESSION:
COMMENT: MAF:0.491;Illumina_score:0.965;Illumina_state:successful;Chinese_assembly_v1:scaffold101-204562;Chinese_assembly_v2_pseudo:chr28-1928280;Sheep_OARV2:OAR25-2507430;Bovine_UMD3:Chr28-3755466
SAMPLESIZE: 194
LENGTH: ?
5'_FLANK: CTATTACCACTCTTTTCTGAAAAAATTCTTTTTGAAATAACACAAAGGGCCCTTCCTGCC
OBSERVED: T/G
3'_FLANK: ACATTCCTAAATGTGGCTTTAAAGTGAAATCAACATTTGTTTACATTTGTTTACTTTAAA
||

SNP: snp410-scaffold101-246966
ACCESSION:
COMMENT: MAF:0.455;Illumina_score:1.000;Illumina_state:successful;Chinese_assembly_v1:scaffold101-246966;Chinese_assembly_v2_pseudo:chr28-1970684;Sheep_OARV2:OAR25-2556660;Bovine_UMD3:Chr28-3715571
SAMPLESIZE: 194
LENGTH: ?
5'_FLANK: ATGCAAAGCATGAGGGTATGATCTGGCTCGCTCTAAATCCTAAATTTGTTGCTACATCTG
OBSERVED: T/C
3'_FLANK: TCTTCTTGGAACAGAGAGGGATCAAGGTAGGTTTCACTTGCTTCTATCTGGTTGTCTAGG
||

SNP: snp411-scaffold101-288679
ACCESSION:
COMMENT: MAF:0.434;Illumina_score:1.000;Illumina_state:successful;Chinese_assembly_v1:scaffold101-288679;Chinese_assembly_v2_pseudo:chr28-2012397;Sheep_OARV2:OAR25-2598155;Bovine_UMD3:Chr28-3676024
SAMPLESIZE: 194
LENGTH: ?
5'_FLANK: GAAGCAGAGAAAGACACAAAATATCTGGACAGGTTCAGAGAATGCAAGTCTCTTGACTGG
OBSERVED: T/C
3'_FLANK: GTGGCCTGAAAGGTTTACTTTCTCAGTACAGTTTTTTTACTGAGTCCCCTGGACAATTAG
||

SNP: snp412-scaffold101-317190
ACCESSION:
COMMENT: MAF:0.452;Illumina_score:0.976;Illumina_state:successful;Chinese_assembly_v1:scaffold101-317190;Chinese_assembly_v2_pseudo:chr28-2040908;Sheep_OARV2:OAR25-2626763;Bovine_UMD3:Chr28-3646407
SAMPLESIZE: 194
LENGTH: ?
5'_FLANK: ATTAGCCATAAAGTTCAGGTAGAGCTCAGGGATTTTGCTCTTCAGCAGAGAGGGAGCACA
OBSERVED: T/G
3'_FLANK: ATATTTTTAGTGCAGGAATGATGAAATCTGCATCTTGATTTTTTCAAACAAAAGGTGTCT
||

SNP: snp413-scaffold101-350603
ACCESSION:
COMMENT: MAF:0.463;Illumina_score:1.000;Illumina_state:successful;Chinese_assembly_v1:scaffold101-350603;Chinese_assembly_v2_pseudo:chr28-2074321;Sheep_OARV2:OAR25-2742071;Bovine_UMD3:Chr28-3611332
SAMPLESIZE: 194
LENGTH: ?
5'_FLANK: TTTTTATGGGTCCCTGAAAGTTCTATGGACTCCATGCACGGTAACTTATGTGCCTGGTGG
OBSERVED: A/G
3'_FLANK: GAAGTCAGCCCTGAGGATGAAGGAAAAGGCATTCTCAGTAAGAACTCAAAATGACAAGTT
||

SNP: snp414-scaffold1010-28033
ACCESSION:
COMMENT: MAF:0.439;Illumina_score:0.896;Illumina_state:successful;Chinese_assembly_v1:scaffold1010-28033;Chinese_assembly_v2_pseudo:chr1-135029781;Sheep_OARV2:OAR1-256094687;Bovine_UMD3:Chr1-138945598
SAMPLESIZE: 194
LENGTH: ?
5'_FLANK: CTAACTTGTCAGGCAGTGCTTACCTCCCACATTGCAATTGCTTATTTACCTGTCTGGAGG
OBSERVED: T/C
3'_FLANK: GCCTTACAGCAAGGACTCTTTCTTTCTCCTTCTTTCTTCTTTTTCTTTTCTTTTGATGTG
||

SNP: snp415-scaffold1010-98684
ACCESSION:
COMMENT: MAF:0.269;Illumina_score:0.854;Illumina_state:successful;Chinese_assembly_v1:scaffold1010-98684;Chinese_assembly_v2_pseudo:chr1-135100432;Sheep_OARV2:OAR1-256170115;Bovine_UMD3:Chr1-139028246
SAMPLESIZE: 194
LENGTH: ?
5'_FLANK: TTTGCATTTTTATTTAATATCTAGCTCTGTCACTATACTGAAAAGGATGCTAGCTGATTT
OBSERVED: A/G
3'_FLANK: TTAATGAACTCTCAGATTATTAAATATGTCATGCCATGTAGAAAGTGCTCACAAAGTTTT
||

SNP: snp416-scaffold1010-135588
ACCESSION:
COMMENT: MAF:0.368;Illumina_score:1.000;Illumina_state:successful;Chinese_assembly_v1:scaffold1010-135588;Chinese_assembly_v2_pseudo:chr1-135137336;Sheep_OARV2:OAR1-256206581;Bovine_UMD3:Chr1-139072349
SAMPLESIZE: 194
LENGTH: ?
5'_FLANK: AATATCCTTCAATACCAGAGGGATGTTACCAAGTACAGAGAGGAGGGTTTTTAGACAGGA
OBSERVED: A/G
3'_FLANK: TGTGGTTAATTCACATGTTAGCAGATGAACAGATAGGAGATGTGGCCTTGGAGATGGTAG
||

SNP: snp417-scaffold1010-171351
ACCESSION:
COMMENT: MAF:0.377;Illumina_score:0.824;Illumina_state:successful;Chinese_assembly_v1:scaffold1010-171351;Chinese_assembly_v2_pseudo:chr1-135173099;Sheep_OARV2:OAR1-256242528;Bovine_UMD3:Chr1-139106010
SAMPLESIZE: 194
LENGTH: ?
5'_FLANK: ACCTCCATCCCCATCTCTGGGACCTCCTGCTGTTATCTCATGGGGATGGTCTGGAAGAGA
OBSERVED: A/G
3'_FLANK: TGAGGAGCTCCAGTGAGCTTCTGGGGTGGAGCCAGAGAGCAGGACAGGCTTGGCATGTCC
||

SNP: snp418-scaffold1010-212821
ACCESSION:
COMMENT: MAF:0.477;Illumina_score:1.000;Illumina_state:successful;Chinese_assembly_v1:scaffold1010-212821;Chinese_assembly_v2_pseudo:chr1-135214569;Sheep_OARV2:OAR1-256266228;Bovine_UMD3:Chr1-139148611
SAMPLESIZE: 194
LENGTH: ?
5'_FLANK: GTAGGCCTGCAGCAGTAAGTAGTCTGGTGAGCAGCTTGGCAGTAGACCCAATGAGCTTAT
OBSERVED: T/G
3'_FLANK: CTCCAGGCTCTCTTTGAGGTCTAGAGAAACATCAAAAGTTCTTACTTTTGTGTTGAACTT
||

SNP: snp419-scaffold1010-258902
ACCESSION:
COMMENT: MAF:0.454;Illumina_score:0.996;Illumina_state:successful;Chinese_assembly_v1:scaffold1010-258902;Chinese_assembly_v2_pseudo:chr1-135260650;Sheep_OARV2:OAR1-256312388;Bovine_UMD3:Chr1-139196662
SAMPLESIZE: 194
LENGTH: ?
5'_FLANK: TGGATCTTCCTGGACCCTGAGTAGCTGCCTGGGAATTAATTGAGTGGGATGAAATCCTCA
OBSERVED: A/G
3'_FLANK: ATCCTCAGGTCTAGGAGACAACCACCTCTTGTAGCTCAGGTGGTCTGGATGTGGAGGCTT
||

SNP: snp420-scaffold1010-312401
ACCESSION:
COMMENT: MAF:0.451;Illumina_score:1.000;Illumina_state:successful;Chinese_assembly_v1:scaffold1010-312401;Chinese_assembly_v2_pseudo:chr1-135314149;Sheep_OARV2:OAR1-256361788;Bovine_UMD3:Chr1-139252574
SAMPLESIZE: 194
LENGTH: ?
5'_FLANK: ATATGGTAGCAACCACTCTTACTGAATTTCTCTGCTAGAGCTCTGCAAGTCTTTCTCATG
OBSERVED: T/C
3'_FLANK: TCTGAGACATCACATTTTCTATTCTTGAAGTCCTATGGTTTGCTTGATGCACCCATGTTG
||

SNP: snp421-scaffold1010-369191
ACCESSION:
COMMENT: MAF:0.480;Illumina_score:0.842;Illumina_state:successful;Chinese_assembly_v1:scaffold1010-369191;Chinese_assembly_v2_pseudo:chr1-135370939;Sheep_OARV2:OAR1-256420049;Bovine_UMD3:Chr1-139313046
SAMPLESIZE: 194
LENGTH: ?
5'_FLANK: TAATATAATTTCGTAGACTAAAATTTTTACCATGCAAATGTATGCAAATAAGAAAATAGT
OBSERVED: A/G
3'_FLANK: TTCTTAGCCAAGTGCATTAGCACCTATTTCTTTGGTTTTGTTTGTTTGTTTCACTGGAAC
||

SNP: snp422-scaffold1010-416315
ACCESSION:
COMMENT: MAF:0.408;Illumina_score:1.000;Illumina_state:successful;Chinese_assembly_v1:scaffold1010-416315;Chinese_assembly_v2_pseudo:chr1-135418063;Sheep_OARV2:OAR1-256476739;Bovine_UMD3:Chr1-139349473
SAMPLESIZE: 194
LENGTH: ?
5'_FLANK: ATTAAGGCAGGGTACCTCAGGGAGAGTTTGCCCCTACTCTACAATGTCTGAAGTCTTTAG
OBSERVED: T/C
3'_FLANK: AGAAAATTTGAAGGCTAAGGGCCGAAATCACTTGAAGGTTCATTCACTCACACGTGGGAT
||

SNP: snp423-scaffold1010-464616
ACCESSION:
COMMENT: MAF:0.454;Illumina_score:0.899;Illumina_state:successful;Chinese_assembly_v1:scaffold1010-464616;Chinese_assembly_v2_pseudo:chr1-135466364;Sheep_OARV2:OAR1-256525429;Bovine_UMD3:Chr1-139425942
SAMPLESIZE: 194
LENGTH: ?
5'_FLANK: TCCTGGTCATAGATTCAAAAAGTTTTAACAAATATTTGTAAAATGTAAAGGAATAAAACA
OBSERVED: T/G
3'_FLANK: CATGACCAAATGGGTCAAAGTTGTTTCAAAACTCAAAAATGATTTTTCTCTTTCCTATAG
||

SNP: snp424-scaffold1010-510998
ACCESSION:
COMMENT: MAF:0.462;Illumina_score:0.988;Illumina_state:successful;Chinese_assembly_v1:scaffold1010-510998;Chinese_assembly_v2_pseudo:chr1-135512746;Sheep_OARV2:OAR1-256571122;Bovine_UMD3:Chr1-139475267
SAMPLESIZE: 194
LENGTH: ?
5'_FLANK: CATGCCCATATCCAAACCTCCAGGAGATTGTGCAACTTGTCCAATTCCAAGGCCATCCAG
OBSERVED: T/C
3'_FLANK: AAGCTAACAGCAGAGCCGCATTTGAATTCACATTTGTCTGATTTCAAAGTACTTTTTAAT
||

SNP: snp425-scaffold1010-568318
ACCESSION:
COMMENT: MAF:0.497;Illumina_score:0.988;Illumina_state:successful;Chinese_assembly_v1:scaffold1010-568318;Chinese_assembly_v2_pseudo:chr1-135570066;Sheep_OARV2:OAR1-256625967;Bovine_UMD3:Chr1-139538787
SAMPLESIZE: 194
LENGTH: ?
5'_FLANK: TTTTGGTTTGTGGGCACAGTCGAGGATCACCTAAAACCACTCCTGATCTGCAGCCAGCCA
OBSERVED: T/C
3'_FLANK: GAATCTTTCATCAATAAGCTCTCCTGTGGTTCATGTTGTCATCTTCTCAATGAAAGCACT
||

SNP: snp426-scaffold1010-644611
ACCESSION:
COMMENT: MAF:0.469;Illumina_score:1.000;Illumina_state:successful;Chinese_assembly_v1:scaffold1010-644611;Chinese_assembly_v2_pseudo:chr1-135646359;Sheep_OARV2:OAR1-256709552;Bovine_UMD3:Chr1-139623937
SAMPLESIZE: 194
LENGTH: ?
5'_FLANK: TCCCTTTGCAGGGTGCTCTCTGCTCACCTTCCCTCAGATCCCCACCTTACTGCTTCTCCT
OBSERVED: T/C
3'_FLANK: TCATCCAGGATTGACCCTGCCAATCATAAATGTCATTCAGCCACATATTGTCTCTCCTGC
||

SNP: snp427-scaffold1010-679365
ACCESSION:
COMMENT: MAF:0.500;Illumina_score:0.917;Illumina_state:successful;Chinese_assembly_v1:scaffold1010-679365;Chinese_assembly_v2_pseudo:chr1-135681113;Sheep_OARV2:OAR1-256744208;Bovine_UMD3:Chr1-139655019
SAMPLESIZE: 194
LENGTH: ?
5'_FLANK: ATTATAAGCCAAAGGGTCAGTGTGTAGCAGTTTTAAACTATTCACTTTATGGCTTCTCAT
OBSERVED: A/G
3'_FLANK: ACTTCTTTCCACTTAGTCACACACTCCAACTGATTTATGTTACAGAACAAAGGGAAGTGG
||

SNP: snp428-scaffold1010-716959
ACCESSION:
COMMENT: MAF:0.316;Illumina_score:1.000;Illumina_state:successful;Chinese_assembly_v1:scaffold1010-716959;Chinese_assembly_v2_pseudo:chr1-135718707;Sheep_OARV2:OAR1-256783292;Bovine_UMD3:Chr1-139715504
SAMPLESIZE: 194
LENGTH: ?
5'_FLANK: TTATTAAGCAGAGAGGCCCAGGTTATTAACTGAGTTCATGGTGAGGTGAGCACAAGCAAG
OBSERVED: A/G
3'_FLANK: CAGAACCAGGAGAAATAAGTAGCAGAAAAGAAAGAGAAGCAGGTCCTCCAAGTCAAAGCA
||

SNP: snp429-scaffold1010-779775
ACCESSION:
COMMENT: MAF:0.399;Illumina_score:0.939;Illumina_state:successful;Chinese_assembly_v1:scaffold1010-779775;Chinese_assembly_v2_pseudo:chr1-135781523;Sheep_OARV2:OAR1-256837856;Bovine_UMD3:Chr1-139690892
SAMPLESIZE: 194
LENGTH: ?
5'_FLANK: AAATACAAAGAAAAACTGTCTTTAAGGACGGACCTTTGCAGTAGTCCAGAGAATATGATA
OBSERVED: T/C
3'_FLANK: GGGGCTTAAGGTGAGGGTTATAATAAAGACTAGCATTTCTATTTCAAATTTTAGTTTACA
||

SNP: snp430-scaffold1010-836206
ACCESSION:
COMMENT: MAF:0.371;Illumina_score:1.000;Illumina_state:successful;Chinese_assembly_v1:scaffold1010-836206;Chinese_assembly_v2_pseudo:chr1-135837954;Sheep_OARV2:OAR1-256895188;Bovine_UMD3:Chr1-139803816
SAMPLESIZE: 194
LENGTH: ?
5'_FLANK: AAGGGAATTCCAAAAGACTGGAGAACTAATCTGTCAATGTTGAGAAATAGAATTAATGAG
OBSERVED: T/C
3'_FLANK: GGACTAAGGATCTTCTCCTACATGGAATCTGTGAGCCCATGGGATTTGTACACTCCTAAT
||

SNP: snp431-scaffold1010-873637
ACCESSION:
COMMENT: MAF:0.432;Illumina_score:0.996;Illumina_state:successful;Chinese_assembly_v1:scaffold1010-873637;Chinese_assembly_v2_pseudo:chr1-135875385;Sheep_OARV2:OAR1-256932476;Bovine_UMD3:Chr1-139846899
SAMPLESIZE: 194
LENGTH: ?
5'_FLANK: AGAGTCCAGGTTTTCTGGCAGAACCTAAGGCAGCTGACTTTCCTTTTCATAGCCAGGCTC
OBSERVED: T/G
3'_FLANK: AGCCCAGCTCAAAAGAATAGTAAAAATAACAGCTAACAATCACTGAAGGCCTCTTTTGTG
||

SNP: snp432-scaffold1010-904648
ACCESSION:
COMMENT: MAF:0.487;Illumina_score:1.000;Illumina_state:successful;Chinese_assembly_v1:scaffold1010-904648;Chinese_assembly_v2_pseudo:chr1-135906396;Sheep_OARV2:OAR1-256977859;Bovine_UMD3:Chr1-139878856
SAMPLESIZE: 194
LENGTH: ?
5'_FLANK: CACACCCAAGGCCACACTCCAGTTACAAAACAGTTCTTTCCTCAAAAAATCTTATCCTCA
OBSERVED: A/G
3'_FLANK: AACAGATCTGCTCCCTCACCATCATTATCCCTATTCACGTTGTCCTTCTTACTTCCAACA
||

SNP: snp433-scaffold1011-19791
ACCESSION:
COMMENT: MAF:0.332;Illumina_score:1.000;Illumina_state:successful;Chinese_assembly_v1:scaffold1011-19791;Chinese_assembly_v2_pseudo:chr9-18138178;Sheep_OARV2:OAR8-18260649;Bovine_UMD3:Chr9-31457627
SAMPLESIZE: 194
LENGTH: ?
5'_FLANK: TCAAACAATGAGGTAATAGAAATGTCACAACACTGGAGCCAGTGTTCATTACAACTTCTC
OBSERVED: T/G
3'_FLANK: CAGTGCCATTCACTTCCTTTAAAGGTCAAAGAAACTTCAGGAATGATGAAATGCCAGTTT
||

SNP: snp434-scaffold1011-51134
ACCESSION:
COMMENT: MAF:0.390;Illumina_score:0.858;Illumina_state:successful;Chinese_assembly_v1:scaffold1011-51134;Chinese_assembly_v2_pseudo:chr9-18169521;Sheep_OARV2:OAR8-18291217;Bovine_UMD3:Chr9-31503024
SAMPLESIZE: 194
LENGTH: ?
5'_FLANK: TTTCAAAATCCTGAGATTTTAGAATGACTAAGTTCTGTGATTCTGGTATTAAATATGACT
OBSERVED: A/G
3'_FLANK: TTATTAAATTATCAAATATTGGTTTGTGAGACTTCTAACTCTGAGCTGAACCTACATGAT
||

SNP: snp435-scaffold1011-108063
ACCESSION:
COMMENT: MAF:0.223;Illumina_score:0.988;Illumina_state:successful;Chinese_assembly_v1:scaffold1011-108063;Chinese_assembly_v2_pseudo:chr9-18226450;Sheep_OARV2:OAR8-18340804;Bovine_UMD3:Chr9-31555255
SAMPLESIZE: 194
LENGTH: ?
5'_FLANK: AATAGGAGCTCAAACTCTTCATTACATGCTGCTCTGTTGTTCTTCAACTGTTGCCAAAAT
OBSERVED: A/G
3'_FLANK: TACTGGAAAGGGGAACAAAATTGAGTGTTTTTAGCTGCCAGAAACAACAATGTCACAGGG
||

SNP: snp436-scaffold1011-159516
ACCESSION:
COMMENT: MAF:0.475;Illumina_score:0.950;Illumina_state:successful;Chinese_assembly_v1:scaffold1011-159516;Chinese_assembly_v2_pseudo:chr9-18277903;Sheep_OARV2:OAR8-18393441;Bovine_UMD3:Chr9-31627190
SAMPLESIZE: 194
LENGTH: ?
5'_FLANK: TCACTCAAACTAAAAGAACTAGAGGGTTTTCTGGGGGCTGTGATGCTTTTGCTGGATTTT
OBSERVED: A/G
3'_FLANK: TGGAATGAGCAGAAATGAAAGAGAGGAAGTGGGGACAACATTTTTTCCACAAATATTCAT
||

SNP: snp437-scaffold1011-209409
ACCESSION:
COMMENT: MAF:0.331;Illumina_score:0.939;Illumina_state:successful;Chinese_assembly_v1:scaffold1011-209409;Chinese_assembly_v2_pseudo:chr9-18327796;Sheep_OARV2:OAR8-18444331;Bovine_UMD3:Chr9-31654192
SAMPLESIZE: 194
LENGTH: ?
5'_FLANK: CATTTAAAGTAACAATGAATATATTCATATTCCCAAACTCTGCTCTGTTTTCTTCTAATA
OBSERVED: T/G
3'_FLANK: CTGTGACTGAAAGAAATGATCTTGAGTTCCTGTTCTAATCTATCAGGATCGCTTGACACC
||

SNP: snp438-scaffold1011-255528
ACCESSION:
COMMENT: MAF:0.430;Illumina_score:1.000;Illumina_state:successful;Chinese_assembly_v1:scaffold1011-255528;Chinese_assembly_v2_pseudo:chr9-18373915;Sheep_OARV2:OAR8-18488145;Bovine_UMD3:Chr9-31696959
SAMPLESIZE: 194
LENGTH: ?
5'_FLANK: ATGCGGAGATTCTCCAAACAGGAAAATTATTTCCTCTCTTCTGCTGTTTTAGCCCTTCCC
OBSERVED: A/G
3'_FLANK: TTTTCAGTTTGGAGCACTGACTGGTGACTTATCTTTACATCTAAGAATTAGGGGCTATAA
||

SNP: snp439-scaffold1011-303994
ACCESSION:
COMMENT: MAF:0.281;Illumina_score:0.996;Illumina_state:successful;Chinese_assembly_v1:scaffold1011-303994;Chinese_assembly_v2_pseudo:chr9-18422381;Sheep_OARV2:OAR8-18549025;Bovine_UMD3:Chr9-31737998
SAMPLESIZE: 194
LENGTH: ?
5'_FLANK: GTGCTTACGATACAGGGTGGCAGGAAACGAAGTTGAAACAGAAATGCCAGCTGAGAAGGT
OBSERVED: A/G
3'_FLANK: TTTAATCTTCAAGGTGTGAGGTATTACATTCTAGCACTCTCTCTGACTGATAGCAGGCAT
||

SNP: snp440-scaffold1011-338165
ACCESSION:
COMMENT: MAF:0.455;Illumina_score:1.000;Illumina_state:successful;Chinese_assembly_v1:scaffold1011-338165;Chinese_assembly_v2_pseudo:chr9-18456552;Sheep_OARV2:OAR8-18584554;Bovine_UMD3:Chr9-31773759
SAMPLESIZE: 194
LENGTH: ?
5'_FLANK: TGTACTGAACAGGATTGGGGTGGAGCTAGGTTTAAACTTCAGGTGGACAATCTACATAAC
OBSERVED: A/G
3'_FLANK: CCAGAAGAATTCCAAGATTACTGTTCAGGGTGGATAACTCAACCTACACCTGTAAATTTC
||

SNP: snp441-scaffold1011-405003
ACCESSION:
COMMENT: MAF:0.490;Illumina_score:0.899;Illumina_state:successful;Chinese_assembly_v1:scaffold1011-405003;Chinese_assembly_v2_pseudo:chr9-18523390;Sheep_OARV2:OAR8-18654304;Bovine_UMD3:Chr9-31836881
SAMPLESIZE: 194
LENGTH: ?
5'_FLANK: GAACCATCTCTCACACATGAAACCAAGACTCTTAAGTGCTCTGAGTTTCACAGATTTAAA
OBSERVED: T/C
3'_FLANK: ATTTTCTGAAAAAGCCAAGGAATGAATCATGGAATAAAAGACAGGATGAATACATGAACA
||

SNP: snp442-scaffold1011-454162
ACCESSION:
COMMENT: MAF:0.500;Illumina_score:0.900;Illumina_state:successful;Chinese_assembly_v1:scaffold1011-454162;Chinese_assembly_v2_pseudo:chr9-18572549;Sheep_OARV2:OAR8-18704064;Bovine_UMD3:Chr9-31886171
SAMPLESIZE: 194
LENGTH: ?
5'_FLANK: TAGTTTGAACAACTGATCAAATCTCACTATCACACCTATCCCCCATGTGTCTGAAATTCC
OBSERVED: A/G
3'_FLANK: TTATTAGTAGTTCAGTCCTTTGAATCTGGTAGGATTTTTTTTTTTTTAATTCACCCTGGT
||

SNP: snp443-scaffold1011-491584
ACCESSION:
COMMENT: MAF:0.423;Illumina_score:0.935;Illumina_state:successful;Chinese_assembly_v1:scaffold1011-491584;Chinese_assembly_v2_pseudo:chr9-18609971;Sheep_OARV2:OAR8-18741323;Bovine_UMD3:Chr9-31928868
SAMPLESIZE: 194
LENGTH: ?
5'_FLANK: ATTAGCTGTCATTTGAGTAAAAAAGGAAATATTTACATTTTAACAAGACAAGAAAAGCAC
OBSERVED: A/G
3'_FLANK: TTCTTTGTTCAGCTACTCCACATTAATTAAGTATATTTGGGGGAACTTCTATATGATCTC
||

SNP: snp444-scaffold1011-528014
ACCESSION:
COMMENT: MAF:0.260;Illumina_score:1.000;Illumina_state:successful;Chinese_assembly_v1:scaffold1011-528014;Chinese_assembly_v2_pseudo:chr9-18646401;Sheep_OARV2:OAR8-18777573;Bovine_UMD3:Chr9-31964720
SAMPLESIZE: 194
LENGTH: ?
5'_FLANK: CAATAGCACACTATTACAGTGGGTGACAGTGACAAGGATGAGAAAAGACTCATGGATAAG
OBSERVED: T/C
3'_FLANK: GGCATGAGTATCACAGGGAAGGAAAGAACTTCAGGATATTTAGAAGTGCCACAGGTGATT
||

SNP: snp445-scaffold1011-558002
ACCESSION:
COMMENT: MAF:0.387;Illumina_score:1.000;Illumina_state:successful;Chinese_assembly_v1:scaffold1011-558002;Chinese_assembly_v2_pseudo:chr9-18676389;Sheep_OARV2:OAR8-18807688;Bovine_UMD3:Chr9-31995339
SAMPLESIZE: 194
LENGTH: ?
5'_FLANK: ATCCTTCCTTGTGCTTCCTCTCCATCAGTAAGCCTCCCCAAAGGTAATCATTTCTTTGAC
OBSERVED: A/G
3'_FLANK: TCAGTTACATTCTTGAACTTTATATAAAGGCACTTTTATAATTCACATCTTATTTTGTCT
||

SNP: snp446-scaffold1011-599119
ACCESSION:
COMMENT: MAF:0.489;Illumina_score:0.988;Illumina_state:successful;Chinese_assembly_v1:scaffold1011-599119;Chinese_assembly_v2_pseudo:chr9-18717506;Sheep_OARV2:OAR8-18848916;Bovine_UMD3:Chr9-32036588
SAMPLESIZE: 194
LENGTH: ?
5'_FLANK: AAAATGTAAAATAATTATCTTGAGAACGGTTGAGTTTACTAGGGAAACACTATAATGTCA
OBSERVED: T/C
3'_FLANK: GCAGTACCAAGTGCCTATTTAAGGGATTTAATATTGCCTTCTCTAATGCATGAAAGTGAA
||

SNP: snp447-scaffold1011-664289
ACCESSION:
COMMENT: MAF:0.412;Illumina_score:0.935;Illumina_state:successful;Chinese_assembly_v1:scaffold1011-664289;Chinese_assembly_v2_pseudo:chr9-18782676;Sheep_OARV2:OAR8-18913996;Bovine_UMD3:Chr9-32097057
SAMPLESIZE: 194
LENGTH: ?
5'_FLANK: AACTTAAAACTGAAATTAGGACATCCCCCACCCCATGAAAACTTCATAAATAAATAAACT
OBSERVED: A/C
3'_FLANK: TGGGACTTCCATGAAATTTATAATACATACATAGTACGTATTCCCAGGAGGCTGATCTTT
||

SNP: snp448-scaffold1011-717465
ACCESSION:
COMMENT: MAF:0.453;Illumina_score:0.996;Illumina_state:successful;Chinese_assembly_v1:scaffold1011-717465;Chinese_assembly_v2_pseudo:chr9-18835852;Sheep_OARV2:OAR8-18967496;Bovine_UMD3:Chr9-32151183
SAMPLESIZE: 194
LENGTH: ?
5'_FLANK: TTTGATTCAACAGCTATTGGTAGAGGAAAGTCAAAGTGAAGGAGCAGTTTTCCAGCCCAC
OBSERVED: A/G
3'_FLANK: TAGTTTTGTGGGTAGGCTTTAAATGTCCAGCTTCCCCTTGCTCATCCATTGTGCATGCAG
||

SNP: snp449-scaffold1011-749695
ACCESSION:
COMMENT: MAF:0.500;Illumina_score:0.858;Illumina_state:successful;Chinese_assembly_v1:scaffold1011-749695;Chinese_assembly_v2_pseudo:chr9-18868082;Sheep_OARV2:OAR8-18994748;Bovine_UMD3:Chr9-32176638
SAMPLESIZE: 194
LENGTH: ?
5'_FLANK: GAATTGGTAAAGATGAAGAATTATAATAAAGATTTTTTTCCCTGAAATCTGATAAACGTC
OBSERVED: A/G
3'_FLANK: TATCAAAGGAAGCATAAGCTATTTGGGTTTTCATTTATATTAAGGACAACTCTACTTGAA
||

SNP: snp450-scaffold1011-784017
ACCESSION:
COMMENT: MAF:0.364;Illumina_score:1.000;Illumina_state:successful;Chinese_assembly_v1:scaffold1011-784017;Chinese_assembly_v2_pseudo:chr9-18902404;Sheep_OARV2:OAR8-19029416;Bovine_UMD3:Chr9-32212729
SAMPLESIZE: 194
LENGTH: ?
5'_FLANK: GTAGCTTAGGATGAGTCCTGCTACCAAAAGCCTAAACTCAGAAGGTGCAGGTCTATATGC
OBSERVED: A/G
3'_FLANK: TATCTTTATCAGCTCACCTTACATATGTTTAAAATAGATAAAGAAGAGGGAATTACATTA
||

SNP: snp452-scaffold1011-892827
ACCESSION:
COMMENT: MAF:0.312;Illumina_score:0.878;Illumina_state:successful;Chinese_assembly_v1:scaffold1011-892827;Chinese_assembly_v2_pseudo:chr9-19011214;Sheep_OARV2:OAR8-19139129;Bovine_UMD3:Chr9-32319358
SAMPLESIZE: 194
LENGTH: ?
5'_FLANK: AACCAACTCCAAAGGGCTGCCCTCATTTCAGCACTCTCTTTAGGGTTGGGTGAAGCTTTC
OBSERVED: T/C
3'_FLANK: CTGAGTCTATACTGCAGCCTGACTTCTCCCTTCTCTGCCCCGTCTTACTTCCTGCTTTCT
||

SNP: snp453-scaffold1011-929359
ACCESSION:
COMMENT: MAF:0.382;Illumina_score:0.988;Illumina_state:successful;Chinese_assembly_v1:scaffold1011-929359;Chinese_assembly_v2_pseudo:chr9-19047746;Sheep_OARV2:OAR8-19187636;Bovine_UMD3:Chr9-32362422
SAMPLESIZE: 194
LENGTH: ?
5'_FLANK: ATAATCACCTACCAAGTAAATGACCTGGTTCAGTCTCTGCTTTCAGAGAAACTCAAATGA
OBSERVED: T/C
3'_FLANK: GCAGACTGATAAGTCAGTTAGCTGCTGATCACGATGTTTATAGAAAAAGTTGACTTTGTT
||

SNP: snp454-scaffold1011-961183
ACCESSION:
COMMENT: MAF:0.473;Illumina_score:1.000;Illumina_state:successful;Chinese_assembly_v1:scaffold1011-961183;Chinese_assembly_v2_pseudo:chr9-19079570;Sheep_OARV2:OAR8-19220021;Bovine_UMD3:Chr9-32393530
SAMPLESIZE: 194
LENGTH: ?
5'_FLANK: ATGAAGTAGGCGTTATTCCCTTCACTTTACAGAAAAATACCTGAGTCTTAGAGATGTTTA
OBSERVED: A/G
3'_FLANK: AGTAACTTTCTCTCGCAGTTGTACATGCAAGTGATCTTGGAGAGGCAGCAGCGGACGGTA
||

SNP: snp455-scaffold1011-998236
ACCESSION:
COMMENT: MAF:0.459;Illumina_score:0.949;Illumina_state:successful;Chinese_assembly_v1:scaffold1011-998236;Chinese_assembly_v2_pseudo:chr9-19116623;Sheep_OARV2:OAR8-19257418;Bovine_UMD3:Chr9-32433306
SAMPLESIZE: 194
LENGTH: ?
5'_FLANK: GACTTTGGAAGAGTTAGCTTGGAAGCACCACATGGCAATTGAGGCTGTCCACAGCAATGC
OBSERVED: A/G
3'_FLANK: CTTAAGGATAAGAAAAAACTGCAGCTGGTGAGTAAAACTTCAGCTTCGCATTTTATTATA
||

SNP: snp456-scaffold1011-1028523
ACCESSION:
COMMENT: MAF:0.443;Illumina_score:0.899;Illumina_state:successful;Chinese_assembly_v1:scaffold1011-1028523;Chinese_assembly_v2_pseudo:chr9-19146910;Sheep_OARV2:OAR8-19283967;Bovine_UMD3:Chr9-32464170
SAMPLESIZE: 194
LENGTH: ?
5'_FLANK: TACAAAGGCATCTTTTCTTCCTTTCCCCTGAACTTTTACACTAAACCAGATTATTATTCA
OBSERVED: A/G
3'_FLANK: TCTTTACGTTTTCAGTGATCATCTCATATTTATTTTTAGTCCTCAAATTATGTAGTCAAT
||

SNP: snp457-scaffold1011-1069550
ACCESSION:
COMMENT: MAF:0.386;Illumina_score:0.899;Illumina_state:successful;Chinese_assembly_v1:scaffold1011-1069550;Chinese_assembly_v2_pseudo:chr9-19187937;Sheep_OARV2:OAR8-19324458;Bovine_UMD3:Chr9-32506045
SAMPLESIZE: 194
LENGTH: ?
5'_FLANK: AAGCTTCCTTAAATATCATTTCTCTTACCTTGACTCTTGGATAGTAGAAAGAGGTTGTAA
OBSERVED: T/G
3'_FLANK: CAGGCAAGGTACAGGAAGGAAATTCCAGTTCAGTTCAGTCGCTCAGTGGTGTCTGACTCC
||

SNP: snp458-scaffold1011-1103087
ACCESSION:
COMMENT: MAF:0.387;Illumina_score:0.988;Illumina_state:successful;Chinese_assembly_v1:scaffold1011-1103087;Chinese_assembly_v2_pseudo:chr9-19221474;Sheep_OARV2:OAR8-19358389;Bovine_UMD3:Chr9-32542966
SAMPLESIZE: 194
LENGTH: ?
5'_FLANK: TACCTCAGACCTGACTTCAGTTTATCTTTTATGATGATCACAGTGTGAGGAAATGGTGAG
OBSERVED: A/C
3'_FLANK: TAAGAATTAGGCACAAGTAATACAGGTATAATAGTTTCAGTAGCTCCTGTGTGCCAGGTA
||

SNP: snp459-scaffold1011-1144425
ACCESSION:
COMMENT: MAF:0.441;Illumina_score:0.996;Illumina_state:successful;Chinese_assembly_v1:scaffold1011-1144425;Chinese_assembly_v2_pseudo:chr9-19262812;Sheep_OARV2:OAR8-19399725;Bovine_UMD3:Chr9-32585684
SAMPLESIZE: 194
LENGTH: ?
5'_FLANK: TCAGAGCCTGCCGTTTGCCAGGCACTGGGCTAGACACTGAGTAGTACAGAGATGAATACA
OBSERVED: A/G
3'_FLANK: CACCATCCTTGAGGTGTTCACTGTTTTGTTGGGAAAGATGGAAGAGCAGCAAAGGGATAA
||

SNP: snp460-scaffold1011-1174771
ACCESSION:
COMMENT: MAF:0.482;Illumina_score:0.976;Illumina_state:successful;Chinese_assembly_v1:scaffold1011-1174771;Chinese_assembly_v2_pseudo:chr9-19293158;Sheep_OARV2:OAR8-19430591;Bovine_UMD3:Chr9-32618696
SAMPLESIZE: 194
LENGTH: ?
5'_FLANK: CTAGTTTCAAATCTAACAAACTCCAAATGTGGAAGGTAAGGCCGGTGCGTACTCCTCAGC
OBSERVED: A/G
3'_FLANK: TTGAGAATTACGTTTTCCGTGTCTGCTTTCCATATTGTTAACATTCAAGAAGGGTGAAAG
||

SNP: snp461-scaffold1011-1230907
ACCESSION:
COMMENT: MAF:0.353;Illumina_score:0.935;Illumina_state:successful;Chinese_assembly_v1:scaffold1011-1230907;Chinese_assembly_v2_pseudo:chr9-19349294;Sheep_OARV2:OAR8-19489037;Bovine_UMD3:Chr9-32684244
SAMPLESIZE: 194
LENGTH: ?
5'_FLANK: TACTCATACTGAGATCTTTAGTTCATTTTTTACTTAAGAACTGTTGATGATGAGGCCCTT
OBSERVED: A/G
3'_FLANK: CTAAACTTTAGACTCAGGTAGATGAAAAGCATTGTTATTAAAAATGCAATTGGCTACAGA
||

SNP: snp462-scaffold1011-1266531
ACCESSION:
COMMENT: MAF:0.496;Illumina_score:0.935;Illumina_state:successful;Chinese_assembly_v1:scaffold1011-1266531;Chinese_assembly_v2_pseudo:chr9-19384918;Sheep_OARV2:OAR8-19525014;Bovine_UMD3:Chr9-32721736
SAMPLESIZE: 194
LENGTH: ?
5'_FLANK: ATTTTAAAAATGAGTTTCTAAATTCCTTTAAAATTCAGCTGTAGGGAAACAATTAGGACC
OBSERVED: A/G
3'_FLANK: TAGCTCATAATTACTTATTATGCGAGATTATGAAATCAGAGGTTACTAGTAAGTCTTGCC
||

SNP: snp463-scaffold1011-1316509
ACCESSION:
COMMENT: MAF:0.381;Illumina_score:0.842;Illumina_state:successful;Chinese_assembly_v1:scaffold1011-1316509;Chinese_assembly_v2_pseudo:chr9-19434896;Sheep_OARV2:OAR8-19572772;Bovine_UMD3:Chr9-32771382
SAMPLESIZE: 194
LENGTH: ?
5'_FLANK: TTTGGAAAAATGTTATCCAGATCATCGTTTATTTGGATGGTTTTTAGCTGTTGAGTTGTA
OBSERVED: T/G
3'_FLANK: AAGTTCTTTGTATGTTTTGTGTTATTAACTTCTTATTGGATATATGGTTTGCAGATATTT
||

SNP: snp464-scaffold1011-1352991
ACCESSION:
COMMENT: MAF:0.393;Illumina_score:1.000;Illumina_state:successful;Chinese_assembly_v1:scaffold1011-1352991;Chinese_assembly_v2_pseudo:chr9-19471378;Sheep_OARV2:OAR8-19609930;Bovine_UMD3:Chr9-32810551
SAMPLESIZE: 194
LENGTH: ?
5'_FLANK: TAGAGGAGGAAAGCAGAGAGGTATAGTGTAGTGTGTGGGACAGGATAGGTAACACTAGAC
OBSERVED: T/C
3'_FLANK: GAGAAACAGGAGACTGGGATTCTATTTTGAGATCTGTACTTGCTCAAGTAATCTAACCTT
||

SNP: snp465-scaffold1011-1386208
ACCESSION:
COMMENT: MAF:0.458;Illumina_score:0.965;Illumina_state:successful;Chinese_assembly_v1:scaffold1011-1386208;Chinese_assembly_v2_pseudo:chr9-19504595;Sheep_OARV2:OAR8-19647405;Bovine_UMD3:Chr9-32843579
SAMPLESIZE: 194
LENGTH: ?
5'_FLANK: GATATATCATTTACCCCCTTCACTTTTGTGTTACAATTGTAATGAGATCATGTTTCATGC
OBSERVED: A/G
3'_FLANK: TAGATCATTCCTTTGTTGGCATTTTTAAAAAACATGCTGATGCTAACAAAGATCATACAT
||

SNP: snp466-scaffold1011-1426858
ACCESSION:
COMMENT: MAF:0.495;Illumina_score:1.000;Illumina_state:successful;Chinese_assembly_v1:scaffold1011-1426858;Chinese_assembly_v2_pseudo:chr9-19545245;Sheep_OARV2:OAR8-19683024;Bovine_UMD3:Chr9-32879017
SAMPLESIZE: 194
LENGTH: ?
5'_FLANK: ATTTGTGTCTGTTCCTCCTACTTATTTTCTTCATAGTGTGAAGACTTCTGTGGATCACCT
OBSERVED: A/G
3'_FLANK: CTATCTAGAGCTTAGGGTTGTCTGACCCATAATACAAACCAAAATTTGTAGATTAAGTGG
||

SNP: snp467-scaffold1011-1479265
ACCESSION:
COMMENT: MAF:0.399;Illumina_score:0.889;Illumina_state:successful;Chinese_assembly_v1:scaffold1011-1479265;Chinese_assembly_v2_pseudo:chr9-19597652;Sheep_OARV2:OAR8-19729802;Bovine_UMD3:Chr9-32927790
SAMPLESIZE: 194
LENGTH: ?
5'_FLANK: AGGATGTCCTTTGCATCGAATTATTAAGAACTTGATGACTCAGGGTGGAGACTTCTCAAA
OBSERVED: T/G
3'_FLANK: CAGAATGGGACAGGTGGAGAAAGCATTTGTGGTGAAAAACTTGAAGGTGAAAATTTCCGT
||

SNP: snp468-scaffold1011-1509826
ACCESSION:
COMMENT: MAF:0.382;Illumina_score:0.899;Illumina_state:successful;Chinese_assembly_v1:scaffold1011-1509826;Chinese_assembly_v2_pseudo:chr9-19628213;Sheep_OARV2:OAR8-19760500;Bovine_UMD3:Chr9-32956336
SAMPLESIZE: 194
LENGTH: ?
5'_FLANK: AACATCTCATAGTTATATACTACCTTTATTATTCACAAAGTGATCTCTATTATCCTAGGT
OBSERVED: A/G
3'_FLANK: ATCCTTATACTAGTTCAGGAAGTATCGTTCTTTCCTTTTTATAGATGTGAATCTGAAGCA
||

SNP: snp470-scaffold1011-1617639
ACCESSION:
COMMENT: MAF:0.386;Illumina_score:0.854;Illumina_state:successful;Chinese_assembly_v1:scaffold1011-1617639;Chinese_assembly_v2_pseudo:chr9-19736026;Sheep_OARV2:OAR8-19866096;Bovine_UMD3:Chr9-33065846
SAMPLESIZE: 194
LENGTH: ?
5'_FLANK: GAGGTGGCAAACAGCTAGACATGACTTAGTGACTGAACAACAACATAGTATTCTAGAGTG
OBSERVED: T/C
3'_FLANK: TGAAAGACTACTAATGAAATTTAGGAAAATGAAGCCATCTCACTGAACATTTTTGAGTTT
||

SNP: snp471-scaffold1011-1650343
ACCESSION:
COMMENT: MAF:0.325;Illumina_score:1.000;Illumina_state:successful;Chinese_assembly_v1:scaffold1011-1650343;Chinese_assembly_v2_pseudo:chr9-19768730;Sheep_OARV2:OAR8-19898821;Bovine_UMD3:Chr9-33094345
SAMPLESIZE: 194
LENGTH: ?
5'_FLANK: AGACAGTTAATTTGAGAGAGGTGTTGGATGGATCGATGGTTGTGCATAACATGGGTTGAA
OBSERVED: T/C
3'_FLANK: AAAACACTTGAGGACAAGGGGAACGTTGCTAAAGACCTTGTCACTGTTGACGAAAGGAAA
||

SNP: snp472-scaffold1011-1685451
ACCESSION:
COMMENT: MAF:0.216;Illumina_score:0.900;Illumina_state:successful;Chinese_assembly_v1:scaffold1011-1685451;Chinese_assembly_v2_pseudo:chr9-19803838;Sheep_OARV2:OAR8-19934182;Bovine_UMD3:Chr9-33128082
SAMPLESIZE: 194
LENGTH: ?
5'_FLANK: GTCCATGGGGTCGCAAAGAGTCAGACACGACTTCACTCACTTCACTCACTCAGCTAGGAG
OBSERVED: T/C
3'_FLANK: AACGAAGTTTGCAGTTATTTCTCCTCTAATGTCTCTTTGGGGACAGGCTTGCCTATAAGT
||

SNP: snp473-scaffold1011-1749061
ACCESSION:
COMMENT: MAF:0.238;Illumina_score:1.000;Illumina_state:null;Chinese_assembly_v1:scaffold1011-1749061;Chinese_assembly_v2_pseudo:chr9-19867448;Sheep_OARV2:OAR8-19997731;Bovine_UMD3:Chr9-33203257
SAMPLESIZE: 194
LENGTH: ?
5'_FLANK: ATCTTCTATAGAAAGGAGATAGATAGATGAACACCCTCAAACACGTGACACATTGAGATT
OBSERVED: A/G
3'_FLANK: CCGTGATGGTCTCAGAAACTCTTAGGAAACAGCTGTCAAGACATGTGAAAGGGGTGGACA
||

SNP: snp474-scaffold1011-1799744
ACCESSION:
COMMENT: MAF:0.416;Illumina_score:0.988;Illumina_state:successful;Chinese_assembly_v1:scaffold1011-1799744;Chinese_assembly_v2_pseudo:chr9-19918131;Sheep_OARV2:OAR8-20048458;Bovine_UMD3:Chr9-33253406
SAMPLESIZE: 194
LENGTH: ?
5'_FLANK: ATTCAAATTCTCCTCTTCTTTCGTGGATAAACTCCAGGCCTTATTTGTTCCTATTGTTTT
OBSERVED: A/C
3'_FLANK: TAAAACAGTTCCCCAAATTCTTCAAATTTCAGCAACTTCTATCACTAGTTACTGGCATCT
||

SNP: snp475-scaffold1011-1861349
ACCESSION:
COMMENT: MAF:0.490;Illumina_score:0.900;Illumina_state:successful;Chinese_assembly_v1:scaffold1011-1861349;Chinese_assembly_v2_pseudo:chr9-19979736;Sheep_OARV2:OAR8-20107310;Bovine_UMD3:Chr9-33321620
SAMPLESIZE: 194
LENGTH: ?
5'_FLANK: CATTAACAAAAATAATAATAACAAAAACAAAGACGTGTAGAATTTGCCCATCTACAAAGT
OBSERVED: A/G
3'_FLANK: CTTTGGACTCTGGATAAAGGAATCACACCTACAAAGGAATCATTCACTCTCATAATAACC
||

SNP: snp476-scaffold1011-1891706
ACCESSION:
COMMENT: MAF:0.393;Illumina_score:1.000;Illumina_state:null;Chinese_assembly_v1:scaffold1011-1891706;Chinese_assembly_v2_pseudo:chr9-20010093;Sheep_OARV2:OAR8-20137015;Bovine_UMD3:Chr9-33352567
SAMPLESIZE: 194
LENGTH: ?
5'_FLANK: GAACTGAGATACTGGTTAGTCTCTGGTGACCTGTGAGAAGGTCATGTTCCAAAATGTAAA
OBSERVED: T/C
3'_FLANK: GCAGAAGCACAAAAGACTGGTCTGTGGAAGAAAACCCTAAAGAAGACACTAGAAAGACTC
||

SNP: snp477-scaffold1011-1924389
ACCESSION:
COMMENT: MAF:0.477;Illumina_score:0.996;Illumina_state:successful;Chinese_assembly_v1:scaffold1011-1924389;Chinese_assembly_v2_pseudo:chr9-20042776;Sheep_OARV2:OAR8-20169583;Bovine_UMD3:Chr9-33385453
SAMPLESIZE: 194
LENGTH: ?
5'_FLANK: TACTTTGTTCACTGCCTGTTCCCCTAAAACCTAAAAATGTGCTTGGCACAGAGTAGGCAC
OBSERVED: A/G
3'_FLANK: CAAATAAACACCTGTTAAGTGGATGAATGAACCAGGTCATTAAACAGCTTTCCTGCATTC
||

SNP: snp478-scaffold1011-1976642
ACCESSION:
COMMENT: MAF:0.342;Illumina_score:0.965;Illumina_state:successful;Chinese_assembly_v1:scaffold1011-1976642;Chinese_assembly_v2_pseudo:chr9-20095029;Sheep_OARV2:OAR8-20223331;Bovine_UMD3:Chr9-33440744
SAMPLESIZE: 194
LENGTH: ?
5'_FLANK: GACCAGTTGTGGTTAGTGGCACATCACTATTGCAAAATTTTCATTCCATTCTTCACTTAC
OBSERVED: A/G
3'_FLANK: TCTTCTGAGCCTCACTTAAGACACACACACTTCTGTTGTTTAGTCACTAAGTCATGTCTG
||

SNP: snp479-scaffold1011-2029369
ACCESSION:
COMMENT: MAF:0.428;Illumina_score:0.965;Illumina_state:null;Chinese_assembly_v1:scaffold1011-2029369;Chinese_assembly_v2_pseudo:chr9-20147756;Sheep_OARV2:OAR8-20275840;Bovine_UMD3:Chr9-33492798
SAMPLESIZE: 194
LENGTH: ?
5'_FLANK: CTGAGTTCCTGTCCACCCAGATCCTTATTTCCCAATTCTGGATCCTCTTCTCTCACCTGC
OBSERVED: A/G
3'_FLANK: CGTAACCATTATCTTGAAGTTGGTAATGTCCTCCACACCTGTTTTTATAAGTTTACACCA
||

SNP: snp480-scaffold1011-2065255
ACCESSION:
COMMENT: MAF:0.448;Illumina_score:0.800;Illumina_state:successful;Chinese_assembly_v1:scaffold1011-2065255;Chinese_assembly_v2_pseudo:chr9-20183642;Sheep_OARV2:OAR8-20311324;Bovine_UMD3:Chr8-92692666
SAMPLESIZE: 194
LENGTH: ?
5'_FLANK: AACATGGTGTAGGTTCTGTGAAGAGGAATTTGCCAATAACTGGTGGCTCAGAGGGTAAAG
OBSERVED: T/C
3'_FLANK: GTCTGCCTGCAATGTGGGAGATCTGGGTTCAATCCCTGGGTCAGGAAGATCCCCTGGAAA
||

SNP: snp481-scaffold1012-17285
ACCESSION:
COMMENT: MAF:0.477;Illumina_score:0.899;Illumina_state:successful;Chinese_assembly_v1:scaffold1012-17285;Chinese_assembly_v2_pseudo:scaffold1012-17285;Sheep_OARV2:OARX-865598;Bovine_UMD3:ChrX-138065138
SAMPLESIZE: 194
LENGTH: ?
5'_FLANK: ACATCTGTAATACAGAAATATGGTAAAGGGTAAATTAGAATGAAGACACTACAGAAATAT
OBSERVED: A/G
3'_FLANK: CAAAATATTTTCCAGCATCTTATTCTGGAGTGATTACTAGAACACTTTGATATCAGCTTA
||

SNP: snp482-scaffold1012-58589
ACCESSION:
COMMENT: MAF:0.450;Illumina_score:1.000;Illumina_state:successful;Chinese_assembly_v1:scaffold1012-58589;Chinese_assembly_v2_pseudo:scaffold1012-58589;Sheep_OARV2:OARX-901711;Bovine_UMD3:Chr7-null
SAMPLESIZE: 194
LENGTH: ?
5'_FLANK: GGCCAAGGAAATCGGATGTATTACAAACCGTGGCCCTCAATTTCAACAAAATAAACCAGA
OBSERVED: T/C
3'_FLANK: GTGTCAATACTCTGAAACTGTAAATCCACTGAAGAGAGAACCCAGTAATGTTGAGAAAGT
||

SNP: snp483-scaffold1012-87572
ACCESSION:
COMMENT: MAF:0.439;Illumina_score:0.996;Illumina_state:successful;Chinese_assembly_v1:scaffold1012-87572;Chinese_assembly_v2_pseudo:scaffold1012-87572;Sheep_OARV2:OARX-931891;Bovine_UMD3:ChrX-137410916
SAMPLESIZE: 194
LENGTH: ?
5'_FLANK: GCTTTTCCATTCTGGAGGAAATGAATTCTCCACCAGAGCTCCCAGAAGCAACCAGCCCTG
OBSERVED: T/C
3'_FLANK: GGACCTCTTTATTTAGATAGCCATCCTGGTTTTCTGGTCTTCCCAGGCAGCTCTAGTGGT
||

SNP: snp484-scaffold1012-119364
ACCESSION:
COMMENT: MAF:0.450;Illumina_score:1.000;Illumina_state:successful;Chinese_assembly_v1:scaffold1012-119364;Chinese_assembly_v2_pseudo:scaffold1012-119364;Sheep_OARV2:OARX-968482;Bovine_UMD3:ChrX-137484328
SAMPLESIZE: 194
LENGTH: ?
5'_FLANK: CTCTTCCGCTGCCCATGCTGAGCCCTGTTTTGCAGTCCTGACCTCCTTCCATTTTATAGA
OBSERVED: T/C
3'_FLANK: GGTAGGAGCAAGGCTGTCCTATGCCTTGTAATACTAACCTCTGTTTTCCTTCAAAAGAAG
||

SNP: snp485-scaffold1012-179490
ACCESSION:
COMMENT: MAF:0.298;Illumina_score:0.950;Illumina_state:successful;Chinese_assembly_v1:scaffold1012-179490;Chinese_assembly_v2_pseudo:scaffold1012-179490;Sheep_OARV2:OARX-1035043;Bovine_UMD3:ChrX-null
SAMPLESIZE: 194
LENGTH: ?
5'_FLANK: AATAGCACTAGTTTAACTCTTGCCCTTCTTTCCTGGAATAATGATAGCCTTGTGACTGGC
OBSERVED: A/G
3'_FLANK: CTTTCCTTGATGATTTGTTCTTGTGTACTATATATTTATTATTTATTATTATTTTATTTT
||

SNP: snp486-scaffold1012-218730
ACCESSION:
COMMENT: MAF:0.489;Illumina_score:1.000;Illumina_state:successful;Chinese_assembly_v1:scaffold1012-218730;Chinese_assembly_v2_pseudo:scaffold1012-218730;Sheep_OARV2:OARX-1074731;Bovine_UMD3:ChrX-137452359
SAMPLESIZE: 194
LENGTH: ?
5'_FLANK: AGCAGACACTCCCTAAATACTAGGCCATGGTGGGGGGTGTGCATAAAAAATCCAATGCCT
OBSERVED: A/G
3'_FLANK: TGTAATTGACAATAAACATTTTGGCCAAGGACCACGTCCAGAGGGTGACGGACAGAAATA
||

SNP: snp487-scaffold1012-248292
ACCESSION:
COMMENT: MAF:0.489;Illumina_score:0.946;Illumina_state:successful;Chinese_assembly_v1:scaffold1012-248292;Chinese_assembly_v2_pseudo:scaffold1012-248292;Sheep_OARV2:OARX-1104450;Bovine_UMD3:ChrX-148670161
SAMPLESIZE: 194
LENGTH: ?
5'_FLANK: ACACTGACATCACCCCACATAGCTACACAGAAGCATTGAGAGGTGTGAACAGCATTGGAA
OBSERVED: T/C
3'_FLANK: GACATGTGTTGATTTTGGGTAGAATGGTGGTTATTTAAAGAATACATCATCTTCAGTTAT
||

SNP: snp488-scaffold1012-341115
ACCESSION:
COMMENT: MAF:0.447;Illumina_score:0.950;Illumina_state:successful;Chinese_assembly_v1:scaffold1012-341115;Chinese_assembly_v2_pseudo:scaffold1012-341115;Sheep_OARV2:OARX-1222205;Bovine_UMD3:ChrX-148588491
SAMPLESIZE: 194
LENGTH: ?
5'_FLANK: GAACAAGATGACTGACCGATTCATACAGGAGGTTGTAACTGTTCACAGTATCTGAAGGTC
OBSERVED: A/G
3'_FLANK: TCTTCCATCCATTATCTTCCAACTTTCTCAAGATGAGAAGCGGATGCTAGGCTTTGCAAG
||

SNP: snp489-scaffold1012-397009
ACCESSION:
COMMENT: MAF:0.498;Illumina_score:0.858;Illumina_state:successful;Chinese_assembly_v1:scaffold1012-397009;Chinese_assembly_v2_pseudo:scaffold1012-397009;Sheep_OARV2:OARX-1281060;Bovine_UMD3:Chr9-31572442
SAMPLESIZE: 194
LENGTH: ?
5'_FLANK: GGATCAACAAACTTAAACATTAATACCAGACGCTAATTTAATATGGAGTATCCCAGTTCA
OBSERVED: T/C
3'_FLANK: GTGAGTGTGACAGTCATTTGGCATAATTTTTTTCTTTTACTTAGAATTGTTTGGTCTGTA
||

SNP: snp490-scaffold1012-426076
ACCESSION:
COMMENT: MAF:0.282;Illumina_score:0.950;Illumina_state:successful;Chinese_assembly_v1:scaffold1012-426076;Chinese_assembly_v2_pseudo:scaffold1012-426076;Sheep_OARV2:OARX-1309951;Bovine_UMD3:ChrX-148772426
SAMPLESIZE: 194
LENGTH: ?
5'_FLANK: AAATAGTCATGGAGACCAGACACGTCCTCATTTCCATGGAATCAAGATCAACATGAAGAC
OBSERVED: A/G
3'_FLANK: ACTTCTCTGGTTCCTGATTAACATTATCCTTCTGTCTTCACACTCACACTCCCTTTCTTA
||

SNP: snp491-scaffold1012-464259
ACCESSION:
COMMENT: MAF:0.457;Illumina_score:1.000;Illumina_state:successful;Chinese_assembly_v1:scaffold1012-464259;Chinese_assembly_v2_pseudo:scaffold1012-464259;Sheep_OARV2:OARX-1344664;Bovine_UMD3:ChrX-148738797
SAMPLESIZE: 194
LENGTH: ?
5'_FLANK: CCCCCACGTGGGAGGGATCCTATTCTGTTATTCTCTCTTCACCTGACAATGTTAAGGTTA
OBSERVED: T/C
3'_FLANK: AGGTATCGACATCTGGAATCATCACACATGGATAAGGTCTTGGAATCCTCCCAGAAAATA
||

SNP: snp492-scaffold1012-511289
ACCESSION:
COMMENT: MAF:0.388;Illumina_score:0.935;Illumina_state:successful;Chinese_assembly_v1:scaffold1012-511289;Chinese_assembly_v2_pseudo:scaffold1012-511289;Sheep_OARV2:OARX-1392605;Bovine_UMD3:ChrX-148548866
SAMPLESIZE: 194
LENGTH: ?
5'_FLANK: CTAATGGGAAACTGGAAGGCTTCATAAAGCTGTTGACATAAAGAATTAGTTACATAGTAG
OBSERVED: T/G
3'_FLANK: GAGTGAACTAGTAAATATAATTTTTATGCTTCCTATCAAAAACATGACTGGTTTAAATCA
||

SNP: snp493-scaffold1013-3057
ACCESSION:
COMMENT: MAF:0.437;Illumina_score:0.854;Illumina_state:synthesized;Chinese_assembly_v1:scaffold1013-3057;Chinese_assembly_v2_pseudo:chr7-14089168;Sheep_OARV2:OAR5-15443704;Bovine_UMD3:Chr7-18811455
SAMPLESIZE: 194
LENGTH: ?
5'_FLANK: TGAGGTAGAGATGATGATTTTCTACCTGATTTTTATGGAGATATGTGATGTCATCTCTGA
OBSERVED: T/C
3'_FLANK: GTTTCTGGTGTATTTGTAGCAGTTAGCTATTGCTGAGTAATACATCATCCCAGAGGTTAG
||

SNP: snp494-scaffold1013-33666
ACCESSION:
COMMENT: MAF:0.367;Illumina_score:0.965;Illumina_state:successful;Chinese_assembly_v1:scaffold1013-33666;Chinese_assembly_v2_pseudo:chr7-14058559;Sheep_OARV2:OAR5-15397758;Bovine_UMD3:Chr7-18774620
SAMPLESIZE: 194
LENGTH: ?
5'_FLANK: TACTTTTTAATCACTCTATTCCGCATCTTTTCCCAGCACCTATTAATATTTGAAACCATA
OBSERVED: T/C
3'_FLANK: TGATTTTTTGTTGTTGTTGTTTTACTTATCGTGTATTACCTCTTCCACAAGATTGTGTGC
||

SNP: snp495-scaffold1013-79459
ACCESSION:
COMMENT: MAF:0.450;Illumina_score:0.935;Illumina_state:successful;Chinese_assembly_v1:scaffold1013-79459;Chinese_assembly_v2_pseudo:chr7-14012766;Sheep_OARV2:OAR5-15348403;Bovine_UMD3:Chr7-18733927
SAMPLESIZE: 194
LENGTH: ?
5'_FLANK: GAATGTGATTGGAAGAAAGATCTATGTTAGAGTGTGTTATTCCCCATATTTCATTTGACT
OBSERVED: A/G
3'_FLANK: TTACTTTTCTTTCTCAGAGGATGCCAATAATGAGACACAAGTACCAGGGGACATTTGGGT
||

SNP: snp496-scaffold1013-113486
ACCESSION:
COMMENT: MAF:0.489;Illumina_score:0.988;Illumina_state:successful;Chinese_assembly_v1:scaffold1013-113486;Chinese_assembly_v2_pseudo:chr7-13978739;Sheep_OARV2:OAR5-15314431;Bovine_UMD3:Chr7-18697282
SAMPLESIZE: 194
LENGTH: ?
5'_FLANK: CCCTTTCATTTAAAGACTTCCTTGATAGGAATCTATCCAGGGGATATTGCAATCAGTGTA
OBSERVED: A/G
3'_FLANK: TTTATAAATACAGGGACATAGGATATATAAATTTAGGTCAATGATGCTGAATTAAACAAA
||

SNP: snp497-scaffold1013-174519
ACCESSION:
COMMENT: MAF:0.356;Illumina_score:1.000;Illumina_state:successful;Chinese_assembly_v1:scaffold1013-174519;Chinese_assembly_v2_pseudo:chr7-13917706;Sheep_OARV2:OAR5-15255294;Bovine_UMD3:Chr7-18689813
SAMPLESIZE: 194
LENGTH: ?
5'_FLANK: AGTTTATTATATTCATTTTGGGCCTTTTTATACAATGAAAATAACATTTGATGGATACAG
OBSERVED: T/C
3'_FLANK: GACTCCCTTTGACTCTCCAACCCTAGATTCTATTTCTCTTTCCATTTCCCCAAGCAGCAA
||

SNP: snp498-scaffold1013-245034
ACCESSION:
COMMENT: MAF:0.340;Illumina_score:0.899;Illumina_state:successful;Chinese_assembly_v1:scaffold1013-245034;Chinese_assembly_v2_pseudo:chr7-13847191;Sheep_OARV2:OAR5-15182123;Bovine_UMD3:Chr7-18606180
SAMPLESIZE: 194
LENGTH: ?
5'_FLANK: ACACGACTTAGCGACTAACAACCACCACCACAAAATATCATTCCAATTATAAATATTCAT
OBSERVED: A/G
3'_FLANK: TTAGAGGAAAACACCATGGAATGAACTCATGTTCATCTATTACAGTTTTTACAGTGGAAA
||

SNP: snp499-scaffold1013-282357
ACCESSION:
COMMENT: MAF:0.483;Illumina_score:0.899;Illumina_state:successful;Chinese_assembly_v1:scaffold1013-282357;Chinese_assembly_v2_pseudo:chr7-13809868;Sheep_OARV2:OAR5-15148739;Bovine_UMD3:Chr7-18570930
SAMPLESIZE: 194
LENGTH: ?
5'_FLANK: CAAGGCTGCTAACAGTGAAATGCTTCATTTTAAGTTTTTCAGACATCTTTATTTGGGACC
OBSERVED: A/G
3'_FLANK: TTTTGATGCTGGGTATAGAATTTTGTCTTGACATGAGATTTATTCTAGCACTTTAGAAAG
||

SNP: snp500-scaffold1013-329995
ACCESSION:
COMMENT: MAF:0.326;Illumina_score:0.858;Illumina_state:successful;Chinese_assembly_v1:scaffold1013-329995;Chinese_assembly_v2_pseudo:chr7-13762230;Sheep_OARV2:OAR5-15105023;Bovine_UMD3:Chr7-18467386
SAMPLESIZE: 194
LENGTH: ?
5'_FLANK: AAACAAGAAAAATTAACATTTTAAAGGGAACGATTTTGAGGAATTTAATGCATTCACCAC
OBSERVED: A/C
3'_FLANK: ACCTCTATCTCAGTCCAAAACATTTTCATCACCTCCAAAGGAAACCCTCTGCTCAAGAAG
||

SNP: snp501-scaffold1013-376386
ACCESSION:
COMMENT: MAF:0.475;Illumina_score:0.976;Illumina_state:null;Chinese_assembly_v1:scaffold1013-376386;Chinese_assembly_v2_pseudo:chr7-13715839;Sheep_OARV2:OAR5-15059051;Bovine_UMD3:Chr7-18421607
SAMPLESIZE: 194
LENGTH: ?
5'_FLANK: TGTGTGGAATGGCCCCATTTAGCTCTGCTAATCACCACACTTGGCTCCAGTTCCACAAAA
OBSERVED: T/C
3'_FLANK: ATGCTCTGGACGTCCACAGCCCCAATTAAATGCCCATTGTGACAGGCCAGAGGGGTGGAG
||

SNP: snp502-scaffold1013-434476
ACCESSION:
COMMENT: MAF:0.483;Illumina_score:0.813;Illumina_state:successful;Chinese_assembly_v1:scaffold1013-434476;Chinese_assembly_v2_pseudo:chr7-13657749;Sheep_OARV2:OAR5-14998177;Bovine_UMD3:Chr7-18361124
SAMPLESIZE: 194
LENGTH: ?
5'_FLANK: ACTATGGATGTACTTTGCTCCAAAGAATAAAAACAGTGTAGAATCACATTCAAAATAGAT
OBSERVED: A/G
3'_FLANK: TTGTTAGTGATAGAAACTTGGGCTGCTCTGGTGGCTCAGATGGTAAGGAATCTGCCTACA
||

SNP: snp503-scaffold1013-503445
ACCESSION:
COMMENT: MAF:0.422;Illumina_score:0.965;Illumina_state:successful;Chinese_assembly_v1:scaffold1013-503445;Chinese_assembly_v2_pseudo:chr7-13588780;Sheep_OARV2:OAR5-14928501;Bovine_UMD3:Chr7-18291423
SAMPLESIZE: 194
LENGTH: ?
5'_FLANK: AAATACAAACTTTTCCAATGGCCCTACAAAATAGATCTAAGTGTTCCTAACTGCCTAAAA
OBSERVED: T/C
3'_FLANK: ATTCTCTATTTAAACAGTCTCAGACTGAGGTTCTTCCAACAAAGACTCTTAATTTCTGAA
||

SNP: snp504-scaffold1013-543518
ACCESSION:
COMMENT: MAF:0.287;Illumina_score:0.976;Illumina_state:successful;Chinese_assembly_v1:scaffold1013-543518;Chinese_assembly_v2_pseudo:chr7-13548707;Sheep_OARV2:OAR5-14888519;Bovine_UMD3:Chr7-18250484
SAMPLESIZE: 194
LENGTH: ?
5'_FLANK: GAAGCTCCTAGAGCCCTCTGTTCCCTGGCCAAGAAAGATCCTTCAGTAGGCTGGAGGAGG
OBSERVED: A/G
3'_FLANK: GGTGTGACAACCCCACTCAGATCTGACAACCCCAGATACACTGCTTAAGTGGTCTGGGTT
||

SNP: snp505-scaffold1013-605218
ACCESSION:
COMMENT: MAF:0.375;Illumina_score:0.949;Illumina_state:successful;Chinese_assembly_v1:scaffold1013-605218;Chinese_assembly_v2_pseudo:chr7-13487007;Sheep_OARV2:OAR5-14816092;Bovine_UMD3:Chr7-18193040
SAMPLESIZE: 194
LENGTH: ?
5'_FLANK: AGTGTCTGGTGAGGGCGCTTTCCTGGGTTCTAGGTGGTATCTTTTTGCCATGTCCTCACA
OBSERVED: T/C
3'_FLANK: GGGGGAAGGAGTCAGGGGTCTGAAGGGTCTCTTATAAGGGCTCCACCTTCATGAGCTAGT
||

SNP: snp506-scaffold1013-646697
ACCESSION:
COMMENT: MAF:0.474;Illumina_score:0.996;Illumina_state:successful;Chinese_assembly_v1:scaffold1013-646697;Chinese_assembly_v2_pseudo:chr7-13445528;Sheep_OARV2:OAR5-14774455;Bovine_UMD3:Chr7-18154747
SAMPLESIZE: 194
LENGTH: ?
5'_FLANK: TCAAGCTCATTTGTAAAACTGGGACAGCAATACCCACCTCGCAGCCCAGCTTCATAAGGC
OBSERVED: A/G
3'_FLANK: CACAAAGTGCTTAGCCTGGTGACTACGGACCCTTAAATGTAGCTCGTGATGGTAGTTATT
||

SNP: snp507-scaffold1013-680008
ACCESSION:
COMMENT: MAF:0.353;Illumina_score:0.996;Illumina_state:successful;Chinese_assembly_v1:scaffold1013-680008;Chinese_assembly_v2_pseudo:chr7-13412217;Sheep_OARV2:OAR5-14741693;Bovine_UMD3:Chr7-18123076
SAMPLESIZE: 194
LENGTH: ?
5'_FLANK: ACAGAGATGAGCCTGTGCAGTCCTGTCTGTGAAGCAAGTGCATTGAAAATCCCCATTTTG
OBSERVED: T/C
3'_FLANK: TGCAGCAAGGGGGAACCCTTCCAGGTCCCAAAAGACGTTTTGCAAGACTGAAGACCCTTT
||

SNP: snp508-scaffold1013-741137
ACCESSION:
COMMENT: MAF:0.392;Illumina_score:1.000;Illumina_state:successful;Chinese_assembly_v1:scaffold1013-741137;Chinese_assembly_v2_pseudo:chr7-13351088;Sheep_OARV2:OAR5-14680631;Bovine_UMD3:Chr7-18056903
SAMPLESIZE: 194
LENGTH: ?
5'_FLANK: ACACTTAGGCTCACAGCTACACACACTAATATGTGCAGATACTACATACCCACACAGTTG
OBSERVED: T/C
3'_FLANK: GCATTCACACACTTATATATACTCACACACAGGAATATGTGCCCACCCGCCCTCACACAC
||

SNP: snp509-scaffold1013-786105
ACCESSION:
COMMENT: MAF:0.462;Illumina_score:0.996;Illumina_state:successful;Chinese_assembly_v1:scaffold1013-786105;Chinese_assembly_v2_pseudo:chr7-13306120;Sheep_OARV2:OAR5-14636020;Bovine_UMD3:Chr7-18011609
SAMPLESIZE: 194
LENGTH: ?
5'_FLANK: AGTGGTAGTCATTTCTCAGGGAGTGATAATCTGGAGAGCTTAGCGGAGAGTCTGAGATGC
OBSERVED: A/G
3'_FLANK: CCTATGATCACTGAGAGTGTGCTGGGATTGATTAGTGATGTCTGCTGTGGATGCGGCAAT
||

SNP: snp510-scaffold1013-880638
ACCESSION:
COMMENT: MAF:0.471;Illumina_score:1.000;Illumina_state:successful;Chinese_assembly_v1:scaffold1013-880638;Chinese_assembly_v2_pseudo:chr7-13211587;Sheep_OARV2:OAR5-14540913;Bovine_UMD3:Chr7-17916406
SAMPLESIZE: 194
LENGTH: ?
5'_FLANK: ATTAAAAAAATCCTTTGTCTCTTTCTACATTCTTTCTAGTCCAAATCCTATTCCTCTGGA
OBSERVED: A/G
3'_FLANK: GCAGAAAAGGCTTTCTCTCCGGTTTGCTCGATAACATCAAACAGGAATTAGCCAAAAACA
||

SNP: snp511-scaffold1013-919781
ACCESSION:
COMMENT: MAF:0.316;Illumina_score:0.996;Illumina_state:successful;Chinese_assembly_v1:scaffold1013-919781;Chinese_assembly_v2_pseudo:chr7-13172444;Sheep_OARV2:OAR5-14502739;Bovine_UMD3:Chr7-17878501
SAMPLESIZE: 194
LENGTH: ?
5'_FLANK: TTGTGACAAGCAGCATTTGAGGGAGACCCCCTGAGTCCTGTCCGTCTGATCACAGGCACT
OBSERVED: A/C
3'_FLANK: TGTTCCAGGTTGAGCAAGAACCTCTCACTGAGATGAAGCATCTTTGCCAGGGGGCCTCAG
||

SNP: snp512-scaffold1013-975174
ACCESSION:
COMMENT: MAF:0.281;Illumina_score:1.000;Illumina_state:successful;Chinese_assembly_v1:scaffold1013-975174;Chinese_assembly_v2_pseudo:chr7-13117051;Sheep_OARV2:OAR5-14449145;Bovine_UMD3:Chr7-17823131
SAMPLESIZE: 194
LENGTH: ?
5'_FLANK: AGGAATCATCTGATAGACCTCTGCCATCCCCCTATTGGAAAATAACTTTGCAATGACCCA
OBSERVED: T/C
3'_FLANK: CCACTTTTTTTCAGGTACAACTTCCTTGACCCTGCTCCCATCTGCCTAGAAAACCTCTAG
||

SNP: snp513-scaffold1013-1007719
ACCESSION:
COMMENT: MAF:0.473;Illumina_score:1.000;Illumina_state:successful;Chinese_assembly_v1:scaffold1013-1007719;Chinese_assembly_v2_pseudo:chr7-13084506;Sheep_OARV2:OAR5-14416866;Bovine_UMD3:Chr7-17791131
SAMPLESIZE: 194
LENGTH: ?
5'_FLANK: AGGTGGATAAGGTTTGTTATTTTTGAGGGTTGTTGAGAGGATGTGAGAAGGTGGAGTGTG
OBSERVED: T/C
3'_FLANK: AAATGCATCTATGCTGCTGCTGCTGCTGCCAAGTCGCTTCAGTCGTGTCCCACTCTGTGT
||

SNP: snp514-scaffold1013-1040227
ACCESSION:
COMMENT: MAF:0.419;Illumina_score:0.915;Illumina_state:successful;Chinese_assembly_v1:scaffold1013-1040227;Chinese_assembly_v2_pseudo:chr7-13051998;Sheep_OARV2:OAR5-14385811;Bovine_UMD3:Chr7-17761603
SAMPLESIZE: 194
LENGTH: ?
5'_FLANK: AGATGGCCCAGAAATCCCAGGGTGAGTGAGCTGAGCTTGGGGTCTGAGGAGGATGGATGA
OBSERVED: A/G
3'_FLANK: CATGTGAACACAGGGCTCCAGCCCTCCATGAGTTGCAAAATGGGCAAGTGACTCTAAAGA
||

SNP: snp515-scaffold1014-2030
ACCESSION:
COMMENT: MAF:0.482;Illumina_score:0.988;Illumina_state:successful;Chinese_assembly_v1:scaffold1014-2030;Chinese_assembly_v2_pseudo:chr13-12034978;Sheep_OARV2:OAR13-12044767;Bovine_UMD3:Chr13-15958629
SAMPLESIZE: 194
LENGTH: ?
5'_FLANK: CAGGGCTGGCTACTGGATGGTGTAGTCCACTTAATAATAATACTTAGCACGTAAACTGCC
OBSERVED: A/G
3'_FLANK: CTTCTACGAGCCTCTTCAAAGCCTTTTACAATCATTAACTAATTAAGGCACAGCCCTGCC
||

SNP: snp516-scaffold1014-56466
ACCESSION:
COMMENT: MAF:0.378;Illumina_score:0.996;Illumina_state:successful;Chinese_assembly_v1:scaffold1014-56466;Chinese_assembly_v2_pseudo:chr13-11980542;Sheep_OARV2:OAR13-11989085;Bovine_UMD3:Chr13-16011508
SAMPLESIZE: 194
LENGTH: ?
5'_FLANK: GACCACACATTTTAAAGGTTTAATGGTGAGCCTACTCCCCACGACCAGCCATTTGGTCCT
OBSERVED: A/G
3'_FLANK: CAAACATCTCCTAACCAGGACCCATCCTGTGTTGACTCTACCAGCCTGGCTGGTACCCCC
||

SNP: snp517-scaffold1014-93426
ACCESSION:
COMMENT: MAF:0.474;Illumina_score:1.000;Illumina_state:successful;Chinese_assembly_v1:scaffold1014-93426;Chinese_assembly_v2_pseudo:chr13-11943582;Sheep_OARV2:OAR13-11952159;Bovine_UMD3:Chr13-16049068
SAMPLESIZE: 194
LENGTH: ?
5'_FLANK: GTTTTTTGTAACTGAGATCTAACCAACAGGTAACCTCGTGTAAGTCTGACTGCACAATGC
OBSERVED: A/G
3'_FLANK: TCGGTTTGACACATTCGTATATTCCAATCTGATTACTGCCGTGGCTCAGCTAATACCTTT
||

SNP: snp518-scaffold1014-139877
ACCESSION:
COMMENT: MAF:0.436;Illumina_score:0.965;Illumina_state:successful;Chinese_assembly_v1:scaffold1014-139877;Chinese_assembly_v2_pseudo:chr13-11897131;Sheep_OARV2:OAR13-11905989;Bovine_UMD3:Chr13-16095937
SAMPLESIZE: 194
LENGTH: ?
5'_FLANK: TATCACCTGGTATGAGATCTTTAAATGTTTCTGGAATTAAGAGAAGCATGGTCTTTGCTT
OBSERVED: A/C
3'_FLANK: GCTCTGGCATTTCAGTTCTTGATCCATAGGATAATGTCCAAATTAGAAAATAAAAATCAC
||

SNP: snp519-scaffold1014-181736
ACCESSION:
COMMENT: MAF:0.422;Illumina_score:0.877;Illumina_state:null;Chinese_assembly_v1:scaffold1014-181736;Chinese_assembly_v2_pseudo:chr13-11855272;Sheep_OARV2:OAR13-11862131;Bovine_UMD3:Chr13-16137288
SAMPLESIZE: 194
LENGTH: ?
5'_FLANK: TCCTGTTATTCTCACAGCCCAATCTGGGATGGGCTGCAGGAAAAGCCCACAGTCACGGCT
OBSERVED: A/G
3'_FLANK: CCCTCCCGGAACCCAGAAACCACATGGCAGGACCTGAAGACAAGATGTGTGTGGATGGAA
||

SNP: snp522-scaffold1014-291925
ACCESSION:
COMMENT: MAF:0.271;Illumina_score:0.976;Illumina_state:successful;Chinese_assembly_v1:scaffold1014-291925;Chinese_assembly_v2_pseudo:chr13-11745083;Sheep_OARV2:OAR13-11750559;Bovine_UMD3:null-null
SAMPLESIZE: 194
LENGTH: ?
5'_FLANK: CTCGTGTCACTGGGGCATATCTGCGGCACACAGCTCCACGCCCTGCCACATGTCCTCAAG
OBSERVED: T/C
3'_FLANK: GCAGAGCACACACCTTCATCCACTGCTCTTTACGGAGAAAGACAGATACCATGCGATATC
||

SNP: snp523-scaffold1015-464
ACCESSION:
COMMENT: MAF:0.242;Illumina_score:1.000;Illumina_state:successful;Chinese_assembly_v1:scaffold1015-464;Chinese_assembly_v2_pseudo:chr28-40571449;Sheep_OARV2:OAR25-41451375;Bovine_UMD3:Chr28-43481079
SAMPLESIZE: 194
LENGTH: ?
5'_FLANK: CTTGTTTGAGGAATCTTCGCCAGGCAATCATGTATGGAAATCTATTAACAACAGCAACAG
OBSERVED: T/C
3'_FLANK: AAAAAATCTGTTTGAAAAGTGTATCTTGAAAGAGTTGTGTCGGTAATTACTTTGGCCAAA
||

SNP: snp524-scaffold1015-31838
ACCESSION:
COMMENT: MAF:0.369;Illumina_score:0.950;Illumina_state:successful;Chinese_assembly_v1:scaffold1015-31838;Chinese_assembly_v2_pseudo:chr28-40602823;Sheep_OARV2:OAR25-41483297;Bovine_UMD3:null-null
SAMPLESIZE: 194
LENGTH: ?
5'_FLANK: CATTAAGATTAATTCTGAACAGTGTATTTAAAAAGGGAGTTAAGTAACCATGATGTGTTT
OBSERVED: T/C
3'_FLANK: ATGTGACTGCGTTGATGTAATTAGCGAGTGGCCAGACACTGTGTAAGTATGAATATTAGT
||

SNP: snp525-scaffold1015-84021
ACCESSION:
COMMENT: MAF:0.384;Illumina_score:0.996;Illumina_state:successful;Chinese_assembly_v1:scaffold1015-84021;Chinese_assembly_v2_pseudo:chr28-40655006;Sheep_OARV2:OAR25-41535530;Bovine_UMD3:Chr28-43568214
SAMPLESIZE: 194
LENGTH: ?
5'_FLANK: TCACGAAGCTCTATGGGCCAAAGGGCAGAGGATTTTTCTCCTCCTTGAGCCTGAGTTAAA
OBSERVED: T/C
3'_FLANK: GGTCTCAAAGCTGGACAAACTGATTTCTTCTCCTGACCTGGTCCTGGCTCCAGAGATTTC
||

SNP: snp526-scaffold1015-140715
ACCESSION:
COMMENT: MAF:0.480;Illumina_score:0.988;Illumina_state:successful;Chinese_assembly_v1:scaffold1015-140715;Chinese_assembly_v2_pseudo:chr28-40711700;Sheep_OARV2:OAR25-41592578;Bovine_UMD3:Chr28-43623624
SAMPLESIZE: 194
LENGTH: ?
5'_FLANK: CAAGCAGGTACCATCAGAGACGTTGTCTCTACTGGCTGCTCATTAGCCAAGTGGCCTTGG
OBSERVED: T/C
3'_FLANK: GAATTTTTCCCAAATATAGCCCCTGACTCCATTCATGACTATATGTCTTGAAACAGAGGG
||

SNP: snp527-scaffold1015-174297
ACCESSION:
COMMENT: MAF:0.225;Illumina_score:0.976;Illumina_state:successful;Chinese_assembly_v1:scaffold1015-174297;Chinese_assembly_v2_pseudo:chr28-40745282;Sheep_OARV2:OAR25-41625860;Bovine_UMD3:null-null
SAMPLESIZE: 194
LENGTH: ?
5'_FLANK: CAGGGCCAGACCATCCCTCCAGGATGAGCGCAGACACAAGCCTCACTCCTGGGAGTCCTG
OBSERVED: T/C
3'_FLANK: GTGGCCTCACTGTTGGAATCATGGGTTCTTCTGGTTTGTTCTGCATCCTGGGACCCATGA
||

SNP: snp528-scaffold1015-209936
ACCESSION:
COMMENT: MAF:0.218;Illumina_score:1.000;Illumina_state:successful;Chinese_assembly_v1:scaffold1015-209936;Chinese_assembly_v2_pseudo:chr28-40780921;Sheep_OARV2:OAR25-41662073;Bovine_UMD3:Chr28-43690332
SAMPLESIZE: 194
LENGTH: ?
5'_FLANK: ATGAGATTACAAAAATAAAACAGAATGAAAAAGTTAAAAAAAAATTTCCTGGCAGTGCAA
OBSERVED: T/C
3'_FLANK: GATCCCAACAATGAAGTGCCCAATAAAGGCAGCAAATTAGCTGAGCTGAGATGGAAAGCA
||

SNP: snp529-scaffold1015-241794
ACCESSION:
COMMENT: MAF:0.378;Illumina_score:1.000;Illumina_state:null;Chinese_assembly_v1:scaffold1015-241794;Chinese_assembly_v2_pseudo:chr28-40812779;Sheep_OARV2:OAR25-41696238;Bovine_UMD3:Chr28-43721929
SAMPLESIZE: 194
LENGTH: ?
5'_FLANK: TTATTTTAATTCCAAAGCCCAGCTATTACCCAGGTCATCTCTGGGAGCTGCACTGTCCCC
OBSERVED: A/G
3'_FLANK: TCTATTTCAGAAATTCCTAAGTGGAAGGGCACAGGAAGGGTATTTCAGAGGAAACACACA
||

SNP: snp530-scaffold1015-278026
ACCESSION:
COMMENT: MAF:0.430;Illumina_score:0.834;Illumina_state:successful;Chinese_assembly_v1:scaffold1015-278026;Chinese_assembly_v2_pseudo:chr28-40849011;Sheep_OARV2:OAR25-41734430;Bovine_UMD3:Chr28-43758973
SAMPLESIZE: 194
LENGTH: ?
5'_FLANK: AGGACAAGTCCACCCTGCAGCCCAGGCCAGCGGGTGCCCAGCACTCGTGATGTCTCCAAA
OBSERVED: T/C
3'_FLANK: GCCAGGTATTCCTGGAGTCCTAGGGCCAAGCGTCCACAGGACTCTTCTAGCTGAGGACGC
||

SNP: snp531-scaffold1015-309875
ACCESSION:
COMMENT: MAF:0.308;Illumina_score:0.988;Illumina_state:successful;Chinese_assembly_v1:scaffold1015-309875;Chinese_assembly_v2_pseudo:chr28-40880860;Sheep_OARV2:OAR25-41765684;Bovine_UMD3:Chr28-43793840
SAMPLESIZE: 194
LENGTH: ?
5'_FLANK: TTTATGGGCCATTTGCTTTTCTTTGTTCCTGACGCTCTCAAATTTACTTTGGTTCTGCTG
OBSERVED: T/C
3'_FLANK: ATATAGATGGCTTTGCCTATGTCTTACTACATCCTTCCTTTTAAGCCGTTGTCTAGTCCC
||

SNP: snp532-scaffold1015-362786
ACCESSION:
COMMENT: MAF:0.489;Illumina_score:0.915;Illumina_state:successful;Chinese_assembly_v1:scaffold1015-362786;Chinese_assembly_v2_pseudo:chr28-40933771;Sheep_OARV2:OAR25-41818903;Bovine_UMD3:Chr28-43845488
SAMPLESIZE: 194
LENGTH: ?
5'_FLANK: GGCTTAGTGGCCTGGCATTCCACACAGGCTCCATCCCTGTGCTGGCAGGACAGACCACAC
OBSERVED: A/G
3'_FLANK: CTGGACTCGGGTCACAGAGACCCTGAGGATGCTTTGCCTTGAAACTTTGCCACTCAGCTT
||

SNP: snp533-scaffold1015-397632
ACCESSION:
COMMENT: MAF:0.330;Illumina_score:1.000;Illumina_state:successful;Chinese_assembly_v1:scaffold1015-397632;Chinese_assembly_v2_pseudo:chr28-40968617;Sheep_OARV2:OAR25-41870277;Bovine_UMD3:Chr28-43883328
SAMPLESIZE: 194
LENGTH: ?
5'_FLANK: GTCCCTTTTCTTGGGGTTCCTCATTTGACCCACCTGTCGATGGCCATCTCAGCAAATTTC
OBSERVED: A/G
3'_FLANK: TTCGTGACAATGAGCTGTAGTGGCTGAATGCTGGCCCCTAAAAGATATGTCTGTGTCTTA
||

SNP: snp534-scaffold1015-448691
ACCESSION:
COMMENT: MAF:0.368;Illumina_score:0.976;Illumina_state:successful;Chinese_assembly_v1:scaffold1015-448691;Chinese_assembly_v2_pseudo:chr28-41019676;Sheep_OARV2:OAR25-41918419;Bovine_UMD3:Chr28-43932053
SAMPLESIZE: 194
LENGTH: ?
5'_FLANK: CTCGCCTCTCATGAAAGGCCTGGATGAGAAAACCAGGGGCAAGCAAGAATCCCTGAGCAA
OBSERVED: T/C
3'_FLANK: GGCGGACTCCTTCCCAATGGGCTCGAGGAAAACCCTCCAGATGAGTTCTCTAAGGAGACA
||

SNP: snp535-scaffold1015-486870
ACCESSION:
COMMENT: MAF:0.472;Illumina_score:0.950;Illumina_state:successful;Chinese_assembly_v1:scaffold1015-486870;Chinese_assembly_v2_pseudo:chr28-41057855;Sheep_OARV2:OAR25-41956108;Bovine_UMD3:Chr28-43970894
SAMPLESIZE: 194
LENGTH: ?
5'_FLANK: TGTGTATATGCACATGTGCAGCCATATACCATATCCATATAAGGTCACAGGTATGTAGAG
OBSERVED: T/C
3'_FLANK: AAATAATACTATTTAGAAATAGAAAATATTTATAAATTTAAACATTTGATATTTTAATTC
||

SNP: snp536-scaffold1015-526769
ACCESSION:
COMMENT: MAF:0.480;Illumina_score:0.996;Illumina_state:successful;Chinese_assembly_v1:scaffold1015-526769;Chinese_assembly_v2_pseudo:chr28-41097754;Sheep_OARV2:OAR25-41996021;Bovine_UMD3:Chr28-44010316
SAMPLESIZE: 194
LENGTH: ?
5'_FLANK: TGCACTTCTGCGCAGCCCTTCACACTGCCATTCTAGGAGTCTAAACGATGTTTTCATGTG
OBSERVED: A/G
3'_FLANK: GAAAATTACTGTGAACTTTACAACACTGAGAGATTTAAAGGGGAAAACAACACAATTAAA
||

SNP: snp537-scaffold1015-573013
ACCESSION:
COMMENT: MAF:0.451;Illumina_score:0.976;Illumina_state:successful;Chinese_assembly_v1:scaffold1015-573013;Chinese_assembly_v2_pseudo:chr28-41143998;Sheep_OARV2:OAR25-42044099;Bovine_UMD3:Chr28-44058355
SAMPLESIZE: 194
LENGTH: ?
5'_FLANK: CATGCACGTGTGGCTCCAGCTAAGAGATTCTCCTGGTATACAGAGCAGTAACTCCTCACG
OBSERVED: T/C
3'_FLANK: GGCAAACCACCAGGAGGCCTGACCGCCTAACCAGCGCCACCAACGTGGGGCAGCACCGAG
||

SNP: snp538-scaffold1015-612565
ACCESSION:
COMMENT: MAF:0.481;Illumina_score:0.854;Illumina_state:null;Chinese_assembly_v1:scaffold1015-612565;Chinese_assembly_v2_pseudo:chr28-41183550;Sheep_OARV2:OAR25-42084149;Bovine_UMD3:Chr28-44098178
SAMPLESIZE: 194
LENGTH: ?
5'_FLANK: GTCTATGCAGGCAACTGGAGGAGAGGTTTCTGGGACTCTTGCTCATGATGTCCACTGAGT
OBSERVED: A/G
3'_FLANK: CACCGAAGGGCACATGCTTTGGAGCCATGGGGCAACGTGGCTGCCCTGGTGCCCTGGGCA
||

SNP: snp539-scaffold1015-660175
ACCESSION:
COMMENT: MAF:0.420;Illumina_score:1.000;Illumina_state:successful;Chinese_assembly_v1:scaffold1015-660175;Chinese_assembly_v2_pseudo:chr28-41231160;Sheep_OARV2:OAR25-42133380;Bovine_UMD3:Chr28-44156790
SAMPLESIZE: 194
LENGTH: ?
5'_FLANK: GGTGTATCAGGGATGCGACGCCTCGGGCCATCTAAGTAGAGACGTCAAGTTAGATCTATG
OBSERVED: T/C
3'_FLANK: GTCTGGAGCTCAAGGGAGAGATCAGTACAGAGATATAAATTTGAGAGCCATCAGCACAGA
||

SNP: snp540-scaffold1015-696643
ACCESSION:
COMMENT: MAF:0.475;Illumina_score:0.988;Illumina_state:successful;Chinese_assembly_v1:scaffold1015-696643;Chinese_assembly_v2_pseudo:chr28-41267628;Sheep_OARV2:OAR25-42169868;Bovine_UMD3:Chr28-44194415
SAMPLESIZE: 194
LENGTH: ?
5'_FLANK: TGAGATGCTTTTTCTCTGGAGCTATCTAGTGATCTTGAATAGGCAACCTAAAAGATGAGA
OBSERVED: T/C
3'_FLANK: GCAATTTTGAGTTTGCAGAGTTAGGCTTCCAAAAACTGGAGTATTAAACACTACCAAATG
||

SNP: snp541-scaffold1015-726618
ACCESSION:
COMMENT: MAF:0.456;Illumina_score:0.949;Illumina_state:successful;Chinese_assembly_v1:scaffold1015-726618;Chinese_assembly_v2_pseudo:chr28-41297603;Sheep_OARV2:OAR25-42200133;Bovine_UMD3:Chr28-44224275
SAMPLESIZE: 194
LENGTH: ?
5'_FLANK: TAATTTCTCTGTTATTTGGTTTTCTACTTTGGTACATGGTAAATATGACCACATTTCACA
OBSERVED: T/C
3'_FLANK: GGAAGCTGACACACCTCATTATGACGCGCCCACAGAACAGAGCCCATAAAAGTCACCTGG
||

SNP: snp542-scaffold1015-756698
ACCESSION:
COMMENT: MAF:0.337;Illumina_score:1.000;Illumina_state:successful;Chinese_assembly_v1:scaffold1015-756698;Chinese_assembly_v2_pseudo:chr28-41327683;Sheep_OARV2:OAR25-42228551;Bovine_UMD3:Chr28-44250623
SAMPLESIZE: 194
LENGTH: ?
5'_FLANK: CTCAAGGCCTCAGTTTCCCCATTTGTGAGCAGAAACCGCGATTAAAGCCGTATATAAGGG
OBSERVED: A/C
3'_FLANK: CCTGCCCACCTCCCGCCTCCCCCAACGAGGTCCTGAGACTTCGAAGCTGCCTGCCAGTCC
||

SNP: snp543-scaffold1015-812016
ACCESSION:
COMMENT: MAF:0.478;Illumina_score:0.988;Illumina_state:successful;Chinese_assembly_v1:scaffold1015-812016;Chinese_assembly_v2_pseudo:chr28-41383001;Sheep_OARV2:OAR25-42286907;Bovine_UMD3:Chr28-44309159
SAMPLESIZE: 194
LENGTH: ?
5'_FLANK: CCTGAACATAAGAGCAAGGGCGGTGTCCACAGTGGCGATAATTTCTACTATTTCACTAAA
OBSERVED: T/C
3'_FLANK: AAGCTCATTCCAACTTCTATGGCCAACTCAATAACTGCTTGATAAGAATCAACAAACAGT
||

SNP: snp544-scaffold1015-854868
ACCESSION:
COMMENT: MAF:0.494;Illumina_score:0.877;Illumina_state:successful;Chinese_assembly_v1:scaffold1015-854868;Chinese_assembly_v2_pseudo:chr28-41425853;Sheep_OARV2:OAR25-42332709;Bovine_UMD3:Chr28-44351873
SAMPLESIZE: 194
LENGTH: ?
5'_FLANK: GGCCTATACTCCACGGCTCTCCCCCACTTCTCTACGTTACCATGTTTGCGACTGATGAGG
OBSERVED: A/G
3'_FLANK: TATAGACTCTTTAAAAATATCTAGATTCCCTTAGCTAAGAGGAGCTAAACTGAAATAAAT
||

SNP: snp545-scaffold1015-895177
ACCESSION:
COMMENT: MAF:0.450;Illumina_score:1.000;Illumina_state:successful;Chinese_assembly_v1:scaffold1015-895177;Chinese_assembly_v2_pseudo:chr28-41466162;Sheep_OARV2:OAR25-42373802;Bovine_UMD3:Chr28-44394045
SAMPLESIZE: 194
LENGTH: ?
5'_FLANK: ATTCCTGAAAAACCCACAAAGAGAGGTACAAAATAATGTCCAAAGTCACATTCAGAGCTG
OBSERVED: T/C
3'_FLANK: AATGCCAGAATTCAAATCTAGGAGGCTCCCAGTCAGGCAGGATACACAGCCTAGACAGCT
||

SNP: snp546-scaffold1015-982216
ACCESSION:
COMMENT: MAF:0.477;Illumina_score:1.000;Illumina_state:successful;Chinese_assembly_v1:scaffold1015-982216;Chinese_assembly_v2_pseudo:chr28-41553201;Sheep_OARV2:OAR25-42461594;Bovine_UMD3:Chr28-44477680
SAMPLESIZE: 194
LENGTH: ?
5'_FLANK: TTTATTTAATCAGAATCATGTTGCAATTAGTTTGAATGTGTGGTTTTAGGGCATAAGAGA
OBSERVED: T/C
3'_FLANK: ACCTGGCAAAGCCTTTCGATCTCGATTTTGTGCAGTTAGTTCAGAGTCAGATCAGAAAAG
||

SNP: snp547-scaffold1015-1020307
ACCESSION:
COMMENT: MAF:0.326;Illumina_score:0.950;Illumina_state:successful;Chinese_assembly_v1:scaffold1015-1020307;Chinese_assembly_v2_pseudo:chr28-41591292;Sheep_OARV2:OAR25-42499250;Bovine_UMD3:null-null
SAMPLESIZE: 194
LENGTH: ?
5'_FLANK: ATTCCTGTCAGAGGTGTCTCGTCTCTGTTTGGTTATGGTGCCTTGGCAGTCTCTATTTTA
OBSERVED: T/C
3'_FLANK: GGACCAGTCTTTTCTTCTTTAGAAATTAATTACTAGGATTGTCTTCCTCATAGGGAGGAA
||

SNP: snp548-scaffold1015-1056428
ACCESSION:
COMMENT: MAF:0.482;Illumina_score:0.950;Illumina_state:successful;Chinese_assembly_v1:scaffold1015-1056428;Chinese_assembly_v2_pseudo:chr28-41627413;Sheep_OARV2:OAR25-42535326;Bovine_UMD3:Chr28-null
SAMPLESIZE: 194
LENGTH: ?
5'_FLANK: GTCTGTGCAGATGGTGCGATATGTGCTGAGTATAAACGCTGTGCGCTCGGGAAGCTGTGC
OBSERVED: A/G
3'_FLANK: CTCGGAAGAGACGCGATTTAGTTCTCCTGAGTTTCTGGAGAAGGGAAATTGGAGCTTATC
||

SNP: snp549-scaffold1015-1092334
ACCESSION:
COMMENT: MAF:0.494;Illumina_score:1.000;Illumina_state:successful;Chinese_assembly_v1:scaffold1015-1092334;Chinese_assembly_v2_pseudo:chr28-41663319;Sheep_OARV2:OAR25-42582142;Bovine_UMD3:Chr28-44587185
SAMPLESIZE: 194
LENGTH: ?
5'_FLANK: TCTAGGTTGGGAGTCTCGGTATTTCATCAGGTATTCCATTCTTTGTCATGCTCATATCAG
OBSERVED: T/C
3'_FLANK: CCATATCCGAAAGATAAGTGCTAAGGCTTCATATTTTTAATTTTCAACTTTAACCATACA
||

SNP: snp550-scaffold1015-1121662
ACCESSION:
COMMENT: MAF:0.470;Illumina_score:0.950;Illumina_state:successful;Chinese_assembly_v1:scaffold1015-1121662;Chinese_assembly_v2_pseudo:chr28-41692647;Sheep_OARV2:OAR25-42611134;Bovine_UMD3:Chr28-44619513
SAMPLESIZE: 194
LENGTH: ?
5'_FLANK: TTTAAACACTATTACTCTGTAGTCAGTACCAGTTAGGACCAAAACCTTACGTTACCTTCA
OBSERVED: A/G
3'_FLANK: TATCCCTTGGTCTCCCCTTCACCCCATCCTCTTACCTCCCCACAGACATGACTGCTCCTC
||

SNP: snp551-scaffold1015-1157475
ACCESSION:
COMMENT: MAF:0.483;Illumina_score:0.950;Illumina_state:successful;Chinese_assembly_v1:scaffold1015-1157475;Chinese_assembly_v2_pseudo:chr28-41728460;Sheep_OARV2:OAR25-42647294;Bovine_UMD3:Chr28-44655168
SAMPLESIZE: 194
LENGTH: ?
5'_FLANK: GGCTGATAGAGTGAGGCCCCTAAATAGCCAGGCGGGGAGGATGGCAAAGAGCCCAGGGAC
OBSERVED: A/G
3'_FLANK: CTTCCAAAGCTGGGGCTGCTTCTTCCCTCAGCTGCATAATATAATTTATGTAATTCATGA
||

SNP: snp552-scaffold1015-1192389
ACCESSION:
COMMENT: MAF:0.475;Illumina_score:0.950;Illumina_state:successful;Chinese_assembly_v1:scaffold1015-1192389;Chinese_assembly_v2_pseudo:chr28-41763374;Sheep_OARV2:OAR25-42692190;Bovine_UMD3:Chr28-44691195
SAMPLESIZE: 194
LENGTH: ?
5'_FLANK: CGGGGAGACATCAGACTGAAATAATAGGAAGTGTCTGTAGATGGCAGAGACTTAGATGGC
OBSERVED: T/C
3'_FLANK: CTGCTTACTCTGTTCGTGATCATTTTAGAAATGAAACATTTGATCAGAGAATTTAAGAAA
||

SNP: snp553-scaffold1015-1249807
ACCESSION:
COMMENT: MAF:0.448;Illumina_score:0.834;Illumina_state:successful;Chinese_assembly_v1:scaffold1015-1249807;Chinese_assembly_v2_pseudo:chr28-41820792;Sheep_OARV2:OAR25-42750403;Bovine_UMD3:Chr28-44748852
SAMPLESIZE: 194
LENGTH: ?
5'_FLANK: GCACTTGATGCAGAAAAGGACGCCCCTTCCTGAAGACTCCTGTCCAGGTCTTGCTGCGGT
OBSERVED: T/C
3'_FLANK: TAGCAAATGCTGCTCTTGTTGGTCCTGGACACCTGGAGGCCTGGGAGCCCACTCTGGTTG
||

SNP: snp554-scaffold1015-1292616
ACCESSION:
COMMENT: MAF:0.217;Illumina_score:0.888;Illumina_state:successful;Chinese_assembly_v1:scaffold1015-1292616;Chinese_assembly_v2_pseudo:chr28-41863601;Sheep_OARV2:OAR25-42793517;Bovine_UMD3:Chr28-44805443
SAMPLESIZE: 194
LENGTH: ?
5'_FLANK: TAGGTAGGGAAAAAGGGAACTAATAATTTTTTAGGTACTCTGTGCTAAGAAATTTTACAT
OBSERVED: A/G
3'_FLANK: CTCTAGCTCATGTATTCTTTTAACCCCCTAGTAAGTAAATAAATCACTCAGTTTTACAGA
||

SNP: snp555-scaffold1015-1332984
ACCESSION:
COMMENT: MAF:0.308;Illumina_score:1.000;Illumina_state:successful;Chinese_assembly_v1:scaffold1015-1332984;Chinese_assembly_v2_pseudo:chr28-41903969;Sheep_OARV2:OAR25-42835883;Bovine_UMD3:null-null
SAMPLESIZE: 194
LENGTH: ?
5'_FLANK: AAAAGGGAAGTATGCACTTCTTCTTTAGAGAAAAGGAGGAAACTGCGGGTGTTTTCTGTG
OBSERVED: A/G
3'_FLANK: CATCTCTAACCTGGCCTGCTTCTCTCTATAAAAGAATATATAATGTGGATCCCTAGATTA
||

SNP: snp556-scaffold1015-1369942
ACCESSION:
COMMENT: MAF:0.381;Illumina_score:0.900;Illumina_state:successful;Chinese_assembly_v1:scaffold1015-1369942;Chinese_assembly_v2_pseudo:chr28-41940927;Sheep_OARV2:OAR25-42872711;Bovine_UMD3:Chr28-44934692
SAMPLESIZE: 194
LENGTH: ?
5'_FLANK: TGAGGCTTTGCTTTCTGTTTCCTTTGGGTTCTCTGGGAATTCCCATTCCTGAGTTTGCAG
OBSERVED: A/G
3'_FLANK: AAACATCTCTGTTAAAAGGCCAGCCGGGAGGGAGCAGAGTCCAAGGGCGGATCAGCAGCT
||

SNP: snp557-scaffold1015-1415730
ACCESSION:
COMMENT: MAF:0.484;Illumina_score:1.000;Illumina_state:successful;Chinese_assembly_v1:scaffold1015-1415730;Chinese_assembly_v2_pseudo:chr28-41986715;Sheep_OARV2:OAR25-42919765;Bovine_UMD3:Chr28-45022052
SAMPLESIZE: 194
LENGTH: ?
5'_FLANK: CCCAGGGGTTCCCCGTTTTAATGTGCTTCTATAACCTGGGGCAATTTTTGAGGAACTTTC
OBSERVED: A/G
3'_FLANK: CCTCTCTGTTGGCCACTGAGTCTACCTGAGGAGTTGGCTAGATAGTAAATATTTTCCCAT
||

SNP: snp558-scaffold1015-1451197
ACCESSION:
COMMENT: MAF:0.441;Illumina_score:0.976;Illumina_state:successful;Chinese_assembly_v1:scaffold1015-1451197;Chinese_assembly_v2_pseudo:chr28-42022182;Sheep_OARV2:OAR25-42954392;Bovine_UMD3:null-null
SAMPLESIZE: 194
LENGTH: ?
5'_FLANK: ATTCTAGATGGCTGTGATGCCTGAATGATTCAAGACAGGGACTGTGAGAAGTGACTGGGA
OBSERVED: A/C
3'_FLANK: GTCACCCAGGATTCAAAGGGAGAGAGCTGGGGTTTCCTACCTCGCCGAGCTCCTCTTCTG
||

SNP: snp559-scaffold1015-1490941
ACCESSION:
COMMENT: MAF:0.338;Illumina_score:0.877;Illumina_state:successful;Chinese_assembly_v1:scaffold1015-1490941;Chinese_assembly_v2_pseudo:chr28-42061926;Sheep_OARV2:OAR25-42994218;Bovine_UMD3:Chr28-45096231
SAMPLESIZE: 194
LENGTH: ?
5'_FLANK: TTATTCAACCAACTGCTAGTCATCAACTCCGAGAAGTGAGTGCTGGCCCTGGGGTCATCC
OBSERVED: A/G
3'_FLANK: TTCAGACCACCTCAGGGTACAACAGCTAGATCTGCAGGTCCGAGGGTGAGGGGCCTTGTC
||

SNP: snp560-scaffold1015-1534883
ACCESSION:
COMMENT: MAF:0.291;Illumina_score:0.988;Illumina_state:successful;Chinese_assembly_v1:scaffold1015-1534883;Chinese_assembly_v2_pseudo:chr28-42105868;Sheep_OARV2:OAR25-43038382;Bovine_UMD3:Chr28-45139464
SAMPLESIZE: 194
LENGTH: ?
5'_FLANK: ACTCTGAGCTCAGAATCTTAACTACCAGATAGTCAGGGAAGTCCCTTTCAGGTTGTTAAA
OBSERVED: T/G
3'_FLANK: CTAAGAACAACATGCATCCTTCGACCCAGTTTAAGTATTAACTACTTCACAGGCAATGTG
||

SNP: snp561-scaffold1015-1571815
ACCESSION:
COMMENT: MAF:0.377;Illumina_score:1.000;Illumina_state:successful;Chinese_assembly_v1:scaffold1015-1571815;Chinese_assembly_v2_pseudo:chr28-42142800;Sheep_OARV2:OAR25-43074811;Bovine_UMD3:Chr28-45175568
SAMPLESIZE: 194
LENGTH: ?
5'_FLANK: GACTCTAATCTAGAAACGAAAGCATAAGAGCTGGACAAACAGGCCTAAGGTGAAATCTGC
OBSERVED: A/G
3'_FLANK: CAACATGGAAGAAAGGCAATAGACAGAGAGCTCAGGACAGGAGACCAAACCCACCGCTTC
||

SNP: snp562-scaffold1015-1606337
ACCESSION:
COMMENT: MAF:0.368;Illumina_score:0.858;Illumina_state:successful;Chinese_assembly_v1:scaffold1015-1606337;Chinese_assembly_v2_pseudo:chr28-42177322;Sheep_OARV2:OAR25-43110387;Bovine_UMD3:Chr28-45212611
SAMPLESIZE: 194
LENGTH: ?
5'_FLANK: TTTATCCATGAAGTGACTTCTGTTAATTATGCAGTTTTAAAAAGCTGGGCAAAATATATG
OBSERVED: T/C
3'_FLANK: GACATCTGCTTTTAGACATTGGACAATAGGCAGCACCAGACTGTGCCATCTGAGAAAAGA
||

SNP: snp563-scaffold1015-1646667
ACCESSION:
COMMENT: MAF:0.478;Illumina_score:0.824;Illumina_state:successful;Chinese_assembly_v1:scaffold1015-1646667;Chinese_assembly_v2_pseudo:chr28-42217652;Sheep_OARV2:OAR25-43156077;Bovine_UMD3:null-null
SAMPLESIZE: 194
LENGTH: ?
5'_FLANK: ATTGGCTGAGCTCTTCCCAGTAAAGAAGGGGAGTCTTTCGTCTTCCCATTGGGCTCTGCT
OBSERVED: A/C
3'_FLANK: TCCTGGTAGGGCATGAGAGCACTTCCTCCTGGTCTCCTGACTCTGCTTAATTGAGGCTTC
||

SNP: snp564-scaffold1015-1677729
ACCESSION:
COMMENT: MAF:0.396;Illumina_score:0.900;Illumina_state:successful;Chinese_assembly_v1:scaffold1015-1677729;Chinese_assembly_v2_pseudo:chr28-42248714;Sheep_OARV2:OAR25-43186961;Bovine_UMD3:Chr28-45289643
SAMPLESIZE: 194
LENGTH: ?
5'_FLANK: AAAGACAACTTTTAAGCAAGTAACACATTCATAAATCTGTACTGAAGATGCAATAAATAA
OBSERVED: T/C
3'_FLANK: AGTCCTGGGAAGAAGTAACTCATTATTCTCAGAGTTCCTAGGGCTCTAAGGAAGGGCACA
||

SNP: snp565-scaffold1015-1711756
ACCESSION:
COMMENT: MAF:0.418;Illumina_score:0.976;Illumina_state:null;Chinese_assembly_v1:scaffold1015-1711756;Chinese_assembly_v2_pseudo:chr28-42282741;Sheep_OARV2:OAR25-43222268;Bovine_UMD3:Chr28-45322203
SAMPLESIZE: 194
LENGTH: ?
5'_FLANK: AACTGAGTGACTTCAAGCACCTGCACGAGAGATTGTTCTACGGGAAGATTACTCAGTGTC
OBSERVED: A/G
3'_FLANK: CAGTGAGGAGAGACGCTGGTGTCCACAAAGTGTTCTCACGGAAAGTAAGAGATTCTCATG
||

SNP: snp566-scaffold1015-1761094
ACCESSION:
COMMENT: MAF:0.473;Illumina_score:1.000;Illumina_state:successful;Chinese_assembly_v1:scaffold1015-1761094;Chinese_assembly_v2_pseudo:chr28-42332079;Sheep_OARV2:OAR25-43271120;Bovine_UMD3:Chr28-45367853
SAMPLESIZE: 194
LENGTH: ?
5'_FLANK: CTGTTTCCCTCTTTTCCATCTCCTTGGCATCCACTCTAATTTTTCAGTTTTCCTTCTGCA
OBSERVED: T/C
3'_FLANK: GCTGTAGGTACAACTTGCTCTTTTTATCTGGTGTCCCAAGGTAGAAGCTTAGGTTATTAA
||

SNP: snp568-scaffold1015-1854874
ACCESSION:
COMMENT: MAF:0.371;Illumina_score:1.000;Illumina_state:successful;Chinese_assembly_v1:scaffold1015-1854874;Chinese_assembly_v2_pseudo:chr28-42425859;Sheep_OARV2:OAR25-43368183;Bovine_UMD3:Chr28-45457919
SAMPLESIZE: 194
LENGTH: ?
5'_FLANK: ATTATATGGTGTCTGTGTGTTGTATGTATTCTTAGGTGTGAGATGTGTACAAAGTAGTGT
OBSERVED: T/G
3'_FLANK: TGTCCATTGAATGGCTATCCTTAAATAAACCTGGAAAACTGTGACCACCCTAACTGTTGC
||

SNP: snp569-scaffold1015-1902682
ACCESSION:
COMMENT: MAF:0.333;Illumina_score:0.915;Illumina_state:null;Chinese_assembly_v1:scaffold1015-1902682;Chinese_assembly_v2_pseudo:chr28-42473667;Sheep_OARV2:OAR25-43416191;Bovine_UMD3:Chr28-45503152
SAMPLESIZE: 194
LENGTH: ?
5'_FLANK: CGTTCAGGTGTTGCTGGGTGCTTCCGAGTTGGCAGTCTCTTCCTCTTGAGCTTCGCTCTA
OBSERVED: T/C
3'_FLANK: GTCCCACAGGATATGGAGGGTGAGCAAGCGGTGGGGCAGCAGGGTGAGCAGGTCTTCCTA
||

SNP: snp570-scaffold1015-1946859
ACCESSION:
COMMENT: MAF:0.420;Illumina_score:0.915;Illumina_state:successful;Chinese_assembly_v1:scaffold1015-1946859;Chinese_assembly_v2_pseudo:chr28-42517844;Sheep_OARV2:OAR25-43456525;Bovine_UMD3:null-null
SAMPLESIZE: 194
LENGTH: ?
5'_FLANK: CAAGGGTCTTACTCATCAGCTCATTTCCTCTCACGTTCAGCATCGTGCCTGACACACAGG
OBSERVED: T/C
3'_FLANK: GGGGCTGAGCACAGGTAAGCGCAGCCTGACCTCAGTTAATAAACACACTGATTGTTTTTT
||

SNP: snp571-scaffold1015-1991623
ACCESSION:
COMMENT: MAF:0.332;Illumina_score:0.935;Illumina_state:successful;Chinese_assembly_v1:scaffold1015-1991623;Chinese_assembly_v2_pseudo:chr28-42562608;Sheep_OARV2:OAR25-43502610;Bovine_UMD3:Chr28-45592367
SAMPLESIZE: 194
LENGTH: ?
5'_FLANK: CTGGATGGACATGGCTCTATAAAAGTGTGGCTGGAGAGAAAACTACCTTTTAAAAAAATC
OBSERVED: A/G
3'_FLANK: TAGTAAAATGCACAGTGTAACATTTGTCATCGTAAACTATTCTAAGAGTACAGTTGGTCT
||

SNP: snp572-scaffold1015-2057945
ACCESSION:
COMMENT: MAF:0.400;Illumina_score:0.877;Illumina_state:successful;Chinese_assembly_v1:scaffold1015-2057945;Chinese_assembly_v2_pseudo:chr28-42628930;Sheep_OARV2:OAR25-43561067;Bovine_UMD3:Chr28-45650552
SAMPLESIZE: 194
LENGTH: ?
5'_FLANK: CAGCAGGAGCCAGCTGGTATCACACTGCATGTGTGTCTCTGGGAGCTTCACCTGTGGCCT
OBSERVED: T/C
3'_FLANK: GGTCCAGGTGGGCAGCATTTCTGGAGAAAACCTGGCCCTTCCTGTGGCCATTTCTCTCTC
||

SNP: snp573-scaffold1015-2103014
ACCESSION:
COMMENT: MAF:0.303;Illumina_score:0.842;Illumina_state:successful;Chinese_assembly_v1:scaffold1015-2103014;Chinese_assembly_v2_pseudo:chr28-42673999;Sheep_OARV2:OAR25-43609799;Bovine_UMD3:Chr28-45693422
SAMPLESIZE: 194
LENGTH: ?
5'_FLANK: CATTAACAAAAAGGCAAATTGCACATAAATAGTTAAAAAGAAGCTATATATCCCCCATAA
OBSERVED: T/C
3'_FLANK: GAAATAACTGCCAGTTAAGAAGCTGTTTTTCCCATTGTTCACTTAAAAACAATAAGACAT
||

SNP: snp574-scaffold1016-22701
ACCESSION:
COMMENT: MAF:0.443;Illumina_score:0.927;Illumina_state:successful;Chinese_assembly_v1:scaffold1016-22701;Chinese_assembly_v2_pseudo:chr12-77438024;Sheep_OARV2:OAR10-77510281;Bovine_UMD3:Chr12-85007382
SAMPLESIZE: 194
LENGTH: ?
5'_FLANK: GGGGGTGCTGAGGCCTGTGTTAGGGGCCGCACTGGTGCAGCAAGTGTCCAGCCTCCTCAG
OBSERVED: T/C
3'_FLANK: AGACATGACGATGTTGTCAGAGGCACATCGTGCTTTGCTTGCGCTTCTCTGTTGGGCACA
||

SNP: snp575-scaffold1016-88201
ACCESSION:
COMMENT: MAF:0.494;Illumina_score:0.996;Illumina_state:successful;Chinese_assembly_v1:scaffold1016-88201;Chinese_assembly_v2_pseudo:chr12-77372524;Sheep_OARV2:OAR10-77445095;Bovine_UMD3:Chr12-84683132
SAMPLESIZE: 194
LENGTH: ?
5'_FLANK: TCGCAAATAGCATGGTCTCCCTGGACCTGATTACTCTGGAGGGTTTAGATAGAAGCGAAG
OBSERVED: T/C
3'_FLANK: GGTTGTAGTTCAATCGATAGGAGACAGACTGCATGGATGAGCCTGGGAAAGCAGAGACAG
||

SNP: snp576-scaffold1016-126608
ACCESSION:
COMMENT: MAF:0.449;Illumina_score:0.899;Illumina_state:successful;Chinese_assembly_v1:scaffold1016-126608;Chinese_assembly_v2_pseudo:chr12-77334117;Sheep_OARV2:OAR10-77406824;Bovine_UMD3:Chr12-84902914
SAMPLESIZE: 194
LENGTH: ?
5'_FLANK: AATTATGCAGCATATTTCTTTTTAAAATGTTTGCGTGATGTATCCATTATCTGTCTTCAC
OBSERVED: A/G
3'_FLANK: TGCTCTGTTTTATTCTCTTTCAAAAAAGTTATTTGCTGCTTGTTTGTCCAGTGGAGTATA
||

SNP: snp577-scaffold1016-177311
ACCESSION:
COMMENT: MAF:0.409;Illumina_score:1.000;Illumina_state:successful;Chinese_assembly_v1:scaffold1016-177311;Chinese_assembly_v2_pseudo:chr12-77283414;Sheep_OARV2:OAR10-77345401;Bovine_UMD3:Chr12-84855523
SAMPLESIZE: 194
LENGTH: ?
5'_FLANK: GCTGTGGCCACATCTTGAGTTATTCGGAATTACAGCACTCTCTCTTTGTTGTTGCGTTGT
OBSERVED: T/C
3'_FLANK: ACTTTTAAATGGATACAAGCTTTAAATCCTGTGGCATTTCATGGTGATACTTTAAACATG
||

SNP: snp578-scaffold1016-223842
ACCESSION:
COMMENT: MAF:0.499;Illumina_score:1.000;Illumina_state:successful;Chinese_assembly_v1:scaffold1016-223842;Chinese_assembly_v2_pseudo:chr12-77236883;Sheep_OARV2:OAR10-77296687;Bovine_UMD3:Chr12-84808437
SAMPLESIZE: 194
LENGTH: ?
5'_FLANK: TTAAAGGAAAGCAGAGAAACCTGTACCAAGAGATAGAGAAGAAAACGCTGATTGTAGAGG
OBSERVED: A/C
3'_FLANK: TCCAGGAGTGTGTGCAACTCTTTTGTGACCAGCTGTGTCTGACTCTTTGTGACCTCATGG
||

SNP: snp579-scaffold1016-278613
ACCESSION:
COMMENT: MAF:0.491;Illumina_score:1.000;Illumina_state:successful;Chinese_assembly_v1:scaffold1016-278613;Chinese_assembly_v2_pseudo:chr12-77182112;Sheep_OARV2:OAR10-77241582;Bovine_UMD3:Chr12-84749698
SAMPLESIZE: 194
LENGTH: ?
5'_FLANK: TTTTCTGTTTTCTTGGCTTGTCAATCATCAGAATAAAGATGTGGCTTTTCATGATGCTTG
OBSERVED: A/G
3'_FLANK: CTTCTTTGTTTTCTTCTTTTCTGCAAGGCAGCTGTGTCCTGCCTGATTCCTCTGACCCGT
||

SNP: snp580-scaffold1016-308977
ACCESSION:
COMMENT: MAF:0.408;Illumina_score:1.000;Illumina_state:successful;Chinese_assembly_v1:scaffold1016-308977;Chinese_assembly_v2_pseudo:chr12-77151748;Sheep_OARV2:OAR10-77212800;Bovine_UMD3:Chr12-84720805
SAMPLESIZE: 194
LENGTH: ?
5'_FLANK: GAAGTGGCATTGCTGGCTCATACGGTGATTCAAAGTTAATTTCTTTTGAGGAATTGCCAT
OBSERVED: A/G
3'_FLANK: CTAGTTTCCATATCTGCTGCATCGTTTTGCCTTCCCACTTATATTGTTTCTATGACTAAT
||

SNP: snp581-scaffold1016-337783
ACCESSION:
COMMENT: MAF:0.397;Illumina_score:1.000;Illumina_state:successful;Chinese_assembly_v1:scaffold1016-337783;Chinese_assembly_v2_pseudo:chr12-77122942;Sheep_OARV2:OAR10-77183308;Bovine_UMD3:Chr12-84691194
SAMPLESIZE: 194
LENGTH: ?
5'_FLANK: TGCTACAGAACTTGGACTATTTCTTTCCTGTGAGTAAGCTTCCTGATGAAATGATGCAGA
OBSERVED: T/G
3'_FLANK: ACAAAAGGCAATAGTGCATAGTCGTGGCCTGCCGCAGCAAAGTATAAATCAGAAGTGATC
||

SNP: snp582-scaffold1016-406125
ACCESSION:
COMMENT: MAF:0.499;Illumina_score:1.000;Illumina_state:successful;Chinese_assembly_v1:scaffold1016-406125;Chinese_assembly_v2_pseudo:chr12-77054600;Sheep_OARV2:OAR10-77114245;Bovine_UMD3:Chr12-84621084
SAMPLESIZE: 194
LENGTH: ?
5'_FLANK: TTATTAACAGTGTCAGAATATAAACGTGAGATTCAAATCAGTTCTTATATTGTCCTTGAA
OBSERVED: T/C
3'_FLANK: GGTGGAAAAGGTGGGCAATGCTATCAAGCAAACTAAACCGTAGTTGAAGCAAAAAAGCAT
||

SNP: snp583-scaffold1016-462101
ACCESSION:
COMMENT: MAF:0.487;Illumina_score:0.899;Illumina_state:successful;Chinese_assembly_v1:scaffold1016-462101;Chinese_assembly_v2_pseudo:chr12-76998624;Sheep_OARV2:OAR10-77058909;Bovine_UMD3:Chr12-84561192
SAMPLESIZE: 194
LENGTH: ?
5'_FLANK: AGTGAAGAGACAATGGAAAAATCTTAATGACAAATAGTTTCTCTTTCATAAGTAAGAAGG
OBSERVED: A/G
3'_FLANK: TAAAAGTTGCTCAGATGCTAGTTATGTAAAGGTTGAAAAAAACTAAGAGCATTTTCTTAA
||

SNP: snp584-scaffold1016-502568
ACCESSION:
COMMENT: MAF:0.441;Illumina_score:1.000;Illumina_state:successful;Chinese_assembly_v1:scaffold1016-502568;Chinese_assembly_v2_pseudo:chr12-76958157;Sheep_OARV2:OAR10-77019822;Bovine_UMD3:Chr12-84520418
SAMPLESIZE: 194
LENGTH: ?
5'_FLANK: TCTAGGAAAATGGCTCAGATGAACGTGTTTGCTGGGCAGGCAGAGAAACCCAGACATAGA
OBSERVED: A/G
3'_FLANK: ACTACATAGTTTTTATCCTAGACTCTTCACTAACTCCTCTCCTGTCTTGGAAATGTGGCC
||

SNP: snp585-scaffold1016-535248
ACCESSION:
COMMENT: MAF:0.485;Illumina_score:1.000;Illumina_state:successful;Chinese_assembly_v1:scaffold1016-535248;Chinese_assembly_v2_pseudo:chr12-76925477;Sheep_OARV2:OAR10-76986469;Bovine_UMD3:Chr12-84485022
SAMPLESIZE: 194
LENGTH: ?
5'_FLANK: ACTGCAGGCGGATTCTTTACCAGCTGAGCCACCAGGGAAGCCCTCACCGGTTAAATCCAA
OBSERVED: A/G
3'_FLANK: CCCTCCCCCAATCCTGCCCACTTTCATTGTCTTTTCAATGAAGTTATGTTAGCTTCATTC
||

SNP: snp586-scaffold1016-574802
ACCESSION:
COMMENT: MAF:0.463;Illumina_score:0.965;Illumina_state:successful;Chinese_assembly_v1:scaffold1016-574802;Chinese_assembly_v2_pseudo:chr12-76885923;Sheep_OARV2:OAR10-76947226;Bovine_UMD3:Chr12-84446191
SAMPLESIZE: 194
LENGTH: ?
5'_FLANK: AAAAGGAAACAAGACAAAAAAGGCAGATATGGTCCACGTTAGAACAGTCTGTTTAGATTA
OBSERVED: T/C
3'_FLANK: AATTAAATTGCACTAACACAGTACTAAATGATTGCATATGCAGACATACAGGTATTGTAA
||

SNP: snp587-scaffold1016-630421
ACCESSION:
COMMENT: MAF:0.324;Illumina_score:0.899;Illumina_state:successful;Chinese_assembly_v1:scaffold1016-630421;Chinese_assembly_v2_pseudo:chr12-76830304;Sheep_OARV2:OAR10-76895000;Bovine_UMD3:Chr12-84389515
SAMPLESIZE: 194
LENGTH: ?
5'_FLANK: TCACAAAGAATTAGACACCCCTGAAGTGACTTAGCATGCACACACACAGACCTTGAAGTT
OBSERVED: A/G
3'_FLANK: CTAATCTCTTTCTTCAGAAGTTATAGTATATAGTGTATTGCCTGCTGTATTTGAAAACTC
||

SNP: snp588-scaffold1016-663351
ACCESSION:
COMMENT: MAF:0.340;Illumina_score:0.900;Illumina_state:successful;Chinese_assembly_v1:scaffold1016-663351;Chinese_assembly_v2_pseudo:chr12-76797374;Sheep_OARV2:OAR10-76862068;Bovine_UMD3:Chr12-84355210
SAMPLESIZE: 194
LENGTH: ?
5'_FLANK: AATCCTGCCCCAGTTACGCAGTTGAAAATGAGTTGAGCTATAGAACTCCTCAAGTGCTCC
OBSERVED: A/G
3'_FLANK: TCACTCAATCTTGTCTGACTCTTTTGCAACCTCATAAACTGTAGTCAGCCAGGCTCCTCT
||

SNP: snp589-scaffold1016-717132
ACCESSION:
COMMENT: MAF:0.382;Illumina_score:0.858;Illumina_state:successful;Chinese_assembly_v1:scaffold1016-717132;Chinese_assembly_v2_pseudo:chr12-76743593;Sheep_OARV2:OAR10-76807884;Bovine_UMD3:Chr12-84300976
SAMPLESIZE: 194
LENGTH: ?
5'_FLANK: TTTTATTCAGTTTTGCAGAGATACCTTGAAAAATCCCAATTGTTAAAAATGTGCATATTG
OBSERVED: T/C
3'_FLANK: GGAATAATTGTAGATATACAAAAATGTTGCAAAGATAGCACAGAGAGTTAAGGCTTAAAT
||

SNP: snp590-scaffold1016-764928
ACCESSION:
COMMENT: MAF:0.469;Illumina_score:0.988;Illumina_state:successful;Chinese_assembly_v1:scaffold1016-764928;Chinese_assembly_v2_pseudo:chr12-76695797;Sheep_OARV2:OAR10-76760079;Bovine_UMD3:Chr12-84251981
SAMPLESIZE: 194
LENGTH: ?
5'_FLANK: TCTTATCTTTCTTGAGATGAAATTAATATTTCCTGATTATAGAAACCCAAAGGCAAGAAA
OBSERVED: T/C
3'_FLANK: AAAATGCTTGCTTTAGCTTACTACCTTCCATCAGCACATAGCAAAGCAAATATAAGTCCT
||

SNP: snp591-scaffold1016-807481
ACCESSION:
COMMENT: MAF:0.286;Illumina_score:0.858;Illumina_state:successful;Chinese_assembly_v1:scaffold1016-807481;Chinese_assembly_v2_pseudo:chr12-76653244;Sheep_OARV2:OAR10-76717211;Bovine_UMD3:Chr12-84208593
SAMPLESIZE: 194
LENGTH: ?
5'_FLANK: TACTCTCCTAGAAGGGCATTTTGTTATATGTTTGTTGCAAAAATACTTGCCTTATGTTTT
OBSERVED: T/C
3'_FLANK: GAAAACATTAAAAATCTAGAAATGCATCATAATTCAAATAGAAATGCAGATCAATATTTA
||

SNP: snp592-scaffold1016-837571
ACCESSION:
COMMENT: MAF:0.477;Illumina_score:1.000;Illumina_state:successful;Chinese_assembly_v1:scaffold1016-837571;Chinese_assembly_v2_pseudo:chr12-76623154;Sheep_OARV2:OAR10-76686916;Bovine_UMD3:Chr12-84177543
SAMPLESIZE: 194
LENGTH: ?
5'_FLANK: TAAATGAGTACTCAGATTGAAGCTTTCAATTTATCTGATACAATCATGCTTTTTGAATGA
OBSERVED: T/C
3'_FLANK: GCCATTCCCCCAAACTTTCTGTTTATAATCCACAAAAGCCCAAAGACTTATGCCACTTCC
||

SNP: snp593-scaffold1016-896321
ACCESSION:
COMMENT: MAF:0.458;Illumina_score:0.813;Illumina_state:null;Chinese_assembly_v1:scaffold1016-896321;Chinese_assembly_v2_pseudo:chr12-76564404;Sheep_OARV2:OAR10-76628602;Bovine_UMD3:Chr12-84121651
SAMPLESIZE: 194
LENGTH: ?
5'_FLANK: CTGCGTGAACTGCCACTAAGTCAATAGAACTTAATATGCAATATACGTCATATATTACAA
OBSERVED: T/C
3'_FLANK: AACATATTATATAGGCATATGTCACTATCAGAAAAGACTCTGATGCTGGGAAAGATTGAA
||

SNP: snp594-scaffold1016-927632
ACCESSION:
COMMENT: MAF:0.479;Illumina_score:0.965;Illumina_state:successful;Chinese_assembly_v1:scaffold1016-927632;Chinese_assembly_v2_pseudo:chr12-76533093;Sheep_OARV2:OAR10-76595399;Bovine_UMD3:Chr12-84090219
SAMPLESIZE: 194
LENGTH: ?
5'_FLANK: AAATTTAGCAATAGTAACTAAGAAGCATGTGGATTCAAAGCATACATTAACACCTACCAC
OBSERVED: A/G
3'_FLANK: AAAATTCACATCCTCTCAAAATTAACTTGGTATGTATATACACTCTTTCTATATCTGGTT
||

SNP: snp595-scaffold10161-3766
ACCESSION:
COMMENT: MAF:0.330;Illumina_score:1.000;Illumina_state:successful;Chinese_assembly_v1:scaffold10161-3766;Chinese_assembly_v2_pseudo:scaffold10161-3766;Sheep_OARV2:OAR20-28191750;Bovine_UMD3:Chr23-29315748
SAMPLESIZE: 194
LENGTH: ?
5'_FLANK: CCTTCAGCACCTCAGCCTTAGTCAGGCCATGTCTATACTTTTACCTCATCAGAGTTTCTC
OBSERVED: A/G
3'_FLANK: CTCTGCTGTGCTCTATCTTTCTGTACCAGCTTCTTTAAAGCCCCCTTTACATCTTTATTT
||

SNP: snp596-scaffold1017-28745
ACCESSION:
COMMENT: MAF:0.308;Illumina_score:0.939;Illumina_state:successful;Chinese_assembly_v1:scaffold1017-28745;Chinese_assembly_v2_pseudo:chr1-56720318;Sheep_OARV2:OAR1-176556029;Bovine_UMD3:Chr1-58542636
SAMPLESIZE: 194
LENGTH: ?
5'_FLANK: CATTTCCTTACATCCTACTTCTTCCTTCACAGGCTCTTACAAGTTTGTTATCTCATAATC
OBSERVED: A/G
3'_FLANK: CACCAGGTTAACACTTCCAGAGATACCAGTGTATCCATTTAACAGTTTTAGTTCTTATCT
||

SNP: snp597-scaffold1017-74048
ACCESSION:
COMMENT: MAF:0.386;Illumina_score:0.946;Illumina_state:successful;Chinese_assembly_v1:scaffold1017-74048;Chinese_assembly_v2_pseudo:chr1-56675015;Sheep_OARV2:OAR1-176507026;Bovine_UMD3:Chr1-58500343
SAMPLESIZE: 194
LENGTH: ?
5'_FLANK: ACTAAGGGACATATTACACACTTTTTCTTTTTCTTTTTTTTCCACTACAACATAGACAGT
OBSERVED: A/G
3'_FLANK: TAGAGGCACTGTGGGGTTCCAGAGGAGAGGATATAAACCTTTAGGTCTCTAACCATCAGA
||

SNP: snp598-scaffold1017-103239
ACCESSION:
COMMENT: MAF:0.450;Illumina_score:0.950;Illumina_state:successful;Chinese_assembly_v1:scaffold1017-103239;Chinese_assembly_v2_pseudo:chr1-56645824;Sheep_OARV2:OAR1-176478374;Bovine_UMD3:Chr1-58470563
SAMPLESIZE: 194
LENGTH: ?
5'_FLANK: CTATGGTGACTTCAGAGTGACCATCTAGACTGACTAGGCATGGTGGGGAGAGGGGCACAC
OBSERVED: A/G
3'_FLANK: TTTACCTGTAACAAATGAGAGTAGCTCAGACAAATAGGGGCGCTTCTCCTCACTTAAGTC
||

SNP: snp599-scaffold1017-155304
ACCESSION:
COMMENT: MAF:0.411;Illumina_score:0.946;Illumina_state:successful;Chinese_assembly_v1:scaffold1017-155304;Chinese_assembly_v2_pseudo:chr1-56593759;Sheep_OARV2:OAR1-176429194;Bovine_UMD3:Chr1-58420908
SAMPLESIZE: 194
LENGTH: ?
5'_FLANK: AATGATTAATGGACTGAGGTCCCTGTTGTCACGGCTTCCAAGCAATGAGGATCTCTGCTG
OBSERVED: T/C
3'_FLANK: GCCACATCACTGCCCAGTGTACAGACTAAAAGCATGATCGTCAATCCTGATACTAAATAT
||

SNP: snp600-scaffold1017-196135
ACCESSION:
COMMENT: MAF:0.471;Illumina_score:0.950;Illumina_state:successful;Chinese_assembly_v1:scaffold1017-196135;Chinese_assembly_v2_pseudo:chr1-56552928;Sheep_OARV2:OAR1-176387941;Bovine_UMD3:Chr1-58372421
SAMPLESIZE: 194
LENGTH: ?
5'_FLANK: GAGTACTGGAGTGGGGTGCCATTGCCTTCTCCTGAGACATCTTTAGAAATAGCAAATTCA
OBSERVED: A/G
3'_FLANK: TCATGCCATATCGATTCCTCTTTCCGACCTCACCACTTTTAGGATGAAATCAAACTTCTT
||

SNP: snp601-scaffold1017-234276
ACCESSION:
COMMENT: MAF:0.366;Illumina_score:0.888;Illumina_state:null;Chinese_assembly_v1:scaffold1017-234276;Chinese_assembly_v2_pseudo:chr1-56514787;Sheep_OARV2:OAR1-176350442;Bovine_UMD3:Chr1-58339004
SAMPLESIZE: 194
LENGTH: ?
5'_FLANK: TGATACTGAGCATACTGTTTCACGTGAATATCTTTCTAGGTCGTTAGTCTTCAACAATAT
OBSERVED: T/G
3'_FLANK: ATCACGATGAGTGTGTGTGTATGCAAGCACGTGTCCAAGTGTGTTCAAAAACTTTATGAT
||

SNP: snp602-scaffold1017-265158
ACCESSION:
COMMENT: MAF:0.357;Illumina_score:1.000;Illumina_state:successful;Chinese_assembly_v1:scaffold1017-265158;Chinese_assembly_v2_pseudo:chr1-56483905;Sheep_OARV2:OAR1-176319794;Bovine_UMD3:Chr1-58307264
SAMPLESIZE: 194
LENGTH: ?
5'_FLANK: TTTGGCAAGGACTTTTTAATACCACAGTCATGGCCAATATACTATACTCCTAATACTATA
OBSERVED: T/C
3'_FLANK: GTCTCCCAGGAAGTTTATACATTGTGACGATAATACTGGTAGCACAGTTCCCAGCTGCAC
||

SNP: snp603-scaffold1017-295436
ACCESSION:
COMMENT: MAF:0.446;Illumina_score:1.000;Illumina_state:successful;Chinese_assembly_v1:scaffold1017-295436;Chinese_assembly_v2_pseudo:chr1-56453627;Sheep_OARV2:OAR1-176289713;Bovine_UMD3:Chr1-58276359
SAMPLESIZE: 194
LENGTH: ?
5'_FLANK: GTCATTATCCCGTAACTTATTCCAGGAACCACTTGCCAAGAAGCCAGTGTTTCTGTCTTC
OBSERVED: A/G
3'_FLANK: CTAGACTATAAGTTCCTGGAATGTATGCACCCTGTCTTGTTCACCTTTTATTCATCTTAC
||

SNP: snp604-scaffold1017-348078
ACCESSION:
COMMENT: MAF:0.391;Illumina_score:0.949;Illumina_state:successful;Chinese_assembly_v1:scaffold1017-348078;Chinese_assembly_v2_pseudo:chr1-56400985;Sheep_OARV2:OAR1-176235629;Bovine_UMD3:Chr1-58220727
SAMPLESIZE: 194
LENGTH: ?
5'_FLANK: AGGACAAGCACAACAAGGAAAGGGTTGCGACCTTGGGTTACACCTGAGCAGAACTGCAGA
OBSERVED: T/C
3'_FLANK: GCCTACACAGGTGATGCATAATTCCTCTGTGACCACATTGGCCTCACTTCCTTGAGAAAC
||

SNP: snp605-scaffold1017-383142
ACCESSION:
COMMENT: MAF:0.486;Illumina_score:0.988;Illumina_state:successful;Chinese_assembly_v1:scaffold1017-383142;Chinese_assembly_v2_pseudo:chr1-56365921;Sheep_OARV2:OAR1-176200535;Bovine_UMD3:Chr1-58188732
SAMPLESIZE: 194
LENGTH: ?
5'_FLANK: CAGAGTAATAAGCACAGAGAGCATGCAAAGCATTTCAATTTGGCAAGGTTATTTAAACAG
OBSERVED: T/C
3'_FLANK: AAAAATAATATTAATTTTTCTAAGGGTAAATACTGTTTGCATGCCAGGCACTCTTCTAAA
||

SNP: snp606-scaffold1017-441167
ACCESSION:
COMMENT: MAF:0.429;Illumina_score:1.000;Illumina_state:successful;Chinese_assembly_v1:scaffold1017-441167;Chinese_assembly_v2_pseudo:chr1-56307896;Sheep_OARV2:OAR1-176135324;Bovine_UMD3:Chr1-58135203
SAMPLESIZE: 194
LENGTH: ?
5'_FLANK: TTTATGTGTCCTGTATTGGCAGGTGGATTCTTTACCACTAGCTCCACCTGGGAAGCCCAG
OBSERVED: T/C
3'_FLANK: GGTAGTAATAGCTTCTCTTTTTTTCCTCATCCTCTCACGTCAGCAAAACAAATTTCATCA
||

SNP: snp607-scaffold1017-471784
ACCESSION:
COMMENT: MAF:0.493;Illumina_score:1.000;Illumina_state:successful;Chinese_assembly_v1:scaffold1017-471784;Chinese_assembly_v2_pseudo:chr1-56277279;Sheep_OARV2:OAR1-176101185;Bovine_UMD3:Chr1-58103683
SAMPLESIZE: 194
LENGTH: ?
5'_FLANK: GGGTGGGAATAGTGCTTGAGTTTAGTGAGTTAAATGGTGCCTCCACCTCAAGATCTGTCC
OBSERVED: A/G
3'_FLANK: CCAGGAACCTACAAATGTGGGTACATTTGGACAAAGCGTCTTTGAAAATGTATTTAAGCT
||

SNP: snp608-scaffold1017-503259
ACCESSION:
COMMENT: MAF:0.494;Illumina_score:0.976;Illumina_state:successful;Chinese_assembly_v1:scaffold1017-503259;Chinese_assembly_v2_pseudo:chr1-56245804;Sheep_OARV2:OAR1-176070854;Bovine_UMD3:Chr1-58070951
SAMPLESIZE: 194
LENGTH: ?
5'_FLANK: TGGCTATGGGAGTGGTATATATGCGAACCCTAACTCTCCCACAGGAAAAATGTAGAACTC
OBSERVED: T/C
3'_FLANK: GACCTCACTCTCCTTCCACCTCTGATCTACATTTGCTGTCAATGCCTCCAAGAAGTCAGC
||

SNP: snp609-scaffold1017-548943
ACCESSION:
COMMENT: MAF:0.380;Illumina_score:0.950;Illumina_state:successful;Chinese_assembly_v1:scaffold1017-548943;Chinese_assembly_v2_pseudo:chr1-56200120;Sheep_OARV2:OAR1-176026357;Bovine_UMD3:Chr1-58033674
SAMPLESIZE: 194
LENGTH: ?
5'_FLANK: ACACTGCAAAATTCAAGAGAAGGAATGCATATAGGTCTCAAAAACTATGAAACTGAGAAC
OBSERVED: T/G
3'_FLANK: TGAACAAAGTAAAGACTGTTACCTCTCTCTCTGTACCTCCCTCTGTACCTCTGTCTACTG
||

SNP: snp610-scaffold1018-24880
ACCESSION:
COMMENT: MAF:0.478;Illumina_score:1.000;Illumina_state:successful;Chinese_assembly_v1:scaffold1018-24880;Chinese_assembly_v2_pseudo:chr22-20898995;Sheep_OARV2:OAR19-21024639;Bovine_UMD3:Chr22-21214828
SAMPLESIZE: 194
LENGTH: ?
5'_FLANK: TGCTATGATTTGAGACATTCGTGAATGCTATCTTGAAAATTCCTGTGTAGGGGAAAGCTC
OBSERVED: A/G
3'_FLANK: TTTATTGATACTTGGTTGGTGGGCAGTATGATAGAGTGGAAAGAACTCTGTTCTTGGAAT
||

SNP: snp611-scaffold1018-54741
ACCESSION:
COMMENT: MAF:0.441;Illumina_score:1.000;Illumina_state:successful;Chinese_assembly_v1:scaffold1018-54741;Chinese_assembly_v2_pseudo:chr22-20869134;Sheep_OARV2:OAR19-20994635;Bovine_UMD3:Chr22-21186350
SAMPLESIZE: 194
LENGTH: ?
5'_FLANK: AAAATGTAGCCACTGACTAACTGCTTCCTAGAATCAATTCCACACAGTAGAAAGGTGGTA
OBSERVED: T/C
3'_FLANK: GATGTGATTTCTTAAAGTGTACCGCTTGATGATTTAACATTTGTATACCTTGTGAACTTA
||

SNP: snp612-scaffold1018-83790
ACCESSION:
COMMENT: MAF:0.486;Illumina_score:0.949;Illumina_state:successful;Chinese_assembly_v1:scaffold1018-83790;Chinese_assembly_v2_pseudo:chr22-20840085;Sheep_OARV2:OAR19-20965406;Bovine_UMD3:Chr22-21156174
SAMPLESIZE: 194
LENGTH: ?
5'_FLANK: AATCTGCTGGGCAGCTGGTTGTCTTTGATGTTTGATGGTTAATAAAATGGAAAGATTTAC
OBSERVED: A/G
3'_FLANK: TGAATAGCTGAGTGCATCTTTCACTGTGGTGCCAGCTAGCTGCTGACTCCTAGCGGCTGA
||

SNP: snp613-scaffold1018-122373
ACCESSION:
COMMENT: MAF:0.344;Illumina_score:0.877;Illumina_state:successful;Chinese_assembly_v1:scaffold1018-122373;Chinese_assembly_v2_pseudo:chr22-20801502;Sheep_OARV2:OAR19-20931345;Bovine_UMD3:Chr22-20953936
SAMPLESIZE: 194
LENGTH: ?
5'_FLANK: GAATTCTGGAAAAGAAAAAGAAATGGTTGAATATGGACTGTACTTATGGGATTCTAAATT
OBSERVED: A/G
3'_FLANK: TGAGACTTCCACCTCCTTCCTCCCCCTCCCCAGTTGCTGAAGATGGGAAAGCAGATGGGC
||

SNP: snp614-scaffold1018-151115
ACCESSION:
COMMENT: MAF:0.469;Illumina_score:0.996;Illumina_state:successful;Chinese_assembly_v1:scaffold1018-151115;Chinese_assembly_v2_pseudo:chr22-20772760;Sheep_OARV2:OAR19-20906324;Bovine_UMD3:Chr22-21111002
SAMPLESIZE: 194
LENGTH: ?
5'_FLANK: GATTGTCCTTGAGTTGCATGCTCCATACCCCCAAGTCATTGCCACAAAGGGTAGCCCTCC
OBSERVED: A/G
3'_FLANK: CGATGACTGAATGATGGAGGCATAGAATATACTAGTCGCCTTGCCTCTGGGTGGTGTAGA
||

SNP: snp615-scaffold1018-189355
ACCESSION:
COMMENT: MAF:0.346;Illumina_score:1.000;Illumina_state:successful;Chinese_assembly_v1:scaffold1018-189355;Chinese_assembly_v2_pseudo:chr22-20734520;Sheep_OARV2:OAR19-20866518;Bovine_UMD3:Chr22-21072951
SAMPLESIZE: 194
LENGTH: ?
5'_FLANK: ATTTTTACACTGATTTTCAGGTCAAATGCATCTGCATGCAGGCCCTTTGAGAGGTGTTCC
OBSERVED: A/G
3'_FLANK: TTGTTGTTCCCTGCAGTTTTTTAGCTTCCCTGAGCATATTACCCATTGATTTTAAAAGCC
||

SNP: snp616-scaffold1018-218959
ACCESSION:
COMMENT: MAF:0.476;Illumina_score:1.000;Illumina_state:successful;Chinese_assembly_v1:scaffold1018-218959;Chinese_assembly_v2_pseudo:chr22-20704916;Sheep_OARV2:OAR19-20838530;Bovine_UMD3:Chr22-21045709
SAMPLESIZE: 194
LENGTH: ?
5'_FLANK: GAGGACAGGTTGGTGCATGAGGTTGAAGTGGCAACTGAGTCTCTGTTTTATTTAAAGATA
OBSERVED: T/C
3'_FLANK: GGGACTTCTCTATTCTCTCCTATTCTGGGCCAAAGGAGACATTTTAATATATTTGTTAAC
||

SNP: snp617-scaffold1019-6970
ACCESSION:
COMMENT: MAF:0.400;Illumina_score:0.996;Illumina_state:successful;Chinese_assembly_v1:scaffold1019-6970;Chinese_assembly_v2_pseudo:chr10-20948923;Sheep_OARV2:OAR7-21078910;Bovine_UMD3:Chr10-21262465
SAMPLESIZE: 194
LENGTH: ?
5'_FLANK: GGCATTATTCCCTGTCAGCAGTCTGAGCCTCATGCTTCCTGCAGCTCCCAGCCACAGTGA
OBSERVED: A/G
3'_FLANK: GTGTCTGATAGAGGCTAGCAGAGAAGCAGGTAGATTATCAGTGGACCAGAAAGACGGTGA
||

SNP: snp618-scaffold1019-45602
ACCESSION:
COMMENT: MAF:0.474;Illumina_score:1.000;Illumina_state:successful;Chinese_assembly_v1:scaffold1019-45602;Chinese_assembly_v2_pseudo:chr10-20987555;Sheep_OARV2:OAR7-21117542;Bovine_UMD3:Chr10-21301937
SAMPLESIZE: 194
LENGTH: ?
5'_FLANK: AACTGGATCTTATTCATCTTCAGAGCTCCAGCACTGAGGACAGGCCACACACTCAATAAG
OBSERVED: T/C
3'_FLANK: CGACAATGGATAGAACTGTTGAGAATATTAAGTCAGGGGATGCTTACTCTTCAATATGTC
||

SNP: snp619-scaffold1019-104898
ACCESSION:
COMMENT: MAF:0.401;Illumina_score:0.877;Illumina_state:successful;Chinese_assembly_v1:scaffold1019-104898;Chinese_assembly_v2_pseudo:chr10-21046851;Sheep_OARV2:OAR7-21176252;Bovine_UMD3:Chr10-21360022
SAMPLESIZE: 194
LENGTH: ?
5'_FLANK: ATTTCAGACAGTGTCAGCCCTCCATCGGGTAAGAAGGGCCCAGAGATACCAACAGACTTG
OBSERVED: A/C
3'_FLANK: GGTGGGCAGACCCAGCCCAGAGCATTTTGTCTGCACCACCCTTAACCTGATGCTCCGAGT
||

SNP: snp620-scaffold1019-148664
ACCESSION:
COMMENT: MAF:0.383;Illumina_score:0.939;Illumina_state:successful;Chinese_assembly_v1:scaffold1019-148664;Chinese_assembly_v2_pseudo:chr10-21090617;Sheep_OARV2:OAR7-21220319;Bovine_UMD3:Chr10-21406537
SAMPLESIZE: 194
LENGTH: ?
5'_FLANK: TGATCTCCCAGGGCTGTTGTGAGGCCCTAACAAGATAATGCGTGTGAACAGCCCAGCAAC
OBSERVED: A/G
3'_FLANK: CAGAAAGTTACATGGATTACAATTCCAAGACAGACATGAGGAAACTAGCAAATAAATCCC
||

SNP: snp621-scaffold1019-188624
ACCESSION:
COMMENT: MAF:0.403;Illumina_score:0.949;Illumina_state:successful;Chinese_assembly_v1:scaffold1019-188624;Chinese_assembly_v2_pseudo:chr10-21130577;Sheep_OARV2:OAR7-21260029;Bovine_UMD3:Chr10-21449047
SAMPLESIZE: 194
LENGTH: ?
5'_FLANK: CAATCCCTGGATTCAGTCTCTGCTGACTGGCTGGGGAGTGATGGCAGGTAACAGTCAGAG
OBSERVED: A/C
3'_FLANK: TCCTTCCTCCAGCGGCAGCCCTGGGGATGAAAATGAAAGCAAAACCAACTCCAGGCCTTT
||

SNP: snp622-scaffold1019-235437
ACCESSION:
COMMENT: MAF:0.490;Illumina_score:1.000;Illumina_state:successful;Chinese_assembly_v1:scaffold1019-235437;Chinese_assembly_v2_pseudo:chr10-21177390;Sheep_OARV2:OAR7-21306960;Bovine_UMD3:Chr10-21492939
SAMPLESIZE: 194
LENGTH: ?
5'_FLANK: CTGCTGTTAGCATAGTAATAGCTTTGTCACATCAGCAGAGAACTTAAAAGGGTCATGAGA
OBSERVED: T/G
3'_FLANK: TCACACCTCAAAAAAGCTTCTCCAGAGGTGAGCTAACTTGACTTTTTTCCTTGGGGATAA
||

SNP: snp623-scaffold1019-268302
ACCESSION:
COMMENT: MAF:0.450;Illumina_score:0.965;Illumina_state:successful;Chinese_assembly_v1:scaffold1019-268302;Chinese_assembly_v2_pseudo:chr10-21210255;Sheep_OARV2:OAR7-21338255;Bovine_UMD3:Chr10-21521396
SAMPLESIZE: 194
LENGTH: ?
5'_FLANK: TAAGCACGAGTGACAAGAAAGTGTCCAGACGGAATAGGAATATTTTCATCTTTCGCTTTT
OBSERVED: A/G
3'_FLANK: TCTGCCTGGGTCTTTTATTTATTTATTTATTTTAAGAGGGTAGGAGTGGTCCTTAAGATG
||

SNP: snp624-scaffold1019-309020
ACCESSION:
COMMENT: MAF:0.431;Illumina_score:0.813;Illumina_state:successful;Chinese_assembly_v1:scaffold1019-309020;Chinese_assembly_v2_pseudo:chr10-21250973;Sheep_OARV2:OAR7-21379899;Bovine_UMD3:Chr10-21562419
SAMPLESIZE: 194
LENGTH: ?
5'_FLANK: TCAACTATACTTCAACTTAAAAAAAGGATAGAAATCAAACTTACATGCCCTCAAAACTAA
OBSERVED: T/C
3'_FLANK: ACCACATTGTAAATCAACTATACTCCAATAAAAATTTAAAAGCAAAAACTCTCATATGCC
||

SNP: snp626-scaffold1019-399054
ACCESSION:
COMMENT: MAF:0.432;Illumina_score:0.834;Illumina_state:successful;Chinese_assembly_v1:scaffold1019-399054;Chinese_assembly_v2_pseudo:chr10-21341007;Sheep_OARV2:OAR7-21471406;Bovine_UMD3:Chr10-21649425
SAMPLESIZE: 194
LENGTH: ?
5'_FLANK: AGTGCCTGCTGGGGCCTGTGGTCCCAGCTGGAAAAGGCTGGGTCGGGGTAAGGTGGTACA
OBSERVED: A/G
3'_FLANK: TCACAGTGGACCTGCTGCCTCCACCCTTCATTCTTCCCGGTCTGTGGTCTTGTTCTTCAT
||

SNP: snp627-scaffold1019-467931
ACCESSION:
COMMENT: MAF:0.477;Illumina_score:1.000;Illumina_state:successful;Chinese_assembly_v1:scaffold1019-467931;Chinese_assembly_v2_pseudo:chr10-21409884;Sheep_OARV2:OAR7-21539192;Bovine_UMD3:Chr10-21716444
SAMPLESIZE: 194
LENGTH: ?
5'_FLANK: GAATAAAAAAGATTTGAAAGGATATGCAGTAAGGTGTTAACGGTGGTGCCCTCTGAGAGG
OBSERVED: T/C
3'_FLANK: GGGAAAGTGCTTTGCTGCTGTTGGCCTACGTTTTTCTGCTTTTATACAGTGCATGTGTAC
||

SNP: snp629-scaffold1019-546518
ACCESSION:
COMMENT: MAF:0.346;Illumina_score:0.935;Illumina_state:successful;Chinese_assembly_v1:scaffold1019-546518;Chinese_assembly_v2_pseudo:chr10-21488471;Sheep_OARV2:OAR7-21618487;Bovine_UMD3:Chr10-21793920
SAMPLESIZE: 194
LENGTH: ?
5'_FLANK: GGTTTGAACCTAGTGTACATTCAGAACCTCTCTACAAATGGTACAAACAGTTTTCTATTC
OBSERVED: A/G
3'_FLANK: TGACATTTGTTGTTGTTATCAGTTTTGATGTATTCAAAACAGACCTCAGCAGGGCCTGAA
||

SNP: snp630-scaffold1019-581319
ACCESSION:
COMMENT: MAF:0.483;Illumina_score:0.949;Illumina_state:successful;Chinese_assembly_v1:scaffold1019-581319;Chinese_assembly_v2_pseudo:chr10-21523272;Sheep_OARV2:OAR7-21654539;Bovine_UMD3:Chr10-21828968
SAMPLESIZE: 194
LENGTH: ?
5'_FLANK: ATAGGGATTGAAGTGGCTGAGGCTTTTGAGATGGGAGCACAGAGTTCTAACGCCCTAACC
OBSERVED: A/G
3'_FLANK: TGGATCTTGTGCCCTGCACAGGAGCAAGGATAGTATGTGACTGGGTTGAGCAGGGAATGG
||

SNP: snp632-scaffold1019-660966
ACCESSION:
COMMENT: MAF:0.485;Illumina_score:1.000;Illumina_state:successful;Chinese_assembly_v1:scaffold1019-660966;Chinese_assembly_v2_pseudo:chr10-21602919;Sheep_OARV2:OAR7-21733636;Bovine_UMD3:Chr10-21909803
SAMPLESIZE: 194
LENGTH: ?
5'_FLANK: CCCAAAGGGAAGGTTTTGCCTCGATGTCATCCACAGAGTCAAGATTCAGGACTGTGTTTA
OBSERVED: T/C
3'_FLANK: GAAGAGAACTTGAATTAGTGTCTTAGTGTGTTTTCTCTATGCCCAGTTCTTGTTTCCCCT
||

SNP: snp633-scaffold102-6848
ACCESSION:
COMMENT: MAF:0.368;Illumina_score:0.899;Illumina_state:successful;Chinese_assembly_v1:scaffold102-6848;Chinese_assembly_v2_pseudo:chr24-18900280;Sheep_OARV2:OAR23-19231364;Bovine_UMD3:Chr24-19117367
SAMPLESIZE: 194
LENGTH: ?
5'_FLANK: ATCTAAGAATTAAGTGCAAAAATAAAATGCATGTATTGTGTGTGCATGGATATTAGCTAG
OBSERVED: A/C
3'_FLANK: TAGATAGATAATAGACAGACATAAATACAAGGATAGTTTTATTCAGTGTGGTATCTATAA
||

SNP: snp634-scaffold102-35445
ACCESSION:
COMMENT: MAF:0.369;Illumina_score:1.000;Illumina_state:successful;Chinese_assembly_v1:scaffold102-35445;Chinese_assembly_v2_pseudo:chr24-18928877;Sheep_OARV2:OAR23-19257593;Bovine_UMD3:Chr24-19140302
SAMPLESIZE: 194
LENGTH: ?
5'_FLANK: GTTATGGAACCTGATATATTAGAAAGGAAAAGAGAGGCTGATTTCTGACTCCGCTGGCAG
OBSERVED: T/G
3'_FLANK: GGGAACTCAGTGGTATTTGAGGATTTGGTAATATGTCATATAAATTATTTCAAACAGTCC
||

SNP: snp635-scaffold102-65419
ACCESSION:
COMMENT: MAF:0.215;Illumina_score:0.899;Illumina_state:successful;Chinese_assembly_v1:scaffold102-65419;Chinese_assembly_v2_pseudo:chr24-18958851;Sheep_OARV2:OAR23-19289228;Bovine_UMD3:Chr24-19173785
SAMPLESIZE: 194
LENGTH: ?
5'_FLANK: CCAAGGAAGAAAAAATTTCTAGACATCTATGACGGTAGTAACTGAGAGTCAAAACGTTAA
OBSERVED: T/C
3'_FLANK: AGAAGAATTAAAAGAAATTTTAAAAGTCTACCATAATGGCAGGAGATTTTGACACAGTAC
||

SNP: snp636-scaffold102-112408
ACCESSION:
COMMENT: MAF:0.303;Illumina_score:0.935;Illumina_state:successful;Chinese_assembly_v1:scaffold102-112408;Chinese_assembly_v2_pseudo:chr24-19005840;Sheep_OARV2:OAR23-19337760;Bovine_UMD3:Chr24-19217326
SAMPLESIZE: 194
LENGTH: ?
5'_FLANK: AAGCATCAGGGCTTTCATTCATTAATATTTAATTGTTTTGTTTTTCCTAAGAGCTTTGAG
OBSERVED: A/C
3'_FLANK: GCCACCCCTTACAGTATTTATTGTAATAGCTCATAAATCTAAACATCTTCAGAATATTAT
||

SNP: snp637-scaffold102-164924
ACCESSION:
COMMENT: MAF:0.474;Illumina_score:1.000;Illumina_state:successful;Chinese_assembly_v1:scaffold102-164924;Chinese_assembly_v2_pseudo:chr24-19058356;Sheep_OARV2:OAR23-19390854;Bovine_UMD3:Chr24-19266860
SAMPLESIZE: 194
LENGTH: ?
5'_FLANK: TCCCCAGAACCTACAGCCCTCTGTCTCAGGCAGCCCTTCCTCATGTTCTCTCCATTCTCC
OBSERVED: A/G
3'_FLANK: TTCCATCCCCTGCTATCTCTTAATTTGATTTTCTCTCTCAGTCCCTACACTCTCATCATT
||

SNP: snp638-scaffold102-194151
ACCESSION:
COMMENT: MAF:0.459;Illumina_score:1.000;Illumina_state:successful;Chinese_assembly_v1:scaffold102-194151;Chinese_assembly_v2_pseudo:chr24-19087583;Sheep_OARV2:OAR23-19420285;Bovine_UMD3:Chr24-19298535
SAMPLESIZE: 194
LENGTH: ?
5'_FLANK: CAACATAGCAGAGGAGGGACAAAGAGAAGTCCTGAATCCATCTCCCTACACATTACTTGT
OBSERVED: A/G
3'_FLANK: CTCTTTATTCTCCTATGCTAACCTATTTTTTAGAGTCCCTTGGACATGAAGGAGATCAAA
||

SNP: snp639-scaffold102-242425
ACCESSION:
COMMENT: MAF:0.491;Illumina_score:0.988;Illumina_state:null;Chinese_assembly_v1:scaffold102-242425;Chinese_assembly_v2_pseudo:chr24-19135857;Sheep_OARV2:OAR23-19470296;Bovine_UMD3:Chr24-19348949
SAMPLESIZE: 194
LENGTH: ?
5'_FLANK: ACTTAAAAAGGTATTATCCTCAATTGGTTTATCAAATTAGCTGTTCCCAGAAGTCAAGTC
OBSERVED: A/G
3'_FLANK: CATCTTAGGATGCACTATCCATCTATGAAGGATAAGCTAGACTTAAGAGTCCCCAAGAGC
||

SNP: snp640-scaffold102-273680
ACCESSION:
COMMENT: MAF:0.447;Illumina_score:1.000;Illumina_state:null;Chinese_assembly_v1:scaffold102-273680;Chinese_assembly_v2_pseudo:chr24-19167112;Sheep_OARV2:OAR23-19501457;Bovine_UMD3:Chr24-19380931
SAMPLESIZE: 194
LENGTH: ?
5'_FLANK: AAAAGTAATTCTCTAGCTACTGCATGGAGACTATTTTACAGAGAACTAAGAGTAGAAGAA
OBSERVED: T/G
3'_FLANK: AGAGCTAGTAAAGGGACAATTGCAGTAGGTAAGGCCTGATATGGGATGTGAGAAGGGATC
||

SNP: snp641-scaffold102-308544
ACCESSION:
COMMENT: MAF:0.487;Illumina_score:0.996;Illumina_state:successful;Chinese_assembly_v1:scaffold102-308544;Chinese_assembly_v2_pseudo:chr24-19201976;Sheep_OARV2:OAR23-19536880;Bovine_UMD3:Chr24-19418191
SAMPLESIZE: 194
LENGTH: ?
5'_FLANK: TTTCTTTCATGAAAATTGAAGTAGTTCCTCTTCATGGACTTTCCTGACCTCTGTAAGTTT
OBSERVED: A/G
3'_FLANK: TATCTAATATATCTCTGATGACTTTCCTCCATCAGGGGAGGGGAGGAGGGAGAGGGTGAG
||

SNP: snp642-scaffold102-357660
ACCESSION:
COMMENT: MAF:0.322;Illumina_score:0.965;Illumina_state:successful;Chinese_assembly_v1:scaffold102-357660;Chinese_assembly_v2_pseudo:chr24-19251092;Sheep_OARV2:OAR23-19576642;Bovine_UMD3:Chr24-19460008
SAMPLESIZE: 194
LENGTH: ?
5'_FLANK: AGAAGGGAATGGCAAACCACTCAGTATTCTTGCTTTGAGAACTCCATGAACAGTATGAAA
OBSERVED: T/C
3'_FLANK: ACGTATACTCAATCCCCAAATATCTGATTGTTACATCATGAGGACTTGTTTGTCCAGTAA
||

SNP: snp643-scaffold102-427153
ACCESSION:
COMMENT: MAF:0.498;Illumina_score:0.996;Illumina_state:successful;Chinese_assembly_v1:scaffold102-427153;Chinese_assembly_v2_pseudo:chr24-19320585;Sheep_OARV2:OAR23-19646687;Bovine_UMD3:Chr24-19534335
SAMPLESIZE: 194
LENGTH: ?
5'_FLANK: TAAAGAGAGCAAAATTCTCATCACCCCTGTGCCTTGCTGATCAGCACACTCTGCATAGTG
OBSERVED: T/C
3'_FLANK: GTTTCTCCCTTCATTTTGTGTCTTGCAGACTCGAGTCTGGGGCCAGCCTTCTTAGTGGTT
||

SNP: snp644-scaffold102-471380
ACCESSION:
COMMENT: MAF:0.452;Illumina_score:0.949;Illumina_state:successful;Chinese_assembly_v1:scaffold102-471380;Chinese_assembly_v2_pseudo:chr24-19364812;Sheep_OARV2:OAR23-19691081;Bovine_UMD3:Chr24-19577019
SAMPLESIZE: 194
LENGTH: ?
5'_FLANK: GGGAACAACATTCATGTGAATGAACAGAGTCTATTGTATTTACCAAAAATACTGACCTCC
OBSERVED: A/G
3'_FLANK: TGCTTTCTGGGACCTCCTTCTATGGAACTGCTGGTGTGTCCAGAAGTGCAGTGGACACAG
||

SNP: snp645-scaffold102-519763
ACCESSION:
COMMENT: MAF:0.361;Illumina_score:0.824;Illumina_state:successful;Chinese_assembly_v1:scaffold102-519763;Chinese_assembly_v2_pseudo:chr24-19413195;Sheep_OARV2:OAR23-19739582;Bovine_UMD3:Chr24-19623558
SAMPLESIZE: 194
LENGTH: ?
5'_FLANK: CTTACACTTTGCTCCCTGCCTGTTAGCATGCACAGGTGTGAGCACAGTGGTGAATTCACA
OBSERVED: T/C
3'_FLANK: GGCCCCCTTACTCCCCCCTCTCAGGGACCCACTTCCTCCCTGCACTGTCCCCACCCCACG
||

SNP: snp646-scaffold102-560594
ACCESSION:
COMMENT: MAF:0.224;Illumina_score:1.000;Illumina_state:successful;Chinese_assembly_v1:scaffold102-560594;Chinese_assembly_v2_pseudo:chr24-19454026;Sheep_OARV2:OAR23-19780327;Bovine_UMD3:Chr24-19666329
SAMPLESIZE: 194
LENGTH: ?
5'_FLANK: GCACCCACGCTTAGCTCTGTGTTTCCTTCCTGCACCATTTCATCCTCACCTGAGTGCAGG
OBSERVED: T/C
3'_FLANK: GGGCAACCATGGAAGAAAAGTCCATATACTAATATACCAGGGTGTGTGATCCCCGCGGAA
||

SNP: snp647-scaffold102-589477
ACCESSION:
COMMENT: MAF:0.208;Illumina_score:1.000;Illumina_state:successful;Chinese_assembly_v1:scaffold102-589477;Chinese_assembly_v2_pseudo:chr24-19482909;Sheep_OARV2:OAR23-19809234;Bovine_UMD3:Chr24-19694573
SAMPLESIZE: 194
LENGTH: ?
5'_FLANK: TTTCTTTTTTCACTCACCAGAAAAGAAAAGAGCTAATAAAACAAGAGGACCAATGAAGAA
OBSERVED: A/G
3'_FLANK: CTGACAGCTCACCTTCCTTTTCTCAGGAAGAAGTCACTTTCTAGGAAAAGGTGGGCCCTC
||

SNP: snp648-scaffold102-635295
ACCESSION:
COMMENT: MAF:0.486;Illumina_score:0.927;Illumina_state:successful;Chinese_assembly_v1:scaffold102-635295;Chinese_assembly_v2_pseudo:chr24-19528727;Sheep_OARV2:OAR23-19855623;Bovine_UMD3:Chr24-19743559
SAMPLESIZE: 194
LENGTH: ?
5'_FLANK: TCCTTATAATCACCCAGCTAGAGCAGACAAGAAGGTTGGTGCACTTGTCGTCATCACAGC
OBSERVED: A/G
3'_FLANK: TATGACAAAAACAGTTGTCCAGCCCTCAGGGCACCAGCATATTCAAGCGGAAAAAGACCA
||

SNP: snp649-scaffold102-696947
ACCESSION:
COMMENT: MAF:0.262;Illumina_score:0.927;Illumina_state:successful;Chinese_assembly_v1:scaffold102-696947;Chinese_assembly_v2_pseudo:chr24-19590379;Sheep_OARV2:OAR23-19920861;Bovine_UMD3:Chr24-19804811
SAMPLESIZE: 194
LENGTH: ?
5'_FLANK: AGAAGTTAGGCAGACCGGAGAGAGACTTTGGGGGCACTAGGGGATCGAGTCCTCTAATGC
OBSERVED: A/G
3'_FLANK: CGTGGCAGTGAAAAAGATGACCCCTAAGCCCCATGCCAAATCTGAGATTCCAAGTCTCTC
||

SNP: snp650-scaffold102-735214
ACCESSION:
COMMENT: MAF:0.468;Illumina_score:0.946;Illumina_state:successful;Chinese_assembly_v1:scaffold102-735214;Chinese_assembly_v2_pseudo:chr24-19628646;Sheep_OARV2:OAR23-19960746;Bovine_UMD3:Chr24-19841951
SAMPLESIZE: 194
LENGTH: ?
5'_FLANK: ATGGTTAACAGGCCTTCATCATTTACCAAGCGCTCAGCACGAAACCAAGCATCTCGGCTG
OBSERVED: T/C
3'_FLANK: GCTGTGTCATTTTGTACTCCCGTTTCTCCTAGGAGGAAGGTTCAGTTTCCATCTTTATTT
||

SNP: snp651-scaffold102-771598
ACCESSION:
COMMENT: MAF:0.438;Illumina_score:0.950;Illumina_state:successful;Chinese_assembly_v1:scaffold102-771598;Chinese_assembly_v2_pseudo:chr24-19665030;Sheep_OARV2:OAR23-19997497;Bovine_UMD3:Chr24-19878446
SAMPLESIZE: 194
LENGTH: ?
5'_FLANK: GGATGTCGTTAACAGCCTGGACAAGAGAAGATGAGCGAGGAGACAGTGGACAGGAGCTCA
OBSERVED: A/C
3'_FLANK: AGGGAGAGATCTGAGATTTCTGTCCTTAGAAATAACTGTGTAAATGCTCCTTATCTAATG
||

SNP: snp652-scaffold102-815434
ACCESSION:
COMMENT: MAF:0.422;Illumina_score:0.950;Illumina_state:successful;Chinese_assembly_v1:scaffold102-815434;Chinese_assembly_v2_pseudo:chr24-19708866;Sheep_OARV2:OAR23-20042648;Bovine_UMD3:Chr24-19922797
SAMPLESIZE: 194
LENGTH: ?
5'_FLANK: AGCAGGCTTGTTCCGTTCCCACAGTCAGCCTTGGGAGGCCCACTTCCCATGTGGAAGCAG
OBSERVED: T/C
3'_FLANK: GAGAGGCTGTTACTTGGCTGTTACTTGACGTTGACTCAAGGTTCCATTAGTTTCCAAGTC
||

SNP: snp653-scaffold102-873857
ACCESSION:
COMMENT: MAF:0.225;Illumina_score:0.899;Illumina_state:successful;Chinese_assembly_v1:scaffold102-873857;Chinese_assembly_v2_pseudo:chr24-19767289;Sheep_OARV2:OAR23-20101995;Bovine_UMD3:Chr24-19980743
SAMPLESIZE: 194
LENGTH: ?
5'_FLANK: CCATGGGCCAAAGGGCTGGGTGCAGGAGCTGGGGCCAGGACAAGGAGGGTGTGTTCAGTG
OBSERVED: T/C
3'_FLANK: GACAAATAGAAAAGATGTTTCCAAGGGTAGAGCAGAATGAATAAAAAGTACTGCAATACC
||

SNP: snp654-scaffold102-929264
ACCESSION:
COMMENT: MAF:0.410;Illumina_score:0.877;Illumina_state:successful;Chinese_assembly_v1:scaffold102-929264;Chinese_assembly_v2_pseudo:chr24-19822696;Sheep_OARV2:OAR23-20155002;Bovine_UMD3:Chr24-20030278
SAMPLESIZE: 194
LENGTH: ?
5'_FLANK: TGATGAGCGTAGCAGTGTGTCAGCATTTCCTGTGTGAGGCCACGGATGAAGCTTCGCTGC
OBSERVED: A/G
3'_FLANK: TAGCCGCTGTTACCAACCCACGTGGCCAGCGGGGTGGAGACTGCCAGTGCACCCCGAGTG
||

SNP: snp655-scaffold102-964798
ACCESSION:
COMMENT: MAF:0.488;Illumina_score:0.915;Illumina_state:successful;Chinese_assembly_v1:scaffold102-964798;Chinese_assembly_v2_pseudo:chr24-19858230;Sheep_OARV2:OAR23-20191729;Bovine_UMD3:Chr24-20064318
SAMPLESIZE: 194
LENGTH: ?
5'_FLANK: GTCTGAGCCATGAAGTCAGGCAGTGAGTGTTAGTGTCTCATCAGAGCAAGTCTGCCGGCC
OBSERVED: T/C
3'_FLANK: GGCCTCACAGGCCAGCCTCCCATTCGGCTCTCTAAACAGGAACTTTCTCTACCTCTCAGC
||

SNP: snp656-scaffold102-1016386
ACCESSION:
COMMENT: MAF:0.477;Illumina_score:1.000;Illumina_state:successful;Chinese_assembly_v1:scaffold102-1016386;Chinese_assembly_v2_pseudo:chr24-19909818;Sheep_OARV2:OAR23-20244133;Bovine_UMD3:Chr24-20118143
SAMPLESIZE: 194
LENGTH: ?
5'_FLANK: GATCTAAGTCCATTTTACCAGAGAAACGGCCTCCAAAGTCAAATAAATCCCAGGAAATAC
OBSERVED: A/G
3'_FLANK: AGGTTTGAAAAAAAAAGCCATAAAGAAGAGAGAAGCTGGGGTGGGAGGGGGATGTTTTTG
||

SNP: snp658-scaffold102-1085780
ACCESSION:
COMMENT: MAF:0.429;Illumina_score:1.000;Illumina_state:successful;Chinese_assembly_v1:scaffold102-1085780;Chinese_assembly_v2_pseudo:chr24-19979212;Sheep_OARV2:OAR23-20314454;Bovine_UMD3:Chr24-20185138
SAMPLESIZE: 194
LENGTH: ?
5'_FLANK: TATTTAACCGTGCCTGCAAACAATTATCTTGCTTAGGGTTTAGTAACACTTTTGGAAATA
OBSERVED: T/C
3'_FLANK: ACTTGGGATTTGCATTCTAGAGGTGCCAGAACATAACACATTTATTTCCCAAAACACCCA
||

SNP: snp659-scaffold102-1137466
ACCESSION:
COMMENT: MAF:0.396;Illumina_score:1.000;Illumina_state:successful;Chinese_assembly_v1:scaffold102-1137466;Chinese_assembly_v2_pseudo:chr24-20030898;Sheep_OARV2:OAR23-20366221;Bovine_UMD3:Chr24-20243265
SAMPLESIZE: 194
LENGTH: ?
5'_FLANK: CTGGGCCTGGGAGAGATTAACCTCCATAGCAGGGCTGGCCTGATGACACCTTTCTCAAAG
OBSERVED: T/C
3'_FLANK: GCCTTTTCAATTGCAGCTTTTTAATGTTGCTATGGTCTCAGCCAGTAACACAAGTTATTT
||

SNP: snp660-scaffold102-1183459
ACCESSION:
COMMENT: MAF:0.469;Illumina_score:0.988;Illumina_state:successful;Chinese_assembly_v1:scaffold102-1183459;Chinese_assembly_v2_pseudo:chr24-20076891;Sheep_OARV2:OAR23-20414931;Bovine_UMD3:Chr24-20284631
SAMPLESIZE: 194
LENGTH: ?
5'_FLANK: TGGCACTTAAAAACTTCATATCCTTTCAGAGAGAACTCTTGGGACTTCTGAAAACAAGAA
OBSERVED: T/C
3'_FLANK: AAATACATTGACCTAACAATCACTCGTCTTAATCTTGCTGCTTCCTCTCTTTCACAGGCA
||

SNP: snp661-scaffold102-1223305
ACCESSION:
COMMENT: MAF:0.423;Illumina_score:0.858;Illumina_state:successful;Chinese_assembly_v1:scaffold102-1223305;Chinese_assembly_v2_pseudo:chr24-20116737;Sheep_OARV2:OAR23-20453591;Bovine_UMD3:Chr24-20323355
SAMPLESIZE: 194
LENGTH: ?
5'_FLANK: GGGCTAAAAACCCAAGGATTGGGTTGCTGTACCCCAAGGAAATGAAAGAAAAGAAAAGGA
OBSERVED: T/G
3'_FLANK: AGATGAGAAATTGTATCAATTAGTACATGTTCACTTATCAATCAACAGACATACTACAAA
||

SNP: snp662-scaffold102-1260860
ACCESSION:
COMMENT: MAF:0.373;Illumina_score:0.965;Illumina_state:successful;Chinese_assembly_v1:scaffold102-1260860;Chinese_assembly_v2_pseudo:chr24-20154292;Sheep_OARV2:OAR23-20483867;Bovine_UMD3:Chr24-20352312
SAMPLESIZE: 194
LENGTH: ?
5'_FLANK: TAGTGGGTGAAGTCAAAGTTTATTTTTATTAAGAGTTAAATATAATTCCTATAAGGATAT
OBSERVED: A/G
3'_FLANK: TTAATAAAGCTAAAGGACATGCCCAAAGTAACTGCATCTAGAGTCAAAACCATGAAGTTT
||

SNP: snp663-scaffold102-1303046
ACCESSION:
COMMENT: MAF:0.489;Illumina_score:0.976;Illumina_state:successful;Chinese_assembly_v1:scaffold102-1303046;Chinese_assembly_v2_pseudo:chr24-20196478;Sheep_OARV2:OAR23-20522813;Bovine_UMD3:Chr24-20397814
SAMPLESIZE: 194
LENGTH: ?
5'_FLANK: CAGTGGGCTATTATTAGCAGTTAAGTTTTTTTGGAGTCAAAATTTATATGCACATTTTCA
OBSERVED: A/G
3'_FLANK: CCTTGTGGGGGTTTAGCACAGTTTGCAACCAAACAAGCTTGGGACCAGAATGTAGAGAGA
||

SNP: snp664-scaffold102-1334701
ACCESSION:
COMMENT: MAF:0.335;Illumina_score:0.949;Illumina_state:successful;Chinese_assembly_v1:scaffold102-1334701;Chinese_assembly_v2_pseudo:chr24-20228133;Sheep_OARV2:OAR23-20554777;Bovine_UMD3:Chr24-20433009
SAMPLESIZE: 194
LENGTH: ?
5'_FLANK: AAACATAACCTCTCAGCTATATGCTTCACTTTCTATCATATACAAAAAATCTGTTAAAAA
OBSERVED: T/C
3'_FLANK: GAAATGCTAGCTCCACTGGGTGGCACACGACTAAGACACAGGAAGGGTTACTCCTAGTAC
||

SNP: snp665-scaffold102-1366302
ACCESSION:
COMMENT: MAF:0.314;Illumina_score:0.854;Illumina_state:successful;Chinese_assembly_v1:scaffold102-1366302;Chinese_assembly_v2_pseudo:chr24-20259734;Sheep_OARV2:OAR23-20585074;Bovine_UMD3:Chr24-20464193
SAMPLESIZE: 194
LENGTH: ?
5'_FLANK: ACTGAATATTATGAAAGACTGAATGTTCTCACTAATACCAGGATAAAAGGAAGAATGTCT
OBSERVED: A/G
3'_FLANK: TTCTATTCAATACTTCCTGCTTCCATTTGTAAACCACAGACCTAAATATAGGTAGACCAT
||

SNP: snp666-scaffold102-1399379
ACCESSION:
COMMENT: MAF:0.449;Illumina_score:1.000;Illumina_state:null;Chinese_assembly_v1:scaffold102-1399379;Chinese_assembly_v2_pseudo:chr24-20292811;Sheep_OARV2:OAR23-20618497;Bovine_UMD3:Chr24-20501360
SAMPLESIZE: 194
LENGTH: ?
5'_FLANK: AATTTCAGTCTGCTTAGCTTATTTACACATGGGCATCAAAAACAAGTGAATACTTTAGCC
OBSERVED: A/C
3'_FLANK: CTCAGGCTACTTTAGAAGCCCCAAAGCACATCTATTTGAACTTCAGTGTCACTCACTACA
||

SNP: snp667-scaffold102-1439210
ACCESSION:
COMMENT: MAF:0.302;Illumina_score:0.988;Illumina_state:successful;Chinese_assembly_v1:scaffold102-1439210;Chinese_assembly_v2_pseudo:chr24-20332642;Sheep_OARV2:OAR23-20658461;Bovine_UMD3:Chr24-20539977
SAMPLESIZE: 194
LENGTH: ?
5'_FLANK: CAACAGTTCAAAAAATCCTTGGGTCAAAGAGGAAGCCTCAAATGAAATAATTTCTAAAAA
OBSERVED: T/C
3'_FLANK: ACACAGAAGGGAATGAAAATGAATATGTGAGATGTACTAAGCGGCAATGAGAGAGACTAA
||

SNP: snp668-scaffold102-1474909
ACCESSION:
COMMENT: MAF:0.281;Illumina_score:0.935;Illumina_state:null;Chinese_assembly_v1:scaffold102-1474909;Chinese_assembly_v2_pseudo:chr24-20368341;Sheep_OARV2:OAR23-20686238;Bovine_UMD3:Chr24-20566798
SAMPLESIZE: 194
LENGTH: ?
5'_FLANK: GTTCCATTAAAGTTTTATCCATCCTTATTCCCAAATGACATACCCAACACTATAAATTCC
OBSERVED: A/G
3'_FLANK: CTGTAGTTTCATTTTCTTTCCTTTGGTAAACAAGGAGTTAAATGCTCCATTGTGCTCATC
||

SNP: snp669-scaffold102-1507700
ACCESSION:
COMMENT: MAF:0.254;Illumina_score:0.996;Illumina_state:successful;Chinese_assembly_v1:scaffold102-1507700;Chinese_assembly_v2_pseudo:chr24-20401132;Sheep_OARV2:OAR23-20718485;Bovine_UMD3:Chr24-20594181
SAMPLESIZE: 194
LENGTH: ?
5'_FLANK: GAAGAGCTCCCACCCTCCCAGGGCTGAGCAGTGGCTTTACTGGTGTATCAGTAGTTGGTA
OBSERVED: A/G
3'_FLANK: TTAAGGTTTCTCTCCATGACCTCTGCTGAGCAGTACCTCAGCTCTTAGCATGGACTCACT
||

SNP: snp671-scaffold102-1579916
ACCESSION:
COMMENT: MAF:0.443;Illumina_score:1.000;Illumina_state:successful;Chinese_assembly_v1:scaffold102-1579916;Chinese_assembly_v2_pseudo:chr24-20473348;Sheep_OARV2:OAR23-20790938;Bovine_UMD3:Chr24-20669337
SAMPLESIZE: 194
LENGTH: ?
5'_FLANK: GATGCTTTGATGTGAACAGTAACACCTGCATGTATCTGGGGATAGTCTGGGATTTAGATT
OBSERVED: A/G
3'_FLANK: TAGCACAAAGGCTGACTGCTCTATTTATCCTCTGTCTCAGTCAGGATAATGGGGAAGGGT
||

SNP: snp672-scaffold102-1625819
ACCESSION:
COMMENT: MAF:0.403;Illumina_score:0.988;Illumina_state:successful;Chinese_assembly_v1:scaffold102-1625819;Chinese_assembly_v2_pseudo:chr24-20519251;Sheep_OARV2:OAR23-20837033;Bovine_UMD3:Chr24-20716952
SAMPLESIZE: 194
LENGTH: ?
5'_FLANK: GTATGCATAAATACGTACATATATATGTATGTATGTATATTACCTGCTGAAAGAGAAAAG
OBSERVED: T/C
3'_FLANK: AGATCCAGTTCTAGAAGCTATTTGGAAAGGAAATCACAAAGCACATCTCTCTGTTCTTAT
||

SNP: snp673-scaffold102-1665880
ACCESSION:
COMMENT: MAF:0.471;Illumina_score:0.988;Illumina_state:successful;Chinese_assembly_v1:scaffold102-1665880;Chinese_assembly_v2_pseudo:chr24-20559312;Sheep_OARV2:OAR23-20877185;Bovine_UMD3:Chr24-20756665
SAMPLESIZE: 194
LENGTH: ?
5'_FLANK: GAAAATCCCATGAACAGAGGAGTCTATACTCTTTTTGGCTGCTGGGAAAAGAAAACATTA
OBSERVED: T/C
3'_FLANK: TGAACTTGTAAATCCTCCTTGACAATGCTTTACATCCTTCGTCGATTTCACTGTGAGTGA
||

SNP: snp674-scaffold102-1695057
ACCESSION:
COMMENT: MAF:0.498;Illumina_score:1.000;Illumina_state:successful;Chinese_assembly_v1:scaffold102-1695057;Chinese_assembly_v2_pseudo:chr24-20588489;Sheep_OARV2:OAR23-20906367;Bovine_UMD3:Chr24-20787088
SAMPLESIZE: 194
LENGTH: ?
5'_FLANK: AGTACCAGGCACCCTGGGAGGCAGATGGGGACTCACAATGCTACCCCACCACTCTCCCCC
OBSERVED: A/G
3'_FLANK: TTAACACACCATCTTCATGGCACTTGGTTTCCGGGCATTCATCTTCTCATCTCTTAAAAG
||

SNP: snp675-scaffold102-1739405
ACCESSION:
COMMENT: MAF:0.487;Illumina_score:1.000;Illumina_state:successful;Chinese_assembly_v1:scaffold102-1739405;Chinese_assembly_v2_pseudo:chr24-20632837;Sheep_OARV2:OAR23-20949498;Bovine_UMD3:Chr24-20830219
SAMPLESIZE: 194
LENGTH: ?
5'_FLANK: ACTTCCACAGCTAAATACCAAAAGAGTTAATTTTACTGTATGATAATTTAAAAAGCCATA
OBSERVED: T/C
3'_FLANK: AGTCGAATCTAAAAACAAACACTCAGTGTGAATCCCATCAGGTTACTCACCCCCCAGGCT
||

SNP: snp676-scaffold102-1770365
ACCESSION:
COMMENT: MAF:0.462;Illumina_score:0.915;Illumina_state:successful;Chinese_assembly_v1:scaffold102-1770365;Chinese_assembly_v2_pseudo:chr24-20663797;Sheep_OARV2:OAR23-20976049;Bovine_UMD3:Chr24-20860035
SAMPLESIZE: 194
LENGTH: ?
5'_FLANK: TGCTGACTTTCAGCCAGTAGTCTGAAACCGAGCACTCCTTGCAGGGTCAGCTGAAACCTT
OBSERVED: T/C
3'_FLANK: CTGTGACATCACAGAGTGGACACAGGCTCCAAGCAGCACCCACTGTCCCCTTTCCAACAA
||

SNP: snp677-scaffold102-1832739
ACCESSION:
COMMENT: MAF:0.482;Illumina_score:1.000;Illumina_state:successful;Chinese_assembly_v1:scaffold102-1832739;Chinese_assembly_v2_pseudo:chr24-20726171;Sheep_OARV2:OAR23-21040542;Bovine_UMD3:Chr24-20920897
SAMPLESIZE: 194
LENGTH: ?
5'_FLANK: GGCTCGGTGGCAGCCTGGGAATCCTATGAAAACTAATACAGAACACATAAGAGGCAGAAT
OBSERVED: T/C
3'_FLANK: GAGTGGCTCTGCATTCATCCCTTCTGCTTTTTCTGTTTTACTTAGAATCACAGAACCTCA
||

SNP: snp678-scaffold102-1865797
ACCESSION:
COMMENT: MAF:0.395;Illumina_score:1.000;Illumina_state:successful;Chinese_assembly_v1:scaffold102-1865797;Chinese_assembly_v2_pseudo:chr24-20759229;Sheep_OARV2:OAR23-21073988;Bovine_UMD3:Chr24-20956678
SAMPLESIZE: 194
LENGTH: ?
5'_FLANK: CAGCTGGGGAAGCCCACAGACCAAGTTACTGTCAACACTGAGTGAGTCAAAGAAATTCTA
OBSERVED: T/C
3'_FLANK: GCTGGAAATCCTTCCCCTGAATCCAAAAGTGCCGCATGATACACCAATGACTGGGAAGAA
||

SNP: snp679-scaffold102-1925162
ACCESSION:
COMMENT: MAF:0.269;Illumina_score:1.000;Illumina_state:successful;Chinese_assembly_v1:scaffold102-1925162;Chinese_assembly_v2_pseudo:chr24-20818594;Sheep_OARV2:OAR23-21136332;Bovine_UMD3:Chr24-21015742
SAMPLESIZE: 194
LENGTH: ?
5'_FLANK: AGGTTCATTAACAAAAATTTTGGAACTCAGCCTCAGCCAATCCTGTCAAGATAATCTCTG
OBSERVED: T/C
3'_FLANK: ATTCCTGGTGGGGGGCGGGGGAACAGCACTGGTGGCCCTCAGGGTCTTGGGGCAGAATAG
||

SNP: snp680-scaffold102-1977143
ACCESSION:
COMMENT: MAF:0.495;Illumina_score:1.000;Illumina_state:successful;Chinese_assembly_v1:scaffold102-1977143;Chinese_assembly_v2_pseudo:chr24-20870575;Sheep_OARV2:OAR23-21191200;Bovine_UMD3:Chr24-21065967
SAMPLESIZE: 194
LENGTH: ?
5'_FLANK: CATTTGTTTCTGAGTTGCCTACATCAATATTCACTCTCCTATTCTTTCTTAGGAAAAGAA
OBSERVED: T/C
3'_FLANK: CCCAGTTTTACTTAGGGTGGCCCTGCCATCAGCTAAAATAATTTATTTCCATGACTCCTT
||

SNP: snp681-scaffold102-2025716
ACCESSION:
COMMENT: MAF:0.349;Illumina_score:0.899;Illumina_state:null;Chinese_assembly_v1:scaffold102-2025716;Chinese_assembly_v2_pseudo:chr24-20919148;Sheep_OARV2:OAR23-21244607;Bovine_UMD3:Chr24-21109751
SAMPLESIZE: 194
LENGTH: ?
5'_FLANK: TCTAGACACAGGCTAAAAGTAACTTGATATTAACTAACATAATTAATAATTATTTTTTCC
OBSERVED: A/G
3'_FLANK: CTAATGAGTTCAAAAGATGATACACTTTATAAAATGACCTAAAGGGGCATCTGCCAAAAA
||

SNP: snp682-scaffold102-2080231
ACCESSION:
COMMENT: MAF:0.345;Illumina_score:0.868;Illumina_state:successful;Chinese_assembly_v1:scaffold102-2080231;Chinese_assembly_v2_pseudo:chr24-20973663;Sheep_OARV2:OAR23-21298940;Bovine_UMD3:Chr24-21163701
SAMPLESIZE: 194
LENGTH: ?
5'_FLANK: CGTGGTACATACGCTAAAGATGATACACTACGCAGATATAATGCTATATTTTAATTCTGG
OBSERVED: T/C
3'_FLANK: AGAAAATGTTAAGAATAGCTCCCTTTGGGTGGTAAGAAAGGTGATTTCTATTTCTTCAGT
||

SNP: snp683-scaffold102-2116526
ACCESSION:
COMMENT: MAF:0.474;Illumina_score:0.988;Illumina_state:null;Chinese_assembly_v1:scaffold102-2116526;Chinese_assembly_v2_pseudo:chr24-21009958;Sheep_OARV2:OAR23-21335177;Bovine_UMD3:Chr24-21199936
SAMPLESIZE: 194
LENGTH: ?
5'_FLANK: GTCCTGACAGAAAGTGTGAGCCCGGAACTAAATGAGTCTTCCTAATGAATAATCTGTTAG
OBSERVED: A/C
3'_FLANK: AAGTCAGCTTCATATCATCTGAATTCCACAACAATAACACTTAGTCATTTTAGCCTCAAG
||

SNP: snp684-scaffold102-2150211
ACCESSION:
COMMENT: MAF:0.434;Illumina_score:0.996;Illumina_state:successful;Chinese_assembly_v1:scaffold102-2150211;Chinese_assembly_v2_pseudo:chr24-21043643;Sheep_OARV2:OAR23-21369225;Bovine_UMD3:Chr24-21237901
SAMPLESIZE: 194
LENGTH: ?
5'_FLANK: CCTCTTTGCTTCTCTGGGCAAATGGGTGATTCTTTCACCATTCTGCCTGGAACTGATTCC
OBSERVED: T/C
3'_FLANK: CACCCCAACCCAAGTACAAAGGCTCCTCTATGTCCCCTGCCTCTTGTTTGCAGAAAAAAC
||

SNP: snp685-scaffold102-2192722
ACCESSION:
COMMENT: MAF:0.488;Illumina_score:0.935;Illumina_state:successful;Chinese_assembly_v1:scaffold102-2192722;Chinese_assembly_v2_pseudo:chr24-21086154;Sheep_OARV2:OAR23-21411184;Bovine_UMD3:Chr24-21276918
SAMPLESIZE: 194
LENGTH: ?
5'_FLANK: AGTGACAGGGACCAGATTTACTATCTTGTATGAAAAAAACTAAAAGATCAAACGAAATAC
OBSERVED: A/G
3'_FLANK: TGAAACAATGGCACTTCAAAATACTTAATGTCTGGCAACAAAGAACAGTTACCCCAAGGG
||

SNP: snp686-scaffold102-2226925
ACCESSION:
COMMENT: MAF:0.457;Illumina_score:1.000;Illumina_state:successful;Chinese_assembly_v1:scaffold102-2226925;Chinese_assembly_v2_pseudo:chr24-21120357;Sheep_OARV2:OAR23-21445542;Bovine_UMD3:Chr24-21307575
SAMPLESIZE: 194
LENGTH: ?
5'_FLANK: TTGGTTTGGATTTTCCATTTATTTATTTCTGCGGGTTTATGTCTAGATAGTTAGGTGAAA
OBSERVED: T/C
3'_FLANK: AGCTGGCAGACTGAACACATTAGATTTGTACTCAAAAGTCCCAGGCTCATATCCTAACCC
||

SNP: snp687-scaffold102-2258050
ACCESSION:
COMMENT: MAF:0.368;Illumina_score:0.965;Illumina_state:successful;Chinese_assembly_v1:scaffold102-2258050;Chinese_assembly_v2_pseudo:chr24-21151482;Sheep_OARV2:OAR23-21477186;Bovine_UMD3:Chr24-21337280
SAMPLESIZE: 194
LENGTH: ?
5'_FLANK: GATCAATATAATTTTGACTTGCTGAGCAGACCATGAGTAATCATCGTTAATTAACTGTTC
OBSERVED: A/G
3'_FLANK: GAAATGCTGTGTGACATGATGAGCTAGATTCGTGTTTTAGAAATTTGACTCATGGTATAT
||

SNP: snp688-scaffold102-2306174
ACCESSION:
COMMENT: MAF:0.204;Illumina_score:0.949;Illumina_state:successful;Chinese_assembly_v1:scaffold102-2306174;Chinese_assembly_v2_pseudo:chr24-21199606;Sheep_OARV2:OAR23-21534394;Bovine_UMD3:Chr24-21386715
SAMPLESIZE: 194
LENGTH: ?
5'_FLANK: AAATACTGGAGTGGGTTGCCATTTCCTTCTCCAAGGGATCTTTGTGGCCTAGTGATCGAA
OBSERVED: T/C
3'_FLANK: GCATGTCTCCTGCATCTCCATGAATTTTGACCACTGCGCCACCTGCATCATGGGGAATGC
||

SNP: snp690-scaffold102-2404150
ACCESSION:
COMMENT: MAF:0.496;Illumina_score:1.000;Illumina_state:successful;Chinese_assembly_v1:scaffold102-2404150;Chinese_assembly_v2_pseudo:chr24-21297582;Sheep_OARV2:OAR23-21632661;Bovine_UMD3:Chr24-21485971
SAMPLESIZE: 194
LENGTH: ?
5'_FLANK: TTTTAAAACTTGCCTGTCTGCTTGGCATTTAAGAAAATTTGGAACAGGGAGGAAAGGCTC
OBSERVED: A/C
3'_FLANK: TGAATCAACCTCAATTATTGGCGAAGGGATTGTTTGACTGAAATTGTGGGCTTGGAGGAG
||

SNP: snp691-scaffold102-2437416
ACCESSION:
COMMENT: MAF:0.357;Illumina_score:0.935;Illumina_state:successful;Chinese_assembly_v1:scaffold102-2437416;Chinese_assembly_v2_pseudo:chr24-21330848;Sheep_OARV2:OAR23-21665852;Bovine_UMD3:Chr24-21523328
SAMPLESIZE: 194
LENGTH: ?
5'_FLANK: TGGAAAATTACAAAAAGCAGATACAGAAACGAAATATTTTAGTGATTGTGAGGAAAAGGC
OBSERVED: A/G
3'_FLANK: CAGAACTTCTGAGAAAATCACAGTCCGACTGCCCAGCACACCGAATAATGTTCATGATAA
||

SNP: snp692-scaffold102-2509959
ACCESSION:
COMMENT: MAF:0.418;Illumina_score:0.965;Illumina_state:successful;Chinese_assembly_v1:scaffold102-2509959;Chinese_assembly_v2_pseudo:chr24-21403391;Sheep_OARV2:OAR23-21740879;Bovine_UMD3:Chr24-21592977
SAMPLESIZE: 194
LENGTH: ?
5'_FLANK: ATTCTGATTTTACTGATGAAAAAATTCAAGTTTAGAAAAATTTGAATCTTGACTAAGGCC
OBSERVED: A/G
3'_FLANK: TCAAGCTAGTAAATTTCAAGACTGAATCCATAACCAGATTGCTGAGTTGTATTTCGGTTT
||

SNP: snp693-scaffold102-2563157
ACCESSION:
COMMENT: MAF:0.365;Illumina_score:0.858;Illumina_state:successful;Chinese_assembly_v1:scaffold102-2563157;Chinese_assembly_v2_pseudo:chr24-21456589;Sheep_OARV2:OAR23-21794014;Bovine_UMD3:Chr24-21647758
SAMPLESIZE: 194
LENGTH: ?
5'_FLANK: CTTTAGTGTTGTGTTTCGATTCCATTTTCTCTTTTGTGTGTTTTTCTACAGTAGATTTTT
OBSERVED: A/G
3'_FLANK: GTTTGAAGTTACCATGAGGTTTTAATATAGCAGTTTATACATAGAGAAGATTGTTTTAAG
||

SNP: snp694-scaffold102-2607966
ACCESSION:
COMMENT: MAF:0.454;Illumina_score:0.988;Illumina_state:successful;Chinese_assembly_v1:scaffold102-2607966;Chinese_assembly_v2_pseudo:chr24-21501398;Sheep_OARV2:OAR23-21843633;Bovine_UMD3:Chr24-21694008
SAMPLESIZE: 194
LENGTH: ?
5'_FLANK: GTAATGATTTAAAATTCGTGGTCTGAAACCACAATTACTTTTTCACCAACCTAATAACTA
OBSERVED: T/C
3'_FLANK: AGAGAAGCACAAAATCACAGGGGTCAGAAACAATTATACTGAAGACAAAGAGAGCTAATT
||

SNP: snp695-scaffold102-2666309
ACCESSION:
COMMENT: MAF:0.452;Illumina_score:1.000;Illumina_state:successful;Chinese_assembly_v1:scaffold102-2666309;Chinese_assembly_v2_pseudo:chr24-21559741;Sheep_OARV2:OAR23-21904065;Bovine_UMD3:Chr24-21751795
SAMPLESIZE: 194
LENGTH: ?
5'_FLANK: CACAGAAAACCAACTTTAGCTCCATTCCTTTCTTCTAACTACTGTACTCTTTCTGTGTGT
OBSERVED: A/C
3'_FLANK: GAAGCTCCTAAAAGGATAAGCTACACACCAGTAAATATGAAGTCCACTGGTACTGAAATG
||

SNP: snp696-scaffold102-2702188
ACCESSION:
COMMENT: MAF:0.484;Illumina_score:0.858;Illumina_state:successful;Chinese_assembly_v1:scaffold102-2702188;Chinese_assembly_v2_pseudo:chr24-21595620;Sheep_OARV2:OAR23-21940398;Bovine_UMD3:Chr24-21790538
SAMPLESIZE: 194
LENGTH: ?
5'_FLANK: TTGGTAATTACCGAAGTGAGAAGATGACTATATGGGAATTCATTATACTATTCTACTTGC
OBSERVED: A/G
3'_FLANK: CATATATTTGAAATATTCCACAGTAAATGTTAAAGAGAGACAGAGAGATGACGGGGGGAT
||

SNP: snp697-scaffold102-2738742
ACCESSION:
COMMENT: MAF:0.406;Illumina_score:1.000;Illumina_state:successful;Chinese_assembly_v1:scaffold102-2738742;Chinese_assembly_v2_pseudo:chr24-21632174;Sheep_OARV2:OAR23-21976901;Bovine_UMD3:Chr24-21827363
SAMPLESIZE: 194
LENGTH: ?
5'_FLANK: AACAGAACCATATCCCCCCATGGCAGATGCTGTCGCCCCATTAACAGAGTCAGCCAGGAC
OBSERVED: T/C
3'_FLANK: GCCTCAGTTTTGCCCTGTTGACTCATTTAGAGCCATCACCTAAAATACTTAATAATAATT
||

SNP: snp698-scaffold102-2767659
ACCESSION:
COMMENT: MAF:0.493;Illumina_score:1.000;Illumina_state:successful;Chinese_assembly_v1:scaffold102-2767659;Chinese_assembly_v2_pseudo:chr24-21661091;Sheep_OARV2:OAR23-22004160;Bovine_UMD3:Chr24-21851716
SAMPLESIZE: 194
LENGTH: ?
5'_FLANK: CTGAAAGGGCAGACAGTACCACCAGGGAGACCCTGGAAGGTGACTTTTTAAGAAGAAATC
OBSERVED: A/G
3'_FLANK: AGAGAAACAGGTACATGAAGAGCAGATGAGTCCAGAGGCAGATCCGTGAATGAGCCAGGC
||

SNP: snp699-scaffold102-2798784
ACCESSION:
COMMENT: MAF:0.452;Illumina_score:1.000;Illumina_state:successful;Chinese_assembly_v1:scaffold102-2798784;Chinese_assembly_v2_pseudo:chr24-21692216;Sheep_OARV2:OAR23-22036570;Bovine_UMD3:Chr24-21878066
SAMPLESIZE: 194
LENGTH: ?
5'_FLANK: ATAATACACAAAGTCTTCCAGAAAATTGAAGAGGAGGGAATAACTTTAATCTATGAGACC
OBSERVED: A/G
3'_FLANK: GTGTTATCCTAATACCAAAACCAGGCTCAGACAGGACCAGAAAAGAAAGTAGAGACAAAT
||

SNP: snp700-scaffold102-2830268
ACCESSION:
COMMENT: MAF:0.413;Illumina_score:1.000;Illumina_state:successful;Chinese_assembly_v1:scaffold102-2830268;Chinese_assembly_v2_pseudo:chr24-21723700;Sheep_OARV2:OAR23-22070486;Bovine_UMD3:Chr24-21911036
SAMPLESIZE: 194
LENGTH: ?
5'_FLANK: GGCTGGAGGGAACTTTCTGAGAAAGATGGAAATAGTCTGTCTTCACAGGGACCTGGGTTA
OBSERVED: A/C
3'_FLANK: GCAAATGGAAACATTTGGCAAAACTCACGAAACCTACACTTAAGATCTGTGCGTTTCACT
||

SNP: snp701-scaffold102-2869204
ACCESSION:
COMMENT: MAF:0.420;Illumina_score:0.976;Illumina_state:successful;Chinese_assembly_v1:scaffold102-2869204;Chinese_assembly_v2_pseudo:chr24-21762636;Sheep_OARV2:OAR23-22109723;Bovine_UMD3:Chr24-21951756
SAMPLESIZE: 194
LENGTH: ?
5'_FLANK: CATGTATGTCCCCGAGCCTTCCAGGTAGGAATGCATTCATTTAACAGGAGGTTTTGAGGG
OBSERVED: T/C
3'_FLANK: CTGATATGTGTGGTGACCAGTGCTCAGTATCAGAGGTAGAGTTGGGGGGTACTCACCATG
||

SNP: snp702-scaffold102-2917188
ACCESSION:
COMMENT: MAF:0.464;Illumina_score:1.000;Illumina_state:successful;Chinese_assembly_v1:scaffold102-2917188;Chinese_assembly_v2_pseudo:chr24-21810620;Sheep_OARV2:OAR23-22157472;Bovine_UMD3:Chr24-22001134
SAMPLESIZE: 194
LENGTH: ?
5'_FLANK: AAAAATTGTGAGATATTTTGCCACTCTTCCTTTGACCCCAATAAGTCAAGTCCTTGGGAC
OBSERVED: A/G
3'_FLANK: TCTTTGAAGGAAATAATTTGAAAATTAACATGTTTTTGAAAAATAGGCTATTTTTCTGAA
||

SNP: snp704-scaffold102-3006536
ACCESSION:
COMMENT: MAF:0.462;Illumina_score:1.000;Illumina_state:successful;Chinese_assembly_v1:scaffold102-3006536;Chinese_assembly_v2_pseudo:chr24-21899968;Sheep_OARV2:OAR23-22246970;Bovine_UMD3:Chr24-22091181
SAMPLESIZE: 194
LENGTH: ?
5'_FLANK: CCATGGCCCTCTAGATCTGCCATCATTCATGCCTGCCAAGGAGACAGCTGTGAATGATAA
OBSERVED: A/G
3'_FLANK: GTTACTGAGCAGCAGTGTCTGGTTCTGGCCAATCAGAAAGCAGGGGGTGGGTCTGGCTAC
||

SNP: snp705-scaffold102-3053661
ACCESSION:
COMMENT: MAF:0.415;Illumina_score:1.000;Illumina_state:successful;Chinese_assembly_v1:scaffold102-3053661;Chinese_assembly_v2_pseudo:chr24-21947093;Sheep_OARV2:OAR23-22293983;Bovine_UMD3:Chr24-22135275
SAMPLESIZE: 194
LENGTH: ?
5'_FLANK: TGAGTTATTTCCTTGATATAGTAATTTATATTACACTTCCTAGCATGGAGCTTGGTATAT
OBSERVED: A/G
3'_FLANK: GTAGGCTTCACATGTATTTCTTCTCCTCTGCCTTTTCATATCTTTCCTGTTCAATGAAAA
||

SNP: snp706-scaffold102-3087710
ACCESSION:
COMMENT: MAF:0.466;Illumina_score:0.988;Illumina_state:successful;Chinese_assembly_v1:scaffold102-3087710;Chinese_assembly_v2_pseudo:chr24-21981142;Sheep_OARV2:OAR23-22328182;Bovine_UMD3:Chr24-22169909
SAMPLESIZE: 194
LENGTH: ?
5'_FLANK: AGATACTTTGTGTTGTTTGTTGACCTTTGACTCAGGACATTGGGTTTTCATTTTGCAGTA
OBSERVED: T/C
3'_FLANK: GAAATTAAAGGCCAGAGGATTCCCAAGGAGACTGAAATATCTTTGGAAATTCAAGTGTGA
||

SNP: snp708-scaffold102-3159250
ACCESSION:
COMMENT: MAF:0.442;Illumina_score:1.000;Illumina_state:successful;Chinese_assembly_v1:scaffold102-3159250;Chinese_assembly_v2_pseudo:chr24-22052682;Sheep_OARV2:OAR23-22399174;Bovine_UMD3:Chr24-22243244
SAMPLESIZE: 194
LENGTH: ?
5'_FLANK: ATCTAGCAGAAGCTGGAGCAGCTCAGCATCATCCTCACCGTCCCAAGCCAGTGGCTTGAA
OBSERVED: T/C
3'_FLANK: GAGGCTCTCTTTCTAGTTTCTTAGCATCTTTTGCTGGCTGTCATCTTCTGAGCGTGCTTC
||

SNP: snp709-scaffold102-3195592
ACCESSION:
COMMENT: MAF:0.449;Illumina_score:1.000;Illumina_state:successful;Chinese_assembly_v1:scaffold102-3195592;Chinese_assembly_v2_pseudo:chr24-22089024;Sheep_OARV2:OAR23-22435756;Bovine_UMD3:Chr24-22280361
SAMPLESIZE: 194
LENGTH: ?
5'_FLANK: ATGAGGGAAGCAGGGCAGGAATTGTATTCTTGGCTGACAAATGTGGATTCCTAGTCTTTT
OBSERVED: T/C
3'_FLANK: GAAGGACAATTCAAAATATTGATTTTTAAAATTTTTACTGAGTAATTTCCAAAGACTCAG
||

SNP: snp710-scaffold102-3241206
ACCESSION:
COMMENT: MAF:0.485;Illumina_score:1.000;Illumina_state:successful;Chinese_assembly_v1:scaffold102-3241206;Chinese_assembly_v2_pseudo:chr24-22134638;Sheep_OARV2:OAR23-22485692;Bovine_UMD3:Chr24-22326065
SAMPLESIZE: 194
LENGTH: ?
5'_FLANK: GATAAATATTTCACCATATTATAAATATCACCAAATAAAATGCTACATTTTCACTTTTCA
OBSERVED: A/G
3'_FLANK: CTAGCCTGGAGACATACAACTGGGTAAGAAACAGCAAGGTAACAGTAAGTTTAAAATAAG
||

SNP: snp711-scaffold102-3286486
ACCESSION:
COMMENT: MAF:0.238;Illumina_score:0.899;Illumina_state:successful;Chinese_assembly_v1:scaffold102-3286486;Chinese_assembly_v2_pseudo:chr24-22179918;Sheep_OARV2:OAR23-22531150;Bovine_UMD3:Chr24-22370599
SAMPLESIZE: 194
LENGTH: ?
5'_FLANK: TCAACAAGCCATTACTACCCAGTCCTAGGATGGGATTAAATACATTTACAATTTGTTTTC
OBSERVED: A/G
3'_FLANK: TTTTTAGAAAAGATTTAGCTGATTTCAGATACTTCAAAGTACACATTATTTATAGTGCAG
||

SNP: snp712-scaffold102-3329524
ACCESSION:
COMMENT: MAF:0.385;Illumina_score:1.000;Illumina_state:successful;Chinese_assembly_v1:scaffold102-3329524;Chinese_assembly_v2_pseudo:chr24-22222956;Sheep_OARV2:OAR23-22573447;Bovine_UMD3:Chr24-22417362
SAMPLESIZE: 194
LENGTH: ?
5'_FLANK: CTTCAAGTGTCAGAAACAGAACTGACATCAGAGCTTATGGTGTGGTTGTCGATAAGCTCT
OBSERVED: A/C
3'_FLANK: TTCATCTGGCCTAATGACTGAGTTTCAGATTTCTCTCTCTCTTTCTGTCTTTGTCTCTCT
||

SNP: snp713-scaffold102-3381825
ACCESSION:
COMMENT: MAF:0.481;Illumina_score:0.965;Illumina_state:successful;Chinese_assembly_v1:scaffold102-3381825;Chinese_assembly_v2_pseudo:chr24-22275257;Sheep_OARV2:OAR23-22625483;Bovine_UMD3:Chr24-22475139
SAMPLESIZE: 194
LENGTH: ?
5'_FLANK: TTGTTTTGCAAAACTTCTATCAGCTGTCAACAAGAATGAAAACCAGGAAGGACACAAATA
OBSERVED: T/C
3'_FLANK: GAATGATTCACATTTCTGAAGTATATTTTCCAAATCTATTTCAATCTCTTATTTCATGAC
||

SNP: snp714-scaffold102-3414106
ACCESSION:
COMMENT: MAF:0.429;Illumina_score:0.965;Illumina_state:successful;Chinese_assembly_v1:scaffold102-3414106;Chinese_assembly_v2_pseudo:chr24-22307538;Sheep_OARV2:OAR23-22660267;Bovine_UMD3:Chr24-22516219
SAMPLESIZE: 194
LENGTH: ?
5'_FLANK: AAGTAGTTCTTGGTATATATAGGGGTGACATTCTCTACATTTATGAGTTTGTGGAAATAA
OBSERVED: A/G
3'_FLANK: CCATTTATCTTATTTTGCTACAGTTCTTAGCATCTAGTGCCAAGAGCATTTCTGACTTTT
||

SNP: snp715-scaffold102-3443920
ACCESSION:
COMMENT: MAF:0.496;Illumina_score:1.000;Illumina_state:successful;Chinese_assembly_v1:scaffold102-3443920;Chinese_assembly_v2_pseudo:chr24-22337352;Sheep_OARV2:OAR23-22691435;Bovine_UMD3:Chr24-22544932
SAMPLESIZE: 194
LENGTH: ?
5'_FLANK: CCTAACATGGCCTTCATCTCCTATGGTGATGGACTTAACTTGTGAGGCAGTTTTGTACCA
OBSERVED: T/C
3'_FLANK: GAACATGAAACAATGTATATTTTACCTTGTTATCATGAACAGTCTAACTGGTGATACTTA
||

SNP: snp716-scaffold102-3498061
ACCESSION:
COMMENT: MAF:0.432;Illumina_score:0.900;Illumina_state:successful;Chinese_assembly_v1:scaffold102-3498061;Chinese_assembly_v2_pseudo:chr24-22391493;Sheep_OARV2:OAR23-22743516;Bovine_UMD3:Chr24-22607126
SAMPLESIZE: 194
LENGTH: ?
5'_FLANK: TGGTGACAAAGGTCCAGGTTCTGTCCCGAAGGAGAGGTTTCTGTGAGTGAGTGACACAGA
OBSERVED: T/C
3'_FLANK: ATGTTCACTAGTAAGTGTCACACAAAGCAGAGTAAATGTGCCCTCAGCAGAAAAAGAGAA
||

SNP: snp717-scaffold102-3553465
ACCESSION:
COMMENT: MAF:0.348;Illumina_score:1.000;Illumina_state:null;Chinese_assembly_v1:scaffold102-3553465;Chinese_assembly_v2_pseudo:chr24-22446897;Sheep_OARV2:OAR23-22799437;Bovine_UMD3:Chr24-22662419
SAMPLESIZE: 194
LENGTH: ?
5'_FLANK: CCAATTAGTGGCAATCAATTGCTTTTAGCTACGAAAGTATTTTTTAAAACCTCTCCTATA
OBSERVED: T/C
3'_FLANK: GAAAACACTCCAGTGAATTTCCCTGAGTAATACTGGGTTCTGCTAGTTTTAGCAGGGTTG
||

SNP: snp718-scaffold102-3609286
ACCESSION:
COMMENT: MAF:0.253;Illumina_score:0.899;Illumina_state:successful;Chinese_assembly_v1:scaffold102-3609286;Chinese_assembly_v2_pseudo:chr24-22502718;Sheep_OARV2:OAR23-22856009;Bovine_UMD3:Chr24-22713325
SAMPLESIZE: 194
LENGTH: ?
5'_FLANK: TTGCTAACGGACATTAGGATTTAGAGGCAAATTCTTAATCTGATAGTAAGAAGAATAACT
OBSERVED: A/G
3'_FLANK: CATTCTTTCATAACACATCTCCTGGTATCACTGTAACAGAAGAAAAAAAAACCACGTTTT
||

SNP: snp719-scaffold102-3652554
ACCESSION:
COMMENT: MAF:0.201;Illumina_score:0.996;Illumina_state:successful;Chinese_assembly_v1:scaffold102-3652554;Chinese_assembly_v2_pseudo:chr24-22545986;Sheep_OARV2:OAR23-22899327;Bovine_UMD3:Chr24-22756250
SAMPLESIZE: 194
LENGTH: ?
5'_FLANK: AGCCCACTAGGCTCCTCTGTCCTTGGAATTCTCCAGGCAAGAATACTGGAGTGGGTAGCC
OBSERVED: A/G
3'_FLANK: TTCTTTTCTCCAGACTCTCAAAGACTTCCCTCAAAGGCCTGTGCCTCTGAGAAATCAGGG
||

SNP: snp720-scaffold102-3684680
ACCESSION:
COMMENT: MAF:0.459;Illumina_score:0.965;Illumina_state:successful;Chinese_assembly_v1:scaffold102-3684680;Chinese_assembly_v2_pseudo:chr24-22578112;Sheep_OARV2:OAR23-22931353;Bovine_UMD3:Chr24-22789000
SAMPLESIZE: 194
LENGTH: ?
5'_FLANK: AGGAATTTTTCATGGACAATGCAGCAACTAGACACCTTTGAAAATTTAAAGGCTATTTGT
OBSERVED: A/G
3'_FLANK: TTTACCAAGTCCTTTTCTTCCCCCATAGTTTAAGAATACAGTTGAAGTGTGCTCAAGAAA
||

SNP: snp721-scaffold102-3724213
ACCESSION:
COMMENT: MAF:0.348;Illumina_score:1.000;Illumina_state:successful;Chinese_assembly_v1:scaffold102-3724213;Chinese_assembly_v2_pseudo:chr24-22617645;Sheep_OARV2:OAR23-22973277;Bovine_UMD3:Chr24-22831368
SAMPLESIZE: 194
LENGTH: ?
5'_FLANK: TTTCAGCAGAACTTGTCACACTTGCTTATAGCTGAAACACCATGCTTCTGCTGAGTATCC
OBSERVED: T/C
3'_FLANK: CCAACCTTGGCTTCTTAGACTCTCCTCCTGGCTGGAGCTCCTGAGCATGCCATCTAAGTG
||

SNP: snp722-scaffold102-3771998
ACCESSION:
COMMENT: MAF:0.258;Illumina_score:0.996;Illumina_state:successful;Chinese_assembly_v1:scaffold102-3771998;Chinese_assembly_v2_pseudo:chr24-22665430;Sheep_OARV2:OAR23-23021624;Bovine_UMD3:Chr24-22880330
SAMPLESIZE: 194
LENGTH: ?
5'_FLANK: TCAGATAAACAAACCACAAGGTACGATGGTGGGAAAGGGACTGCTCATCCTAATTGCTCA
OBSERVED: T/C
3'_FLANK: GACTCGAAAGCATCCTACCCAGACAGGCAGTGCTTTGATACATTCCCTTCTTCTCCACCA
||

SNP: snp723-scaffold102-3812091
ACCESSION:
COMMENT: MAF:0.312;Illumina_score:0.988;Illumina_state:successful;Chinese_assembly_v1:scaffold102-3812091;Chinese_assembly_v2_pseudo:chr24-22705523;Sheep_OARV2:OAR23-23061247;Bovine_UMD3:Chr24-22918832
SAMPLESIZE: 194
LENGTH: ?
5'_FLANK: TGCAGGTATTTCTGATGATTTGCTGTAACCTAAACTGAGCAGGGATATGATTTTACAGAC
OBSERVED: T/G
3'_FLANK: ACCAACGTACTGTGATTTGAATTTTAAATACAAAATAATTGCACCTATTTGATAAGAACC
||

SNP: snp724-scaffold102-3863689
ACCESSION:
COMMENT: MAF:0.419;Illumina_score:0.915;Illumina_state:successful;Chinese_assembly_v1:scaffold102-3863689;Chinese_assembly_v2_pseudo:chr24-22757121;Sheep_OARV2:OAR23-23115300;Bovine_UMD3:Chr24-22969961
SAMPLESIZE: 194
LENGTH: ?
5'_FLANK: ACTGTGCAGACAGATCTGTGATTCCAGGGGACACAGTATTGGGCCACTGCCTTGAGTCAC
OBSERVED: A/G
3'_FLANK: CTAAGGTACACGCAGTTTTACTCACTATTGTTTTTGTGCCATCTCTGCGAATGTCAAAAC
||

SNP: snp725-scaffold102-3900228
ACCESSION:
COMMENT: MAF:0.447;Illumina_score:0.988;Illumina_state:successful;Chinese_assembly_v1:scaffold102-3900228;Chinese_assembly_v2_pseudo:chr24-22793660;Sheep_OARV2:OAR23-23152751;Bovine_UMD3:Chr24-23007291
SAMPLESIZE: 194
LENGTH: ?
5'_FLANK: CTGTGATGACCGTTTTAGCTAGGGAGCCACAATAAATGTGTACAATAAATAAAGGCCTGA
OBSERVED: A/C
3'_FLANK: AAAGAAATGGAATTTTAGTCTTGCATTAATATCTGTAGAGTCATTCAACTTGCTTCCTTA
||

SNP: snp726-scaffold102-3933733
ACCESSION:
COMMENT: MAF:0.432;Illumina_score:1.000;Illumina_state:successful;Chinese_assembly_v1:scaffold102-3933733;Chinese_assembly_v2_pseudo:chr24-22827165;Sheep_OARV2:OAR23-23186959;Bovine_UMD3:Chr24-23036755
SAMPLESIZE: 194
LENGTH: ?
5'_FLANK: ATCAAAGTCCACCTAAATCCAATATTTTGCCTCCACTGTGCCTTCACCTGAAGCACTGAC
OBSERVED: T/C
3'_FLANK: AATGCTGAACAGAAACACATCCATGACAACTGGTAATATGTTGATTCTATGATTCCTGAC
||

SNP: snp727-scaffold102-3978115
ACCESSION:
COMMENT: MAF:0.472;Illumina_score:1.000;Illumina_state:successful;Chinese_assembly_v1:scaffold102-3978115;Chinese_assembly_v2_pseudo:chr24-22871547;Sheep_OARV2:OAR23-23234725;Bovine_UMD3:Chr24-23078083
SAMPLESIZE: 194
LENGTH: ?
5'_FLANK: ATACTTGGTGCCAAGATCTAGCTCTAGATTCAGTGTTTTCAACTAGATCTCGAGTCTGCT
OBSERVED: A/G
3'_FLANK: TTAGGCTCCAGTTTGCCCATTGTAACCCTACCTGCTCTGTTTCTGGCTCCTTTCTACCAA
||

SNP: snp728-scaffold102-4024488
ACCESSION:
COMMENT: MAF:0.394;Illumina_score:1.000;Illumina_state:successful;Chinese_assembly_v1:scaffold102-4024488;Chinese_assembly_v2_pseudo:chr24-22917920;Sheep_OARV2:OAR23-23272836;Bovine_UMD3:Chr24-23115972
SAMPLESIZE: 194
LENGTH: ?
5'_FLANK: TGTGACTGTGTACAATTCCAGGGTCTCTCCAGTTCATATTAAAAGAAATAGTCGTTAGAC
OBSERVED: A/G
3'_FLANK: CTGGATGATCTGCTCCATGTAAATTGTTGCCCTGAAATATACAAGAGAGAAAATTTCAGA
||

SNP: snp729-scaffold102-4070464
ACCESSION:
COMMENT: MAF:0.381;Illumina_score:0.965;Illumina_state:null;Chinese_assembly_v1:scaffold102-4070464;Chinese_assembly_v2_pseudo:chr24-22963896;Sheep_OARV2:OAR23-23311159;Bovine_UMD3:Chr24-23157890
SAMPLESIZE: 194
LENGTH: ?
5'_FLANK: ATGGTGATCACACCAAGCACGTATAAATATCAATCAATTTGGAGCCAAGCAACAAACATT
OBSERVED: A/C
3'_FLANK: AATTTCTAATCTTTTTTCTTTTGGTTAGAAAATGGAATAAGGATACTGATACCATAGCTT
||

SNP: snp730-scaffold102-4103907
ACCESSION:
COMMENT: MAF:0.494;Illumina_score:1.000;Illumina_state:successful;Chinese_assembly_v1:scaffold102-4103907;Chinese_assembly_v2_pseudo:chr24-22997339;Sheep_OARV2:OAR23-23343566;Bovine_UMD3:Chr24-23193005
SAMPLESIZE: 194
LENGTH: ?
5'_FLANK: AGGTTAAGAACATGAACTCTAAAAGCAGGTAACTGCCTGGGTTTGATTTTCACCTCTGTC
OBSERVED: A/G
3'_FLANK: CATATTGGCTGTGTGACTTTTGGCAAATTGCTTAATATCTCTGCTTCACTGTTCATCTAT
||

SNP: snp731-scaffold102-4148275
ACCESSION:
COMMENT: MAF:0.454;Illumina_score:0.858;Illumina_state:successful;Chinese_assembly_v1:scaffold102-4148275;Chinese_assembly_v2_pseudo:chr24-23041707;Sheep_OARV2:OAR23-23385036;Bovine_UMD3:Chr24-23237848
SAMPLESIZE: 194
LENGTH: ?
5'_FLANK: TGAAGGATAGCATGATAAAGTGCAATTTGGATGACTGATAACTCGAGTATTTTCTATATT
OBSERVED: A/G
3'_FLANK: TAAAATACTATAAAGCTCCATTCTTTTAATAAATCCTGTAGTATTGACTGCACAGTGCTT
||

SNP: snp732-scaffold102-4193493
ACCESSION:
COMMENT: MAF:0.482;Illumina_score:1.000;Illumina_state:successful;Chinese_assembly_v1:scaffold102-4193493;Chinese_assembly_v2_pseudo:chr24-23086925;Sheep_OARV2:OAR23-23428440;Bovine_UMD3:Chr24-23289161
SAMPLESIZE: 194
LENGTH: ?
5'_FLANK: ATTTAATTTCTTTGGATTAAACCATTGACCTCTATATCTTTGTATGGACTTCACATATCC
OBSERVED: T/C
3'_FLANK: TGGGCAAGAGAAGCTAGAGAATAAATTAGGCTGCTAGCAGTCATTGACATTTTAGGTAAT
||

SNP: snp733-scaffold102-4245566
ACCESSION:
COMMENT: MAF:0.437;Illumina_score:0.809;Illumina_state:successful;Chinese_assembly_v1:scaffold102-4245566;Chinese_assembly_v2_pseudo:chr24-23138998;Sheep_OARV2:OAR23-23480704;Bovine_UMD3:Chr24-23336041
SAMPLESIZE: 194
LENGTH: ?
5'_FLANK: CCAATGAGATAATATAGTCCTTTATAATAAGAATTTATTGACCATCTACTGTGGTCATCT
OBSERVED: A/G
3'_FLANK: CTATGGATGAGAACTACTATATAAAGTGTTAGAAATGTAGTAGTGTGCAAAACAGAAAAA
||

SNP: snp734-scaffold102-4286837
ACCESSION:
COMMENT: MAF:0.477;Illumina_score:1.000;Illumina_state:successful;Chinese_assembly_v1:scaffold102-4286837;Chinese_assembly_v2_pseudo:chr24-23180269;Sheep_OARV2:OAR23-23530496;Bovine_UMD3:Chr24-23375428
SAMPLESIZE: 194
LENGTH: ?
5'_FLANK: AAGTGACAGGCGACAAGACAGATGGTAGGAATTATAGAGCAAAATGCGAAAGTTCAGGCG
OBSERVED: T/C
3'_FLANK: TCATCAAAACAGTCTGGTGGGAATGACTGAAAAATAGAAAATCAAAATATCTTGTGTTGA
||

SNP: snp735-scaffold102-4319009
ACCESSION:
COMMENT: MAF:0.371;Illumina_score:0.996;Illumina_state:successful;Chinese_assembly_v1:scaffold102-4319009;Chinese_assembly_v2_pseudo:chr24-23212441;Sheep_OARV2:OAR23-23561543;Bovine_UMD3:Chr24-23407111
SAMPLESIZE: 194
LENGTH: ?
5'_FLANK: AGCTTATTTCGGTGCCTTCACTATCTTGCTCCTGTGATTAGAGCCTGTCCTTGCAATGAC
OBSERVED: A/G
3'_FLANK: TGGTCTGAATTCGGAGCTCCCAGACTGGGATAACACCCTTCGATAGAATTAATTTACTTG
||

SNP: snp736-scaffold102-4350064
ACCESSION:
COMMENT: MAF:0.271;Illumina_score:0.988;Illumina_state:successful;Chinese_assembly_v1:scaffold102-4350064;Chinese_assembly_v2_pseudo:chr24-23243496;Sheep_OARV2:OAR23-23593016;Bovine_UMD3:Chr24-23443015
SAMPLESIZE: 194
LENGTH: ?
5'_FLANK: TCATTCATTTTGCCAGACAAGCAAACAGTCCTTCAACACTTATTAAATGGAGATAGTGAA
OBSERVED: A/C
3'_FLANK: CTCTGTGCAATTTTAGGTGATTCTCATCAATAAAACATTGAATTATTTAAGTTTGATATA
||

SNP: snp737-scaffold102-4397333
ACCESSION:
COMMENT: MAF:0.384;Illumina_score:0.813;Illumina_state:successful;Chinese_assembly_v1:scaffold102-4397333;Chinese_assembly_v2_pseudo:chr24-23290765;Sheep_OARV2:OAR23-23637431;Bovine_UMD3:Chr24-23490522
SAMPLESIZE: 194
LENGTH: ?
5'_FLANK: CATTAATAAAATATGAAAAAATCAACAAAAATGACAAGTGAAATTGATAGACATTTTGAC
OBSERVED: A/G
3'_FLANK: CTGAGAAGTAAGTGACTTGTAATAATATTTTTCAGGTCTTACTAAAGATAGTATTTCCTT
||

SNP: snp738-scaffold102-4429782
ACCESSION:
COMMENT: MAF:0.467;Illumina_score:1.000;Illumina_state:successful;Chinese_assembly_v1:scaffold102-4429782;Chinese_assembly_v2_pseudo:chr24-23323214;Sheep_OARV2:OAR23-23669468;Bovine_UMD3:Chr24-23520151
SAMPLESIZE: 194
LENGTH: ?
5'_FLANK: GTTATTAAAAGAAATGTAGGTAATTGTAGCCCTCAAGGTAAAAGATTCAGCCACATAGGC
OBSERVED: A/G
3'_FLANK: TGGGGGCAGTGTTTCAGTTTGCTGTGAATGTATTTGGGGAATAACTGAAACAACAGATTC
||

SNP: snp739-scaffold102-4465791
ACCESSION:
COMMENT: MAF:0.483;Illumina_score:0.965;Illumina_state:null;Chinese_assembly_v1:scaffold102-4465791;Chinese_assembly_v2_pseudo:chr24-23359223;Sheep_OARV2:OAR23-23703445;Bovine_UMD3:Chr24-23550878
SAMPLESIZE: 194
LENGTH: ?
5'_FLANK: AGCAAGCAATGCCTACTCTTCTAAATAATTTCCAGTCTTGCCCTCCATCTATAAGTAATT
OBSERVED: A/G
3'_FLANK: TCTGTCCTAGTCTAAGCCCAATTTTTCAAATTTGAATTGCAAACTTATATATATAAAGCA
||

SNP: snp740-scaffold102-4518987
ACCESSION:
COMMENT: MAF:0.417;Illumina_score:0.842;Illumina_state:successful;Chinese_assembly_v1:scaffold102-4518987;Chinese_assembly_v2_pseudo:chr24-23412419;Sheep_OARV2:OAR23-23756186;Bovine_UMD3:Chr24-23598446
SAMPLESIZE: 194
LENGTH: ?
5'_FLANK: ATAAGGTTTTACAAGTGAGTTTTATCAAAACTTCAAGTACAAGAAAATCTTCATTTTAGA
OBSERVED: T/C
3'_FLANK: AAGCAGATCTAAAGGAGGGGAAAAGAAAAGAAATGGAAAACACCCCAACACAGGATGTTA
||

SNP: snp741-scaffold102-4554543
ACCESSION:
COMMENT: MAF:0.434;Illumina_score:1.000;Illumina_state:successful;Chinese_assembly_v1:scaffold102-4554543;Chinese_assembly_v2_pseudo:chr24-23447975;Sheep_OARV2:OAR23-23791605;Bovine_UMD3:Chr24-23636006
SAMPLESIZE: 194
LENGTH: ?
5'_FLANK: AACCTGCAGAACCTCATGCTGCTCTGGTATCAGAGGCAGGAGATTTAGACAGAAAAGAAA
OBSERVED: T/C
3'_FLANK: ATAGGTTTGTAGAGGGCCAGCATGTCACCAGTGAGGATTTTGGCACCAGGCCGTGTGCTG
||

SNP: snp742-scaffold102-4590396
ACCESSION:
COMMENT: MAF:0.499;Illumina_score:0.988;Illumina_state:successful;Chinese_assembly_v1:scaffold102-4590396;Chinese_assembly_v2_pseudo:chr24-23483828;Sheep_OARV2:OAR23-23827489;Bovine_UMD3:Chr24-23675496
SAMPLESIZE: 194
LENGTH: ?
5'_FLANK: ACACAAAATAACAGAGGTTCAAATAAGATAGAAATACATTACCTTCTCAATAAATGCAAG
OBSERVED: T/C
3'_FLANK: GGTACATAACTATGGGAGTTCCCTGATAATTAAGATTACAGTCTCTTCTCCTCACAGCCC
||

SNP: snp744-scaffold102-4679063
ACCESSION:
COMMENT: MAF:0.474;Illumina_score:1.000;Illumina_state:successful;Chinese_assembly_v1:scaffold102-4679063;Chinese_assembly_v2_pseudo:chr24-23572495;Sheep_OARV2:OAR23-23918070;Bovine_UMD3:Chr24-23769306
SAMPLESIZE: 194
LENGTH: ?
5'_FLANK: CAGTTACCTGCTTTTGAAACTAGGTGTCATAACTGGAGAGCTGCATACCAGGTAGATATT
OBSERVED: A/G
3'_FLANK: TCTTAGTGTTTTCGCTTGTCACCTGAACTCTGCTGTTCCCTTCTGAGTAATCAGTCCCTT
||

SNP: snp745-scaffold102-4707750
ACCESSION:
COMMENT: MAF:0.299;Illumina_score:0.899;Illumina_state:successful;Chinese_assembly_v1:scaffold102-4707750;Chinese_assembly_v2_pseudo:chr24-23601182;Sheep_OARV2:OAR23-23946295;Bovine_UMD3:Chr24-23794183
SAMPLESIZE: 194
LENGTH: ?
5'_FLANK: TTTCAGTAGCAGGGAAAAAGCCAAAGTGTCAGTTCCATTAAAATAATTACATCTCAAGTA
OBSERVED: A/C
3'_FLANK: GCACTTACTTTTACCTCAAGGCTTAAGATATGAGTATTTCTTTAATATCTTTAATACGTT
||

SNP: snp746-scaffold102-4766344
ACCESSION:
COMMENT: MAF:0.485;Illumina_score:0.996;Illumina_state:successful;Chinese_assembly_v1:scaffold102-4766344;Chinese_assembly_v2_pseudo:chr24-23659776;Sheep_OARV2:OAR23-24007670;Bovine_UMD3:Chr24-23852162
SAMPLESIZE: 194
LENGTH: ?
5'_FLANK: CCTGCCCTGGACCCCTTCAGAGCCACTAAAACCCTCCCACTCTTTCTTCTGAAATTCAGG
OBSERVED: A/G
3'_FLANK: TTAGTCATTAGCAAAATCTGATTGACCTGGCCCTCGTCCACGGACACTACTTCCCCTGGA
||

SNP: snp747-scaffold102-4802882
ACCESSION:
COMMENT: MAF:0.383;Illumina_score:0.822;Illumina_state:successful;Chinese_assembly_v1:scaffold102-4802882;Chinese_assembly_v2_pseudo:chr24-23696314;Sheep_OARV2:OAR23-24044205;Bovine_UMD3:Chr24-23889515
SAMPLESIZE: 194
LENGTH: ?
5'_FLANK: CCAGAAAAGGCCATGTGAGGATACAGTGAGAAGCTGGCTGTCTGCAAGCCAGGAAGAGTG
OBSERVED: T/C
3'_FLANK: CCTCACTAGAAACCTATCCTGATGGACCTGCATCTAGGACTTCTAGCCTCCAGAACTATG
||

SNP: snp748-scaffold102-4832971
ACCESSION:
COMMENT: MAF:0.261;Illumina_score:1.000;Illumina_state:successful;Chinese_assembly_v1:scaffold102-4832971;Chinese_assembly_v2_pseudo:chr24-23726403;Sheep_OARV2:OAR23-24074468;Bovine_UMD3:Chr24-23919554
SAMPLESIZE: 194
LENGTH: ?
5'_FLANK: TAACATGAACCAGTTCTACCTTTAAAGAAGCAGCTGTGGATGTAATAAGGAGAATAAGTC
OBSERVED: T/C
3'_FLANK: GAGTGGAAGCAAGTCTGGAGTCAGTAAAACCACTTACAAGGTTGTTGTATCAACTTAATG
||

SNP: snp749-scaffold102-4865214
ACCESSION:
COMMENT: MAF:0.452;Illumina_score:0.899;Illumina_state:successful;Chinese_assembly_v1:scaffold102-4865214;Chinese_assembly_v2_pseudo:chr24-23758646;Sheep_OARV2:OAR23-24106783;Bovine_UMD3:Chr24-23950290
SAMPLESIZE: 194
LENGTH: ?
5'_FLANK: ATTAAACCACAAATGTTTAATACTAAAACAACAATAACCCTTCACATTCATTTTGCAAGA
OBSERVED: T/C
3'_FLANK: AAGTCACTCTATTTAAAAACAAATAAAAACAGCAACAGTCCAAGCACTGTCTTGCCTCAT
||

SNP: snp750-scaffold102-4923391
ACCESSION:
COMMENT: MAF:0.481;Illumina_score:0.988;Illumina_state:successful;Chinese_assembly_v1:scaffold102-4923391;Chinese_assembly_v2_pseudo:chr24-23816823;Sheep_OARV2:OAR23-24164749;Bovine_UMD3:Chr24-24006807
SAMPLESIZE: 194
LENGTH: ?
5'_FLANK: TGCCTGAGTTCAACCAGGTCAAAAATCAGTCTGGTTGAGATGGATTATTCTTTTTCTGTC
OBSERVED: A/G
3'_FLANK: CTAAGTCGTGTACAACTCTGCAGTCCCATGGACGGCAACACACCAGGCTTCCCTGTCCTT
||

SNP: snp751-scaffold102-4953962
ACCESSION:
COMMENT: MAF:0.489;Illumina_score:0.965;Illumina_state:successful;Chinese_assembly_v1:scaffold102-4953962;Chinese_assembly_v2_pseudo:chr24-23847394;Sheep_OARV2:OAR23-24195500;Bovine_UMD3:Chr24-24034927
SAMPLESIZE: 194
LENGTH: ?
5'_FLANK: GTTTTATGTGGTTGTGAATAGGTAAACGATTTTAAATTTCACATAGACAGGGCTTCCAGT
OBSERVED: T/C
3'_FLANK: CAAGATGGCACAGTAGAAGGATGTTAGCACATCTCCTCCTGTGACAGAACCAAAATCGCA
||

SNP: snp752-scaffold102-4983326
ACCESSION:
COMMENT: MAF:0.292;Illumina_score:0.868;Illumina_state:successful;Chinese_assembly_v1:scaffold102-4983326;Chinese_assembly_v2_pseudo:chr24-23876758;Sheep_OARV2:OAR23-24219477;Bovine_UMD3:Chr24-24060260
SAMPLESIZE: 194
LENGTH: ?
5'_FLANK: ATTTTGTTGAAATTATATATTGAAATGCCTGAGGGTGAGCAGAACAGAATTACGGATATC
OBSERVED: T/G
3'_FLANK: GAAATTTTATTTCTGTTCCCCCTAATCTAAACCTTTGCTCAAATTGCCCTTAGTGAAGCG
||

SNP: snp753-scaffold102-5013141
ACCESSION:
COMMENT: MAF:0.427;Illumina_score:0.965;Illumina_state:successful;Chinese_assembly_v1:scaffold102-5013141;Chinese_assembly_v2_pseudo:chr24-23906573;Sheep_OARV2:OAR23-24248450;Bovine_UMD3:Chr24-24087438
SAMPLESIZE: 194
LENGTH: ?
5'_FLANK: ATTCTGCACTGCCAGCCATAAGACACTGGTAAGTGTCTTCTCCTTTGCAAAATAGGGCCC
OBSERVED: A/G
3'_FLANK: TATTGTACAAACCTCATAGGCTGTCGTGAAGAGTAAATGCATATGTGATATGCATTAGTG
||

SNP: snp754-scaffold102-5066449
ACCESSION:
COMMENT: MAF:0.491;Illumina_score:0.858;Illumina_state:null;Chinese_assembly_v1:scaffold102-5066449;Chinese_assembly_v2_pseudo:chr24-23959881;Sheep_OARV2:OAR23-24303582;Bovine_UMD3:Chr24-24149098
SAMPLESIZE: 194
LENGTH: ?
5'_FLANK: CCAGTTGGTGGCATCAGCTACATATTTAAATCTAGGAAAATGAGAGAATTCTAAGTGATA
OBSERVED: T/C
3'_FLANK: ATTAGGAATTACATGCATCTTCTTTTGTGAATTCAATGGTTAATTCACATTAGGAACTTC
||

SNP: snp755-scaffold102-5118189
ACCESSION:
COMMENT: MAF:0.240;Illumina_score:0.889;Illumina_state:null;Chinese_assembly_v1:scaffold102-5118189;Chinese_assembly_v2_pseudo:chr24-24011621;Sheep_OARV2:OAR23-24357176;Bovine_UMD3:Chr24-24205363
SAMPLESIZE: 194
LENGTH: ?
5'_FLANK: GGAAGTCCCACGGCATTCTTTTTTTAATTAAAGATTTTGGTTATACAAGTATCTGAAACA
OBSERVED: T/C
3'_FLANK: GTAGAATCTACATTTCTGTCCAGGCCCTGTAGTAGAACTATTTTCAATGAAGACTTTGTC
||

SNP: snp756-scaffold102-5174596
ACCESSION:
COMMENT: MAF:0.447;Illumina_score:0.988;Illumina_state:successful;Chinese_assembly_v1:scaffold102-5174596;Chinese_assembly_v2_pseudo:chr24-24068028;Sheep_OARV2:OAR23-24407598;Bovine_UMD3:Chr24-24257188
SAMPLESIZE: 194
LENGTH: ?
5'_FLANK: CAGCATACTCTTATCCCTTTCACCCTTATCTCTTTTCTGCATTTCCTCATTTGTCATGGA
OBSERVED: A/C
3'_FLANK: GGTTCTTCACTTATTTGTTCTTTTAAGCAAGACTTTTCCTGTCACACTGTTTACCCTGGG
||

SNP: snp757-scaffold102-5222543
ACCESSION:
COMMENT: MAF:0.462;Illumina_score:1.000;Illumina_state:successful;Chinese_assembly_v1:scaffold102-5222543;Chinese_assembly_v2_pseudo:chr24-24115975;Sheep_OARV2:OAR23-24448353;Bovine_UMD3:Chr24-24292207
SAMPLESIZE: 194
LENGTH: ?
5'_FLANK: ACAAGTGGTTGTGCTTTTGTGTACTTTACCGTACTGCGTAGAGTACCAGTAGTATACTAG
OBSERVED: A/C
3'_FLANK: TTTATTTCAAGCCAGAGATGCCCAGAAACCTGTGTAAAAGCAATGGTGTTGTAGCTGGTA
||

SNP: snp758-scaffold102-5292079
ACCESSION:
COMMENT: MAF:0.410;Illumina_score:0.917;Illumina_state:null;Chinese_assembly_v1:scaffold102-5292079;Chinese_assembly_v2_pseudo:chr24-24185511;Sheep_OARV2:OAR23-24517533;Bovine_UMD3:Chr24-24363431
SAMPLESIZE: 194
LENGTH: ?
5'_FLANK: AAAATGTAGTGTTTTGGCATGAATTCAATTTTAACTTGTTATCAGCTATGCTATATACAT
OBSERVED: A/G
3'_FLANK: GAATGTTAAATGTGAACTCATATTTTGGGTATCGAGCATATCTACCATGGTAGATACCCA
||

SNP: snp759-scaffold102-5368555
ACCESSION:
COMMENT: MAF:0.417;Illumina_score:0.899;Illumina_state:synthesized;Chinese_assembly_v1:scaffold102-5368555;Chinese_assembly_v2_pseudo:chr24-24261987;Sheep_OARV2:OAR23-24596563;Bovine_UMD3:Chr24-24429808
SAMPLESIZE: 194
LENGTH: ?
5'_FLANK: GTCTATTTTCTTTACCCTTGCAGCTGAAACTTGCAAATAGTTTCAAAAAAATAATGTCAG
OBSERVED: A/G
3'_FLANK: AACAATTATGTTTATTTGTGTGTAAATGAAATAAAGCTATTGGCAGTATTTATAATGGAA
||

SNP: snp760-scaffold102-5404850
ACCESSION:
COMMENT: MAF:0.418;Illumina_score:0.988;Illumina_state:successful;Chinese_assembly_v1:scaffold102-5404850;Chinese_assembly_v2_pseudo:chr24-24298282;Sheep_OARV2:OAR23-24634448;Bovine_UMD3:Chr24-24463013
SAMPLESIZE: 194
LENGTH: ?
5'_FLANK: ATGCTGTGTTAGTAGTTAGCATTCTACAGTCTTTTTGTGAAGAAGCAAAGAAAGCTGCAC
OBSERVED: T/G
3'_FLANK: GCATCAGTGCAGATAGCATTGGGGGTAGAGAGTGAGTTTGACATCGTTCCATTAGCTCAT
||

SNP: snp761-scaffold102-5448085
ACCESSION:
COMMENT: MAF:0.489;Illumina_score:1.000;Illumina_state:successful;Chinese_assembly_v1:scaffold102-5448085;Chinese_assembly_v2_pseudo:chr24-24341517;Sheep_OARV2:OAR23-24676316;Bovine_UMD3:Chr24-24503378
SAMPLESIZE: 194
LENGTH: ?
5'_FLANK: CCAGGCTCCTCTGTCCATGGAATTCTCTGGGCAAGAACACCGGAGTGGGTTACCATTCCC
OBSERVED: T/G
3'_FLANK: TCTCCATTCAGCTCTCATAGGCAAGGCCTATGTTTAATTCTTTCTTTGCATTCTCCCCTG
||

SNP: snp762-scaffold102-5483674
ACCESSION:
COMMENT: MAF:0.407;Illumina_score:0.965;Illumina_state:successful;Chinese_assembly_v1:scaffold102-5483674;Chinese_assembly_v2_pseudo:chr24-24377106;Sheep_OARV2:OAR23-24712613;Bovine_UMD3:Chr24-24539292
SAMPLESIZE: 194
LENGTH: ?
5'_FLANK: TTTTTAAATGATGCAACCAAACGCACACACAAAGTTGACATTAAACTATAACAGATGAAG
OBSERVED: T/C
3'_FLANK: GGCCATGTTGGACACATCTCTCCTTTCCCCTCCTCTCATTTCCCTTGCCAGATACTTGCT
||

SNP: snp763-scaffold102-5518137
ACCESSION:
COMMENT: MAF:0.316;Illumina_score:0.899;Illumina_state:successful;Chinese_assembly_v1:scaffold102-5518137;Chinese_assembly_v2_pseudo:chr24-24411569;Sheep_OARV2:OAR23-24746081;Bovine_UMD3:Chr24-24574919
SAMPLESIZE: 194
LENGTH: ?
5'_FLANK: GAAGAAATTTTAGCTGCCAAGTTGAAGAGAGCTTTGAAAATATCTACACCAAAAAAATAA
OBSERVED: T/C
3'_FLANK: ATACTACAGAAAATTATCATTCAAATTAAACAAAATGAGCTAACATGAATTAAAACTCCT
||

SNP: snp764-scaffold102-5565797
ACCESSION:
COMMENT: MAF:0.478;Illumina_score:0.858;Illumina_state:successful;Chinese_assembly_v1:scaffold102-5565797;Chinese_assembly_v2_pseudo:chr24-24459229;Sheep_OARV2:OAR23-24797649;Bovine_UMD3:Chr24-24626605
SAMPLESIZE: 194
LENGTH: ?
5'_FLANK: AACATATAACTAGCATATAATGCTTCTAATGCTACAGGAATCATTGCTGAAAATTGAAAT
OBSERVED: A/C
3'_FLANK: GGTATTTCTGTGGTAATCCACTTCAGGCAGACCTTGTAAATTAGAGATGTAGGAATTGGG
||

SNP: snp765-scaffold102-5596876
ACCESSION:
COMMENT: MAF:0.413;Illumina_score:0.854;Illumina_state:successful;Chinese_assembly_v1:scaffold102-5596876;Chinese_assembly_v2_pseudo:chr24-24490308;Sheep_OARV2:OAR23-24828773;Bovine_UMD3:Chr24-24660066
SAMPLESIZE: 194
LENGTH: ?
5'_FLANK: ATCCTCCTACAATCCTCTTTAAAGACAATTTAAGTAACAATACTTTGGCATTGTTTTTTC
OBSERVED: A/G
3'_FLANK: TCAGTTTACAAGTTGCTTTCAGATGTGTTAGCTTTCTTGATCATTACATTCCCTCTGTGT
||

SNP: snp766-scaffold102-5631156
ACCESSION:
COMMENT: MAF:0.428;Illumina_score:1.000;Illumina_state:successful;Chinese_assembly_v1:scaffold102-5631156;Chinese_assembly_v2_pseudo:chr24-24524588;Sheep_OARV2:OAR23-24862317;Bovine_UMD3:Chr24-24694763
SAMPLESIZE: 194
LENGTH: ?
5'_FLANK: TTTAATCTTTAGGTAAAATAACAGTGACATTCTGAGATCAGTACGTGTCAGTAAAGATTT
OBSERVED: A/G
3'_FLANK: AAGAAGAATTCGCTAGCGTGCTACAGGGGCAGGAGTGAAAAGTAAATGGATGGGAAGATA
||

SNP: snp767-scaffold102-5666100
ACCESSION:
COMMENT: MAF:0.438;Illumina_score:0.949;Illumina_state:successful;Chinese_assembly_v1:scaffold102-5666100;Chinese_assembly_v2_pseudo:chr24-24559532;Sheep_OARV2:OAR23-24897613;Bovine_UMD3:Chr24-24732802
SAMPLESIZE: 194
LENGTH: ?
5'_FLANK: GGAGCCCCGAGATGTGGTCAGGGGCATCAGCACTTGAAAGAACCAAGAGGGTCCCCAGAC
OBSERVED: A/G
3'_FLANK: TGGAGAGAGCATCTGCAGGGCAGTCAGAAGATGCTCAGCATTCATGAAGCCATTTTTAAG
||

SNP: snp768-scaffold102-5695374
ACCESSION:
COMMENT: MAF:0.434;Illumina_score:0.988;Illumina_state:successful;Chinese_assembly_v1:scaffold102-5695374;Chinese_assembly_v2_pseudo:chr24-24588806;Sheep_OARV2:OAR23-24929426;Bovine_UMD3:Chr24-24762228
SAMPLESIZE: 194
LENGTH: ?
5'_FLANK: AGAGTAAATAGTCTGACTTAATATCCTCTCCAAGTTTACTTTATAGAATCACCTGCTTCC
OBSERVED: T/C
3'_FLANK: ACTTTCTTAATCAAAAATATTAAATTCAAATGGTTTATGAAATTTCCCAGACTAGACTAG
||

SNP: snp769-scaffold1020-2740
ACCESSION:
COMMENT: MAF:0.404;Illumina_score:1.000;Illumina_state:successful;Chinese_assembly_v1:scaffold1020-2740;Chinese_assembly_v2_pseudo:chr14-18348728;Sheep_OARV2:OAR9-20544925;Bovine_UMD3:Chr14-8768242
SAMPLESIZE: 194
LENGTH: ?
5'_FLANK: CAACCAACTCTCATTTTTGGCAAGTGACCTTGGAAAACTGCACAAAGAGCCTCATGTCAA
OBSERVED: T/C
3'_FLANK: ACTCTTATGGCCAAAGAGAGCCCGCCTTCACGATTCTGTTAGTTCATAGACGCAGGGCTC
||

SNP: snp770-scaffold1020-50780
ACCESSION:
COMMENT: MAF:0.325;Illumina_score:0.899;Illumina_state:successful;Chinese_assembly_v1:scaffold1020-50780;Chinese_assembly_v2_pseudo:chr14-18300688;Sheep_OARV2:OAR9-20492973;Bovine_UMD3:Chr14-8719367
SAMPLESIZE: 194
LENGTH: ?
5'_FLANK: GACTCTATTCTTTTCATGCAGGTAGCACTAAATGAGTCATTGTTTAATGGTAATATCAAG
OBSERVED: T/C
3'_FLANK: AGTGGAAGAGAGGGGAAAGCATAAGCCAAAAGTCAGGTAGAAAGAGCCACAGTAAACTGC
||

SNP: snp771-scaffold1020-92376
ACCESSION:
COMMENT: MAF:0.454;Illumina_score:1.000;Illumina_state:successful;Chinese_assembly_v1:scaffold1020-92376;Chinese_assembly_v2_pseudo:chr14-18259092;Sheep_OARV2:OAR9-20448770;Bovine_UMD3:Chr14-8684331
SAMPLESIZE: 194
LENGTH: ?
5'_FLANK: GCTTTTGAGCCGTCCCAAAAGCAATGCTGCTTGATTCTGCCACATCTAGAAATCTCAGGA
OBSERVED: T/C
3'_FLANK: GGATTCGAGACAGAAGACGAAGTTGAGACATGCAGGCAAATTTATTAATATCAAAATTTA
||

SNP: snp772-scaffold1020-136262
ACCESSION:
COMMENT: MAF:0.265;Illumina_score:0.988;Illumina_state:successful;Chinese_assembly_v1:scaffold1020-136262;Chinese_assembly_v2_pseudo:chr14-18215206;Sheep_OARV2:OAR9-20409409;Bovine_UMD3:Chr14-8641318
SAMPLESIZE: 194
LENGTH: ?
5'_FLANK: TTCTTTAATGTTTAGGGTCATTAAGTGGCTGAAAGACATCACTATGAAGTCATTATACTT
OBSERVED: T/C
3'_FLANK: CAACACTTGGACTTGGATGACAAGAGTTTTAGGCTTTATGGATCAACTTTTCAAAAAGAC
||

SNP: snp773-scaffold1020-172062
ACCESSION:
COMMENT: MAF:0.495;Illumina_score:0.939;Illumina_state:successful;Chinese_assembly_v1:scaffold1020-172062;Chinese_assembly_v2_pseudo:chr14-18179406;Sheep_OARV2:OAR9-20377727;Bovine_UMD3:Chr14-8606613
SAMPLESIZE: 194
LENGTH: ?
5'_FLANK: ATGCACTGGTCCATAATTCGTCTACTTTTTAACTTTTAGCTGCCTGTCAGCATAAAAGCC
OBSERVED: T/G
3'_FLANK: TGCATCCAGGCAACTCTCTCCGAGCCTCTGATGTTGTTATTTCTCTCTCCACAGTATTTA
||

SNP: snp774-scaffold1020-209350
ACCESSION:
COMMENT: MAF:0.432;Illumina_score:0.842;Illumina_state:successful;Chinese_assembly_v1:scaffold1020-209350;Chinese_assembly_v2_pseudo:chr14-18142118;Sheep_OARV2:OAR9-20343320;Bovine_UMD3:Chr14-8573212
SAMPLESIZE: 194
LENGTH: ?
5'_FLANK: TAAGTCATAGAACTGTTGTGACAATGAAATAAGATAATATGTGATAGAAACAAAAATCAG
OBSERVED: T/C
3'_FLANK: AGGAAAACAGCAAAATGCATTCCGCAAAATAAGCTTTTCAGAATGCTTTATTTACTATGT
||

SNP: snp775-scaffold1020-238496
ACCESSION:
COMMENT: MAF:0.451;Illumina_score:1.000;Illumina_state:successful;Chinese_assembly_v1:scaffold1020-238496;Chinese_assembly_v2_pseudo:chr14-18112972;Sheep_OARV2:OAR9-20314191;Bovine_UMD3:Chr14-8545011
SAMPLESIZE: 194
LENGTH: ?
5'_FLANK: GATGATCTTTCCAACCCTAAAAATTAGTGCCACAATGAGAATTAGAGATTATTTAAATAG
OBSERVED: A/C
3'_FLANK: GCCTATGACTCAGAACCCTGAAAAGTGAATAATAACTCTCAGCATAGCCCCTGTTTGCAT
||

SNP: snp776-scaffold1020-268138
ACCESSION:
COMMENT: MAF:0.404;Illumina_score:1.000;Illumina_state:successful;Chinese_assembly_v1:scaffold1020-268138;Chinese_assembly_v2_pseudo:chr14-18083330;Sheep_OARV2:OAR9-20287290;Bovine_UMD3:Chr14-8514958
SAMPLESIZE: 194
LENGTH: ?
5'_FLANK: TAATTGGATTCTTTCTGGCTGAAGCCAAAGATGGCTCCTTCTCTCCTGACATTTTTGGTT
OBSERVED: A/C
3'_FLANK: TTCACCTGTTGAGTGATTTTAAAAATTTCATCCTGGAGATGTTAATGTTGTATTTGAAGA
||

SNP: snp777-scaffold1020-299233
ACCESSION:
COMMENT: MAF:0.377;Illumina_score:1.000;Illumina_state:successful;Chinese_assembly_v1:scaffold1020-299233;Chinese_assembly_v2_pseudo:chr14-18052235;Sheep_OARV2:OAR9-20255956;Bovine_UMD3:Chr14-8477058
SAMPLESIZE: 194
LENGTH: ?
5'_FLANK: AGCTAAGCACACACACACACACACACACACACACACACACACACGCTTTGGCCATGTTTC
OBSERVED: A/G
3'_FLANK: TTTTCATTTGGAGGAACAATCTCGGGGAGGGTTAATTTGAAGGCAGTTCCCAGCTCCTCC
||

SNP: snp778-scaffold1020-336263
ACCESSION:
COMMENT: MAF:0.384;Illumina_score:0.899;Illumina_state:successful;Chinese_assembly_v1:scaffold1020-336263;Chinese_assembly_v2_pseudo:chr14-18015205;Sheep_OARV2:OAR9-20218403;Bovine_UMD3:Chr14-8442907
SAMPLESIZE: 194
LENGTH: ?
5'_FLANK: AGTAGACTGAATTATGTTACCCCAAATCTCATGTGTAGAAGTTCTAAACTGACTGTATTT
OBSERVED: A/G
3'_FLANK: CTGTAATAAAAGTTAAATGAGGTCATAAAGGTGGAGCCCTTATCCAATATGACCGATGTC
||

SNP: snp779-scaffold1020-395531
ACCESSION:
COMMENT: MAF:0.429;Illumina_score:0.988;Illumina_state:successful;Chinese_assembly_v1:scaffold1020-395531;Chinese_assembly_v2_pseudo:chr14-17955937;Sheep_OARV2:OAR9-20160312;Bovine_UMD3:Chr14-8399212
SAMPLESIZE: 194
LENGTH: ?
5'_FLANK: TGATCACTCCTCATTACTCATAGACTCTGGATTCGCGAATTCACCTGTTCACTTAAACTG
OBSERVED: T/C
3'_FLANK: ATTTGTAACCTCAAAAACAATAAGTGTGAGGCTTTGGGTGTACTTTGTGGACAGGCACAG
||

SNP: snp780-scaffold1020-425988
ACCESSION:
COMMENT: MAF:0.380;Illumina_score:1.000;Illumina_state:successful;Chinese_assembly_v1:scaffold1020-425988;Chinese_assembly_v2_pseudo:chr14-17925480;Sheep_OARV2:OAR9-20122417;Bovine_UMD3:Chr14-8371987
SAMPLESIZE: 194
LENGTH: ?
5'_FLANK: ATCATCAACAGTACAAGAAGAACCAGCTCTTACTGAGTGCTTTGGATGTGCTGGGCACTG
OBSERVED: T/C
3'_FLANK: GCTAAGTAAGGACTTCACCAGCTTATGAGGCTCTCACCACAATATTGTAAGTCAACACTA
||

SNP: snp781-scaffold1020-465470
ACCESSION:
COMMENT: MAF:0.428;Illumina_score:0.900;Illumina_state:successful;Chinese_assembly_v1:scaffold1020-465470;Chinese_assembly_v2_pseudo:chr14-17885998;Sheep_OARV2:OAR9-20083145;Bovine_UMD3:Chr14-8334854
SAMPLESIZE: 194
LENGTH: ?
5'_FLANK: GTACAGGGATGGAAGCTGTATAAGAATAAGGAGAACAAAGAGGGAGACAGAGCTGAGTGA
OBSERVED: T/C
3'_FLANK: GGAACATGAGGAGGTGAGTGCTTGCCCATTGGTCCCCACTCCTGTCTGACTCAGGTGAGA
||

SNP: snp782-scaffold1020-525563
ACCESSION:
COMMENT: MAF:0.251;Illumina_score:0.935;Illumina_state:successful;Chinese_assembly_v1:scaffold1020-525563;Chinese_assembly_v2_pseudo:chr14-17825905;Sheep_OARV2:OAR9-20013625;Bovine_UMD3:Chr14-8274984
SAMPLESIZE: 194
LENGTH: ?
5'_FLANK: ACCACTTCCTTGAATTCTTGGGTCTTGGTTGTTTTTTTTTCCTATGAAGGCAAAAATGCT
OBSERVED: A/C
3'_FLANK: AAGCTTATATCCTTATAAAAGGCGGTGTATTAAGTCAGAGAAGGAGAAATATCTTATGAC
||

SNP: snp783-scaffold1020-559179
ACCESSION:
COMMENT: MAF:0.490;Illumina_score:1.000;Illumina_state:successful;Chinese_assembly_v1:scaffold1020-559179;Chinese_assembly_v2_pseudo:chr14-17792289;Sheep_OARV2:OAR9-19979625;Bovine_UMD3:Chr14-8239701
SAMPLESIZE: 194
LENGTH: ?
5'_FLANK: TTTCCCATCTGTTCTGGGTAGGCAGAATCATGTACAAACCTCTAGACCACGTAACATGTG
OBSERVED: T/C
3'_FLANK: CTAGACCCTCTTTAAAGTCAAAAGTGAGGAGATGTGTTACCAGCACGATTTCTGCATTAA
||

SNP: snp784-scaffold1020-587700
ACCESSION:
COMMENT: MAF:0.390;Illumina_score:0.965;Illumina_state:successful;Chinese_assembly_v1:scaffold1020-587700;Chinese_assembly_v2_pseudo:chr14-17763768;Sheep_OARV2:OAR9-19944927;Bovine_UMD3:Chr14-8210965
SAMPLESIZE: 194
LENGTH: ?
5'_FLANK: ACTATAAAATATTAATAGAATGCTTGACAACAGGAATACAGCCTCCATCTACTGATTAAA
OBSERVED: T/C
3'_FLANK: ATTGAGTATATTTACCTGTAACCAGATAAGCATGGAGTTTTGAAACCCTCCCCAACAGAC
||

SNP: snp785-scaffold1020-635887
ACCESSION:
COMMENT: MAF:0.426;Illumina_score:0.976;Illumina_state:successful;Chinese_assembly_v1:scaffold1020-635887;Chinese_assembly_v2_pseudo:chr14-17715581;Sheep_OARV2:OAR9-19894807;Bovine_UMD3:Chr14-8161041
SAMPLESIZE: 194
LENGTH: ?
5'_FLANK: AAGGCTCAGGCCAGGCATGCCTAATCTGCACGACACTCCCGTGAAATGGGTTTCATTATC
OBSERVED: A/G
3'_FLANK: TATTTCCTCAAATCTAAGACAGCATCTATCTTCAGATGCATCGATACTTCACAATACAAC
||

SNP: snp786-scaffold1020-709640
ACCESSION:
COMMENT: MAF:0.365;Illumina_score:1.000;Illumina_state:successful;Chinese_assembly_v1:scaffold1020-709640;Chinese_assembly_v2_pseudo:chr14-17641828;Sheep_OARV2:OAR9-19821041;Bovine_UMD3:Chr14-8093951
SAMPLESIZE: 194
LENGTH: ?
5'_FLANK: CAAGGTTTTGTTAAGGGTAACAGAATTCTGCTTCTTGAAGGGGATTTTTAGGTAAGGCAG
OBSERVED: T/C
3'_FLANK: AGTTAGGGCATCTCAAAGGCAGAGAACAACTTCCTTAAGCCTACAGGAGAGGCAGTAAGA
||

SNP: snp787-scaffold1020-751170
ACCESSION:
COMMENT: MAF:0.416;Illumina_score:0.988;Illumina_state:successful;Chinese_assembly_v1:scaffold1020-751170;Chinese_assembly_v2_pseudo:chr14-17600298;Sheep_OARV2:OAR9-19779753;Bovine_UMD3:Chr14-8052806
SAMPLESIZE: 194
LENGTH: ?
5'_FLANK: ATGAATTTGCCCGAATAAGCACCAGCATGGCACTTTCCTCAGTTTCCTTGGGGAGCCTCA
OBSERVED: A/G
3'_FLANK: TTTTTCCTAAAGTTGTGGTTAAAGTGTAAACACAGTAGCAAGGTCCTCCACAATTTCTGG
||

SNP: snp788-scaffold1020-799084
ACCESSION:
COMMENT: MAF:0.472;Illumina_score:0.996;Illumina_state:successful;Chinese_assembly_v1:scaffold1020-799084;Chinese_assembly_v2_pseudo:chr14-17552384;Sheep_OARV2:OAR9-19730880;Bovine_UMD3:Chr14-8006660
SAMPLESIZE: 194
LENGTH: ?
5'_FLANK: TCCAGGATTGGGTATCCAGGGATGGATAAAACAGAGTCCGCTCTTGGGTATCTCAGAGTT
OBSERVED: A/C
3'_FLANK: GGGGCGGGGGGACATAAAGATGTATGATTAAGGGAGATGTTGCAGGTGCTACGAAAGAGA
||

SNP: snp789-scaffold1021-9749
ACCESSION:
COMMENT: MAF:0.483;Illumina_score:0.988;Illumina_state:successful;Chinese_assembly_v1:scaffold1021-9749;Chinese_assembly_v2_pseudo:chr4-85359591;Sheep_OARV2:OAR4-87233541;Bovine_UMD3:Chr4-88678650
SAMPLESIZE: 194
LENGTH: ?
5'_FLANK: AGTTCTTAGAACAGACTGACATGTTAAAATCCTAATAGTTTGGATATTATCCATCTCTAA
OBSERVED: T/C
3'_FLANK: GCTTCCATCCATAACAATTTGGATTTCTTCCTGTCTTCTTCTCTATCTGTGCTATGGATA
||

SNP: snp790-scaffold1021-40028
ACCESSION:
COMMENT: MAF:0.208;Illumina_score:1.000;Illumina_state:successful;Chinese_assembly_v1:scaffold1021-40028;Chinese_assembly_v2_pseudo:chr4-85389870;Sheep_OARV2:OAR4-87263331;Bovine_UMD3:Chr4-88707040
SAMPLESIZE: 194
LENGTH: ?
5'_FLANK: GCAAAAGGCTCTGTATCCTATTACTAATCCCAGAGCCGTGCGATCCTCCCCCCATCACCA
OBSERVED: T/C
3'_FLANK: GTGACATTAGTGAGAAAGGCGACAGGCGATGTCATGCATCTAACTTCATCATCCAGTCCT
||

SNP: snp791-scaffold1021-81534
ACCESSION:
COMMENT: MAF:0.341;Illumina_score:0.842;Illumina_state:successful;Chinese_assembly_v1:scaffold1021-81534;Chinese_assembly_v2_pseudo:chr4-85431376;Sheep_OARV2:OAR4-87306748;Bovine_UMD3:Chr4-88745102
SAMPLESIZE: 194
LENGTH: ?
5'_FLANK: CCCCGAACCTGGAAACAACCCAAACATTCACAACTACTGAATGTATAGACAAAATGTCAT
OBSERVED: A/G
3'_FLANK: TATTTGTGTTGACACATATATAGTTCTCTATATATATACATTTTAACAGATGTTCATGTA
||

SNP: snp792-scaffold1021-115645
ACCESSION:
COMMENT: MAF:0.317;Illumina_score:0.965;Illumina_state:successful;Chinese_assembly_v1:scaffold1021-115645;Chinese_assembly_v2_pseudo:chr4-85465487;Sheep_OARV2:OAR4-87341522;Bovine_UMD3:Chr4-88779168
SAMPLESIZE: 194
LENGTH: ?
5'_FLANK: GTACTTAATGACATGTAGATTTATATTAACAGTTCACATCTCTCCCCTGAATCTGACTCA
OBSERVED: T/C
3'_FLANK: AACCAAATGCCTACTCAACACCTACTTAACACCTACTTTTAAATTTTTAGTAAGTATCTC
||

SNP: snp793-scaffold1021-145799
ACCESSION:
COMMENT: MAF:0.264;Illumina_score:0.813;Illumina_state:successful;Chinese_assembly_v1:scaffold1021-145799;Chinese_assembly_v2_pseudo:chr4-85495641;Sheep_OARV2:OAR4-87372147;Bovine_UMD3:Chr4-88810141
SAMPLESIZE: 194
LENGTH: ?
5'_FLANK: TGCTTTTTAAAATGTGAGTTACAAATAATGGAATAAAAATGCAAACATTAAGAGTCAGTG
OBSERVED: T/C
3'_FLANK: ATGTTAAATATTATCAACAAAAAAGATTATTGGAGTTCTCTAAAAAAATATTATAAAAAA
||

SNP: snp794-scaffold1021-192209
ACCESSION:
COMMENT: MAF:0.385;Illumina_score:1.000;Illumina_state:successful;Chinese_assembly_v1:scaffold1021-192209;Chinese_assembly_v2_pseudo:chr4-85542051;Sheep_OARV2:OAR4-87418353;Bovine_UMD3:Chr4-88853377
SAMPLESIZE: 194
LENGTH: ?
5'_FLANK: TATTATTTAGGAATCTGACCTAGCCATACACATGTGTAATAATCTCCCAATGATTCCAAC
OBSERVED: A/G
3'_FLANK: CATATGTAAACCTGAGAACCCTTCCTGCTCCATAACATACTATCAGTAGGTCCCCTGACT
||

SNP: snp795-scaffold1021-220855
ACCESSION:
COMMENT: MAF:0.396;Illumina_score:0.868;Illumina_state:successful;Chinese_assembly_v1:scaffold1021-220855;Chinese_assembly_v2_pseudo:chr4-85570697;Sheep_OARV2:OAR4-87446407;Bovine_UMD3:Chr4-88882711
SAMPLESIZE: 194
LENGTH: ?
5'_FLANK: CAGAACACCAGCCAGAAATTCAAGACACTTATCAAACCCTTACCCTAAAATAACTTAAGA
OBSERVED: T/C
3'_FLANK: GGGTTATCTACTCATCAGACCCCTACCTTAAAATAACTTGAAATTCCATAAGGAGAAATA
||

SNP: snp796-scaffold1021-252772
ACCESSION:
COMMENT: MAF:0.443;Illumina_score:0.868;Illumina_state:null;Chinese_assembly_v1:scaffold1021-252772;Chinese_assembly_v2_pseudo:chr4-85602614;Sheep_OARV2:OAR4-87476404;Bovine_UMD3:Chr4-88910672
SAMPLESIZE: 194
LENGTH: ?
5'_FLANK: TGCCAATGCAAAGAATAAGCACTATTTATTAATACCTGTTGGAGAAGGAATCAGCAACCC
OBSERVED: A/G
3'_FLANK: CTTCAATATTCTTGCCTGAAAAAATCCCATGGCACTAAAGAAAAGTCTCAATTTAAGCAC
||

SNP: snp797-scaffold1021-323090
ACCESSION:
COMMENT: MAF:0.438;Illumina_score:1.000;Illumina_state:successful;Chinese_assembly_v1:scaffold1021-323090;Chinese_assembly_v2_pseudo:chr4-85672932;Sheep_OARV2:OAR4-87545884;Bovine_UMD3:Chr4-88986718
SAMPLESIZE: 194
LENGTH: ?
5'_FLANK: TCAGGCAGAGAGAAGCAGCAGATTAGAGTGAGAGCCTAGAGAGAACAGCAGGGCTGAGAG
OBSERVED: T/C
3'_FLANK: AGAATTCATTTTCTGGGTGAAGGGGAAGCATTTGAGGTGCCAGTGATTTTAGACTGAAAT
||

SNP: snp798-scaffold1021-366636
ACCESSION:
COMMENT: MAF:0.337;Illumina_score:0.858;Illumina_state:successful;Chinese_assembly_v1:scaffold1021-366636;Chinese_assembly_v2_pseudo:chr4-85716478;Sheep_OARV2:OAR4-87589557;Bovine_UMD3:Chr4-89030952
SAMPLESIZE: 194
LENGTH: ?
5'_FLANK: ATCAAGGTGCAAGAGATGTCATGATTCTCTTTTTGTAAATAAAGCCTTCTCTAAATCACA
OBSERVED: A/G
3'_FLANK: TTTATCAAGATCAACTTACTGAATCTAATTTAAGTGATTAGATGAGGTTATCTTCACTGA
||

SNP: snp799-scaffold1021-413710
ACCESSION:
COMMENT: MAF:0.385;Illumina_score:1.000;Illumina_state:successful;Chinese_assembly_v1:scaffold1021-413710;Chinese_assembly_v2_pseudo:chr4-85763552;Sheep_OARV2:OAR4-87635054;Bovine_UMD3:Chr4-89071456
SAMPLESIZE: 194
LENGTH: ?
5'_FLANK: CAAGTTTTTCTAAGTTGTTTTGCTGAACTGGGATGTTGGGTCTGTTTGTTGCTCAGTCGT
OBSERVED: A/G
3'_FLANK: TCTGACTCTTTGTGACCATATGGATGGACTTTGGCCCACCAGGCTCCTCTGTCCATGGGA
||

SNP: snp800-scaffold1021-442704
ACCESSION:
COMMENT: MAF:0.322;Illumina_score:1.000;Illumina_state:successful;Chinese_assembly_v1:scaffold1021-442704;Chinese_assembly_v2_pseudo:chr4-85792546;Sheep_OARV2:OAR4-87658600;Bovine_UMD3:Chr4-89098539
SAMPLESIZE: 194
LENGTH: ?
5'_FLANK: CCTGACTGTAATGTGGATTGTCATTCACAGCTCAACCTTCAAGGATATGCTACAATTAAA
OBSERVED: A/C
3'_FLANK: GGAAATTATGACCACGGCTACTTGGAAATCTTCAGCTGGAGAAACCTGAGCCGAACCCGA
||

SNP: snp801-scaffold1021-488134
ACCESSION:
COMMENT: MAF:0.486;Illumina_score:0.842;Illumina_state:successful;Chinese_assembly_v1:scaffold1021-488134;Chinese_assembly_v2_pseudo:chr4-85837976;Sheep_OARV2:OAR4-87707464;Bovine_UMD3:Chr4-89155887
SAMPLESIZE: 194
LENGTH: ?
5'_FLANK: CCTCTGTCCATGAGGTCTCAAAGAGTCAGACACAACTAAGCCATTAACACGTTCTCGTTC
OBSERVED: A/G
3'_FLANK: CTTTTCAACCTTTAGGAATATGCACTCAGGTAGTTCTGCCCCATTATATGGATGTAAAAT
||

SNP: snp802-scaffold1021-541775
ACCESSION:
COMMENT: MAF:0.427;Illumina_score:0.854;Illumina_state:successful;Chinese_assembly_v1:scaffold1021-541775;Chinese_assembly_v2_pseudo:chr4-85891617;Sheep_OARV2:OAR4-87762941;Bovine_UMD3:Chr4-89197360
SAMPLESIZE: 194
LENGTH: ?
5'_FLANK: ACATTACAGTTCACTTCTGATGTATTTTCTATGGCTACAATTTCCTTTTGTGTACTGTTA
OBSERVED: T/C
3'_FLANK: AGTTTAAGAGTTCTATACAGAACATTTTATGGCTTTAGAATTAAAATCATAAGTATAAAC
||

SNP: snp803-scaffold1021-578669
ACCESSION:
COMMENT: MAF:0.480;Illumina_score:1.000;Illumina_state:successful;Chinese_assembly_v1:scaffold1021-578669;Chinese_assembly_v2_pseudo:chr4-85928511;Sheep_OARV2:OAR4-87799813;Bovine_UMD3:Chr4-89233583
SAMPLESIZE: 194
LENGTH: ?
5'_FLANK: TTAGTCCAAGAACTTTGTATGGGACCCAAAGGAAACGGAAAAATGTTTACAAGTGAGCCA
OBSERVED: T/C
3'_FLANK: GGCAGCAATAGGCTGAAAACACATATCTGTATTCTCCGAAAACAATTAGGGCTAATACAA
||

SNP: snp804-scaffold1021-607515
ACCESSION:
COMMENT: MAF:0.476;Illumina_score:0.996;Illumina_state:successful;Chinese_assembly_v1:scaffold1021-607515;Chinese_assembly_v2_pseudo:chr4-85957357;Sheep_OARV2:OAR4-87829099;Bovine_UMD3:Chr4-89266066
SAMPLESIZE: 194
LENGTH: ?
5'_FLANK: CAGTGCATTTAAAAATTACTTTAAATTAATATATGCACATGGTTAAAAAAATTAAAAAGT
OBSERVED: A/G
3'_FLANK: CTGAAGGCTTTATCTCTCCACCCTCACCCCTAACATCCATTCTCTAGAAGATACCACTTT
||

SNP: snp805-scaffold1021-655323
ACCESSION:
COMMENT: MAF:0.354;Illumina_score:0.900;Illumina_state:successful;Chinese_assembly_v1:scaffold1021-655323;Chinese_assembly_v2_pseudo:chr4-86005165;Sheep_OARV2:OAR4-87877128;Bovine_UMD3:Chr4-89304112
SAMPLESIZE: 194
LENGTH: ?
5'_FLANK: CAGAGGCACAGGCTTACAGAAAGACTGAGATCTAATGATAGGATGCTTCTTCTACCTGCA
OBSERVED: T/C
3'_FLANK: ACTTTACCTTCTCATTCCTAGAAACTTATTTATGGCAGTTATTTTTACCTGGTGTATTAT
||

SNP: snp806-scaffold1021-685089
ACCESSION:
COMMENT: MAF:0.269;Illumina_score:0.996;Illumina_state:successful;Chinese_assembly_v1:scaffold1021-685089;Chinese_assembly_v2_pseudo:chr4-86034931;Sheep_OARV2:OAR4-87906513;Bovine_UMD3:Chr4-89334747
SAMPLESIZE: 194
LENGTH: ?
5'_FLANK: ACTGTGTTTGCTGAACACCTTAGGCACTGGATCTTTGCAATTTTATTGAGTGGATCAATT
OBSERVED: A/G
3'_FLANK: CCAAGCTCTAGCCCTTCCCTCTAACCACTTTGCCTTTTTGCTCTACATCTTTGAAGAATA
||

SNP: snp807-scaffold1021-732217
ACCESSION:
COMMENT: MAF:0.329;Illumina_score:0.813;Illumina_state:successful;Chinese_assembly_v1:scaffold1021-732217;Chinese_assembly_v2_pseudo:chr4-86082059;Sheep_OARV2:OAR4-87959236;Bovine_UMD3:Chr4-89377885
SAMPLESIZE: 194
LENGTH: ?
5'_FLANK: CATTGGGACCTTAGGACAGGCTCATTTCCTCTGTGTGTGTATTTGTTTTAATTTTCCCAT
OBSERVED: A/G
3'_FLANK: CAATCACTTATCCAATTTCTTGATAAATTATCTCTCAAAAGCTAGTTTTCAATGATATTC
||

SNP: snp808-scaffold1021-767169
ACCESSION:
COMMENT: MAF:0.360;Illumina_score:0.935;Illumina_state:successful;Chinese_assembly_v1:scaffold1021-767169;Chinese_assembly_v2_pseudo:chr4-86117011;Sheep_OARV2:OAR4-87995047;Bovine_UMD3:Chr4-89409933
SAMPLESIZE: 194
LENGTH: ?
5'_FLANK: ACTATTCCAATGTTTATCTGTCTAAAATGGAATCTTTGTATTTCTCTTTCTAAAGAAAAC
OBSERVED: A/G
3'_FLANK: ACAGCAACCAAAAAACCCAACTCTGACTCTTTTCTTAATTATTCACTTTGTCAAAAGAAT
||

SNP: snp809-scaffold1021-802976
ACCESSION:
COMMENT: MAF:0.275;Illumina_score:0.868;Illumina_state:successful;Chinese_assembly_v1:scaffold1021-802976;Chinese_assembly_v2_pseudo:chr4-86152818;Sheep_OARV2:OAR4-88032536;Bovine_UMD3:Chr4-89445571
SAMPLESIZE: 194
LENGTH: ?
5'_FLANK: ACACATACCTGTTAAAGAGTTAATTAAGCTAAACCAGACTGTATGAGGCTCTGTTTTCTC
OBSERVED: A/G
3'_FLANK: TTCATAAAATGGGAATAATAGCAGCACTTCCACTGTAAGGTTGTTTAAGTTATAAATGAG
||

SNP: snp810-scaffold1021-841656
ACCESSION:
COMMENT: MAF:0.418;Illumina_score:1.000;Illumina_state:successful;Chinese_assembly_v1:scaffold1021-841656;Chinese_assembly_v2_pseudo:chr4-86191498;Sheep_OARV2:OAR4-88074415;Bovine_UMD3:Chr4-89482929
SAMPLESIZE: 194
LENGTH: ?
5'_FLANK: TTCAGGCAGCTGGATGGATAATATACAGACAGTAATAGGAAATCATAGAGAATGTAAAGC
OBSERVED: A/G
3'_FLANK: TTGACAGAATGACAGAAGAGACATCAGACATCACTTTTATGGCCCATTCACTCTATTTCT
||

SNP: snp811-scaffold1021-894242
ACCESSION:
COMMENT: MAF:0.462;Illumina_score:0.813;Illumina_state:successful;Chinese_assembly_v1:scaffold1021-894242;Chinese_assembly_v2_pseudo:chr4-86244084;Sheep_OARV2:OAR4-88129523;Bovine_UMD3:Chr4-89533841
SAMPLESIZE: 194
LENGTH: ?
5'_FLANK: TTATCATGTACACAGTTAATTCTACTCACATAGCATTTACAAACACAAAATTTAACCAAT
OBSERVED: A/G
3'_FLANK: CTATGAAATATAACCAATATTATTCAGCCTGGCATGCTGCAGTTCCTGGGGTCGCAAATA
||

SNP: snp812-scaffold1021-922871
ACCESSION:
COMMENT: MAF:0.381;Illumina_score:1.000;Illumina_state:successful;Chinese_assembly_v1:scaffold1021-922871;Chinese_assembly_v2_pseudo:chr4-86272713;Sheep_OARV2:OAR4-88156588;Bovine_UMD3:Chr4-89560436
SAMPLESIZE: 194
LENGTH: ?
5'_FLANK: GGATAAAGATGAGTTCATACTGTGAATCCTATAACAAGCATGATGGACCCCATCAAAGTT
OBSERVED: A/C
3'_FLANK: GATTCTATTCACATCCTTTATATGGCTTCTATGAAGGCATTTCTGCTTTGTGACTATTTC
||

SNP: snp813-scaffold1021-970991
ACCESSION:
COMMENT: MAF:0.272;Illumina_score:1.000;Illumina_state:successful;Chinese_assembly_v1:scaffold1021-970991;Chinese_assembly_v2_pseudo:chr4-86320833;Sheep_OARV2:OAR4-88204247;Bovine_UMD3:Chr4-89609035
SAMPLESIZE: 194
LENGTH: ?
5'_FLANK: CTTGGGGGAAAAATGTGTTTCTTCTAATAATAGGCTACTTAAAATATATATCTAGACTTA
OBSERVED: T/C
3'_FLANK: AGACAAGTCTGCCCAGAAAACGGTCTCAATTAAGGGCGCATGATGTTACAAGGAAAATCA
||

SNP: snp814-scaffold1021-1002270
ACCESSION:
COMMENT: MAF:0.290;Illumina_score:0.915;Illumina_state:successful;Chinese_assembly_v1:scaffold1021-1002270;Chinese_assembly_v2_pseudo:chr4-86352112;Sheep_OARV2:OAR4-88234390;Bovine_UMD3:Chr4-89636675
SAMPLESIZE: 194
LENGTH: ?
5'_FLANK: TAATGAGAGCAAGTGACTGCACAGACCCTGCACACTGCTCAATTGTTCCCTGATGCGCCC
OBSERVED: T/G
3'_FLANK: AAATGTGCTGACAACAGCTTTCCTTCATCCGTGCCCCTCCAGGCCAGGAACCTCAGCTGG
||

SNP: snp815-scaffold1021-1056532
ACCESSION:
COMMENT: MAF:0.453;Illumina_score:0.868;Illumina_state:successful;Chinese_assembly_v1:scaffold1021-1056532;Chinese_assembly_v2_pseudo:chr4-86406374;Sheep_OARV2:OAR4-88287006;Bovine_UMD3:ChrX-null
SAMPLESIZE: 194
LENGTH: ?
5'_FLANK: CAACACTGGATGGACCTAGAGACTATCGTGCTAGATTTTCAGACAAAAGCAAATATCATA
OBSERVED: T/C
3'_FLANK: ATTATCATTTATATGTGGAATCAAATATTTTAAAAAGATGATACAAGTGAACTTATTTAC
||

SNP: snp816-scaffold1021-1089989
ACCESSION:
COMMENT: MAF:0.236;Illumina_score:0.900;Illumina_state:successful;Chinese_assembly_v1:scaffold1021-1089989;Chinese_assembly_v2_pseudo:chr4-86439831;Sheep_OARV2:OAR4-88319414;Bovine_UMD3:Chr4-89720159
SAMPLESIZE: 194
LENGTH: ?
5'_FLANK: CTGACTGGCATCTCCTTTTAAGTCCCGTTGCCTACATTCTTCAACTGCATTTTCCAAAAC
OBSERVED: A/G
3'_FLANK: CTTTCCACCACCAATTCAAAGCCAACCCCAGTTCTGATTCATGTAGGAAGACTAAGTGGC
||

SNP: snp817-scaffold1021-1126095
ACCESSION:
COMMENT: MAF:0.386;Illumina_score:0.976;Illumina_state:successful;Chinese_assembly_v1:scaffold1021-1126095;Chinese_assembly_v2_pseudo:chr4-86475937;Sheep_OARV2:OAR4-88355359;Bovine_UMD3:Chr4-89759344
SAMPLESIZE: 194
LENGTH: ?
5'_FLANK: CATGATTACAGAAGAATGTAAATATATACCTTAAAAATTGGACTGGTGAACTCTAAAAGT
OBSERVED: T/G
3'_FLANK: ACCCTTTGGCCTTCTAGCCCAGTGTGTAACCACCACCCTTTGATTTTCTGACTCGCAAGT
||

SNP: snp818-scaffold1021-1180785
ACCESSION:
COMMENT: MAF:0.362;Illumina_score:0.813;Illumina_state:successful;Chinese_assembly_v1:scaffold1021-1180785;Chinese_assembly_v2_pseudo:chr4-86530627;Sheep_OARV2:OAR4-88409806;Bovine_UMD3:Chr4-89816191
SAMPLESIZE: 194
LENGTH: ?
5'_FLANK: TTAACTCTTTGGAGTTATCAGCCAAATATTTTCTTACATGGGAATGTGAAAATTATTATA
OBSERVED: T/C
3'_FLANK: GGGATTAATAGGAAGTCATACAATATTTGTTAAGTACCATTCTCATTCAGTGTGTTTATT
||

SNP: snp819-scaffold1021-1218309
ACCESSION:
COMMENT: MAF:0.413;Illumina_score:0.950;Illumina_state:successful;Chinese_assembly_v1:scaffold1021-1218309;Chinese_assembly_v2_pseudo:chr4-86568151;Sheep_OARV2:OAR4-88447860;Bovine_UMD3:Chr4-89852582
SAMPLESIZE: 194
LENGTH: ?
5'_FLANK: GTCTTTATCATTACCTGACAGTTCTCCACCTCTGAAATCTTAACTTTAAAGTCCCACCCT
OBSERVED: A/G
3'_FLANK: TGTACAGATTGTCACTCTTCCAGCGCTCTCACTGATATTTCAAGGCCTGCAGTTCTACCA
||

SNP: snp820-scaffold1021-1261387
ACCESSION:
COMMENT: MAF:0.475;Illumina_score:0.813;Illumina_state:successful;Chinese_assembly_v1:scaffold1021-1261387;Chinese_assembly_v2_pseudo:chr4-86611229;Sheep_OARV2:OAR4-88490374;Bovine_UMD3:Chr4-89896666
SAMPLESIZE: 194
LENGTH: ?
5'_FLANK: ATTTACCTTTAAGGAATTAGTGTTTTCCCTTAAAAAGATTACCATTCTTTCAAAACACAA
OBSERVED: T/C
3'_FLANK: AGATTTAAACCATAACTGATTCACTTCCATGACTTAAACTTATACATAAGAAAATATATA
||

SNP: snp821-scaffold1021-1297715
ACCESSION:
COMMENT: MAF:0.444;Illumina_score:1.000;Illumina_state:successful;Chinese_assembly_v1:scaffold1021-1297715;Chinese_assembly_v2_pseudo:chr4-86647557;Sheep_OARV2:OAR4-88525643;Bovine_UMD3:null-null
SAMPLESIZE: 194
LENGTH: ?
5'_FLANK: AAAAGTAAAATTTCATTTTGATGCTTCTTGATATCAAACCAATTTCTACACTGACTTCTC
OBSERVED: T/C
3'_FLANK: TAATCCTCCAAAAGGGATGTCAAAAGGCTGTCCTTATGTGCCCATAAAATGAATATGGGG
||

SNP: snp822-scaffold1021-1347460
ACCESSION:
COMMENT: MAF:0.218;Illumina_score:1.000;Illumina_state:null;Chinese_assembly_v1:scaffold1021-1347460;Chinese_assembly_v2_pseudo:chr4-86697302;Sheep_OARV2:OAR4-88575249;Bovine_UMD3:Chr4-89989132
SAMPLESIZE: 194
LENGTH: ?
5'_FLANK: AAGGAAGTAAGGCACTTGGTCTATGTTCAGACTGATACAAGTATAATTGAGGCAGCACAC
OBSERVED: A/G
3'_FLANK: CTGAAGAGAGAGAAAGAAAAATAAGAATGAAAGACCGGCTGAAAATTAGCAGACATGAAG
||

SNP: snp823-scaffold1021-1400942
ACCESSION:
COMMENT: MAF:0.417;Illumina_score:0.935;Illumina_state:successful;Chinese_assembly_v1:scaffold1021-1400942;Chinese_assembly_v2_pseudo:chr4-86750784;Sheep_OARV2:OAR4-88634631;Bovine_UMD3:Chr4-90048576
SAMPLESIZE: 194
LENGTH: ?
5'_FLANK: TCAAACTTGTACATAATTCAGGCTATTACCTTGCATGCACTTATTCACAATGAATATACC
OBSERVED: A/G
3'_FLANK: CCTTGTGTGTTTTCACAATTTTGTCATCATTCTACATGTGTCATTTTGTAACCTGTTCGT
||

SNP: snp824-scaffold1021-1435634
ACCESSION:
COMMENT: MAF:0.309;Illumina_score:0.965;Illumina_state:successful;Chinese_assembly_v1:scaffold1021-1435634;Chinese_assembly_v2_pseudo:chr4-86785476;Sheep_OARV2:OAR4-88668856;Bovine_UMD3:Chr4-90081699
SAMPLESIZE: 194
LENGTH: ?
5'_FLANK: ACTCTAGAGATGTAAGTGATGTCTAACGTGACAGTAACTTTTGCTATGCTCATTTTACTC
OBSERVED: A/G
3'_FLANK: TTTGGCACAGCCGTCTGATCTCTCTGCCTTTAGACTTTCTGGTCAATGATGCCACCTCTA
||

SNP: snp825-scaffold1021-1477950
ACCESSION:
COMMENT: MAF:0.480;Illumina_score:0.988;Illumina_state:null;Chinese_assembly_v1:scaffold1021-1477950;Chinese_assembly_v2_pseudo:chr4-86827792;Sheep_OARV2:OAR4-88710653;Bovine_UMD3:Chr4-90123969
SAMPLESIZE: 194
LENGTH: ?
5'_FLANK: CTGATTTTTTAGGCAAGTTAAGGAGGATAGGGAAAGGAATGAAAAATAATGTATCTGCTG
OBSERVED: T/C
3'_FLANK: GGGAATCACTCTGGTGGACAGGTAGATGAATATATATGGATATATATATATATACACACA
||

SNP: snp826-scaffold1021-1515937
ACCESSION:
COMMENT: MAF:0.343;Illumina_score:0.899;Illumina_state:successful;Chinese_assembly_v1:scaffold1021-1515937;Chinese_assembly_v2_pseudo:chr4-86865779;Sheep_OARV2:OAR4-88747992;Bovine_UMD3:Chr4-90162638
SAMPLESIZE: 194
LENGTH: ?
5'_FLANK: GATATAATAATATTATGTAAGTATTTAAAAATTTCATCCTCCTCACTCAGGAAGACTCTG
OBSERVED: T/C
3'_FLANK: ATTTGCCTCCTTGACTTTTGTTGTTGGTTTAGATAATAGATAAGAGGAGATGACATGATT
||

SNP: snp827-scaffold1022-1266
ACCESSION:
COMMENT: MAF:0.500;Illumina_score:0.976;Illumina_state:successful;Chinese_assembly_v1:scaffold1022-1266;Chinese_assembly_v2_pseudo:chr24-7056817;Sheep_OARV2:OAR23-7100471;Bovine_UMD3:Chr24-7258781
SAMPLESIZE: 194
LENGTH: ?
5'_FLANK: TAATATTTCCTCTGCGTCTCCCCTCTCTCCTTCTGTCTCTTATACATACGCACACACACA
OBSERVED: T/C
3'_FLANK: ACCCCTCCTTCTTTTGTTTAAGAAGGAAATGGCAACCCACTCCAGTATTTGTGTCGGGAA
||

SNP: snp828-scaffold1022-47731
ACCESSION:
COMMENT: MAF:0.303;Illumina_score:1.000;Illumina_state:successful;Chinese_assembly_v1:scaffold1022-47731;Chinese_assembly_v2_pseudo:chr24-7010352;Sheep_OARV2:OAR23-7053177;Bovine_UMD3:Chr24-7207980
SAMPLESIZE: 194
LENGTH: ?
5'_FLANK: GAAAGCGAGAAACAGATTAGTTTTTATTGATCAAAGAACTGGAATAATTGAGTAAATGCA
OBSERVED: T/C
3'_FLANK: AGGACAACACAAAAAACAGGCTGCTGGGTATTGCTCATTTAAAAAGACGAGTAAATTACT
||

SNP: snp829-scaffold1022-79016
ACCESSION:
COMMENT: MAF:0.389;Illumina_score:0.902;Illumina_state:successful;Chinese_assembly_v1:scaffold1022-79016;Chinese_assembly_v2_pseudo:chr24-6979067;Sheep_OARV2:OAR23-7025399;Bovine_UMD3:Chr24-7183554
SAMPLESIZE: 194
LENGTH: ?
5'_FLANK: TTTTGGCAGAGATCCTGCGGATGAAAAGGCATCTTCTTCCCCCAGTTTAAGTCCCAGCCG
OBSERVED: A/G
3'_FLANK: AAGACACAGATGGGGTTGGCGTGACTCCAGCTGTAATTACTCGACCTGGTCCAGTTACAG
||

SNP: snp830-scaffold1022-125159
ACCESSION:
COMMENT: MAF:0.388;Illumina_score:0.869;Illumina_state:successful;Chinese_assembly_v1:scaffold1022-125159;Chinese_assembly_v2_pseudo:chr24-6932924;Sheep_OARV2:OAR23-6976522;Bovine_UMD3:Chr24-7140222
SAMPLESIZE: 194
LENGTH: ?
5'_FLANK: CAGAGCCAAAGAAATATAGGTTTTTTTAAATGAAAAAATTAAATTCTGTCCTGATGATTT
OBSERVED: A/G
3'_FLANK: CCAGTGAGCTTCCCCACAATGTCAAGTTAGCCAGGAGTCTTGTCTGTGGGGTCACCTGTA
||

SNP: snp831-scaffold1022-159378
ACCESSION:
COMMENT: MAF:0.493;Illumina_score:0.950;Illumina_state:successful;Chinese_assembly_v1:scaffold1022-159378;Chinese_assembly_v2_pseudo:chr24-6898705;Sheep_OARV2:OAR23-6943047;Bovine_UMD3:Chr24-7103176
SAMPLESIZE: 194
LENGTH: ?
5'_FLANK: CACAGCAAACTGACAAGAAAATGACCCTGTAAGTTGATCTCTGAAGAGATGTGTGAGTCA
OBSERVED: T/C
3'_FLANK: GTGCACACTCTCTAGCTTTCCATCTTACTTGCCAAGAAATAGGGGAAATAAATGAGGGAG
||

SNP: snp832-scaffold1022-200565
ACCESSION:
COMMENT: MAF:0.367;Illumina_score:0.949;Illumina_state:null;Chinese_assembly_v1:scaffold1022-200565;Chinese_assembly_v2_pseudo:chr24-6857518;Sheep_OARV2:OAR23-6896787;Bovine_UMD3:Chr24-7063420
SAMPLESIZE: 194
LENGTH: ?
5'_FLANK: ATATTCTTGCCTAGAAATCCCATGGATAGAGGAGCCTGGCAAGCTACAGTCCATGAGGTT
OBSERVED: A/G
3'_FLANK: CGAGAGTCACTAAACCACCATCACCACATGGCATTCAACACAGGGCGTCATTGCCTGATA
||

SNP: snp833-scaffold1022-230803
ACCESSION:
COMMENT: MAF:0.426;Illumina_score:0.988;Illumina_state:null;Chinese_assembly_v1:scaffold1022-230803;Chinese_assembly_v2_pseudo:chr24-6827280;Sheep_OARV2:OAR23-6865668;Bovine_UMD3:Chr24-7033910
SAMPLESIZE: 194
LENGTH: ?
5'_FLANK: GTCCAGAGAACCATCTACAGCTGCCCCGAACCTGGCAGAGAAGGAAGCCTGTGCAAAACC
OBSERVED: T/C
3'_FLANK: TCCTCGGAGATGGTCACTTTTGTCAGATGCCCCTGAAAATTTAATTTTTAAACATTAATA
||

SNP: snp834-scaffold1022-261355
ACCESSION:
COMMENT: MAF:0.426;Illumina_score:1.000;Illumina_state:successful;Chinese_assembly_v1:scaffold1022-261355;Chinese_assembly_v2_pseudo:chr24-6796728;Sheep_OARV2:OAR23-6835193;Bovine_UMD3:Chr24-7004546
SAMPLESIZE: 194
LENGTH: ?
5'_FLANK: CATGAAAACTTGAAAATATTTAACATGTAGAAAAATATGGCTATCTAGCAAACTTTGAAA
OBSERVED: T/G
3'_FLANK: AGCCCAAAGTGTAGGGCAGCACAGAAATACTTACTAAACTTTCTGTTGCTTAAATACTCT
||

SNP: snp835-scaffold1022-302527
ACCESSION:
COMMENT: MAF:0.436;Illumina_score:0.949;Illumina_state:successful;Chinese_assembly_v1:scaffold1022-302527;Chinese_assembly_v2_pseudo:chr24-6755556;Sheep_OARV2:OAR23-6793402;Bovine_UMD3:Chr24-6962012
SAMPLESIZE: 194
LENGTH: ?
5'_FLANK: TGTGAAGGGAGTGCTGTTACCATGTGTGTACCAGGTGGAGCATTTCTGGGACTCTCGAAG
OBSERVED: T/C
3'_FLANK: AGGAGAGTCTCTGACTCACAACCTGGGAGTGTCACAGCTTGGTGACCACTCTCTGATGGT
||

SNP: snp836-scaffold1022-339033
ACCESSION:
COMMENT: MAF:0.390;Illumina_score:0.996;Illumina_state:successful;Chinese_assembly_v1:scaffold1022-339033;Chinese_assembly_v2_pseudo:chr24-6719050;Sheep_OARV2:OAR23-6757162;Bovine_UMD3:Chr24-6927212
SAMPLESIZE: 194
LENGTH: ?
5'_FLANK: TGAAATGACTGTAGCCTTAGCGATTTGTCCTGGGTTGAATTTTCCTGAAGCCTCATGCCT
OBSERVED: A/G
3'_FLANK: TTGAGTAACCACCTCAACCAGCCTTGGAGAAGTGACTTAATTTCTTTGAATTCTATTTTT
||

SNP: snp837-scaffold1022-385088
ACCESSION:
COMMENT: MAF:0.359;Illumina_score:0.877;Illumina_state:successful;Chinese_assembly_v1:scaffold1022-385088;Chinese_assembly_v2_pseudo:chr24-6672995;Sheep_OARV2:OAR23-6701893;Bovine_UMD3:Chr24-6879867
SAMPLESIZE: 194
LENGTH: ?
5'_FLANK: CTCAGTAGCCCCCAGACAGGCCCTTTGGTGCTCATCATGGTCAATAGAGCCCCTTCACTC
OBSERVED: A/G
3'_FLANK: CAGAAGCGGTCCTGCTTGGACCGTGTATCATACGTGGTCTTCGGGCTCAGTGGTTACGTT
||

SNP: snp838-scaffold1022-416553
ACCESSION:
COMMENT: MAF:0.353;Illumina_score:0.813;Illumina_state:successful;Chinese_assembly_v1:scaffold1022-416553;Chinese_assembly_v2_pseudo:chr24-6641530;Sheep_OARV2:OAR23-6665529;Bovine_UMD3:Chr24-6852549
SAMPLESIZE: 194
LENGTH: ?
5'_FLANK: GGTTTAAATCTGTGGAACTGAAACTGTTTATGTCTTCATTTATATCTGACTTGATTATTT
OBSERVED: T/C
3'_FLANK: TTTATCACTTTTTCAGTGAATAAACATATTGGTTCAATTTTTTTTAAAAAGGCAGTCACC
||

SNP: snp839-scaffold1022-459190
ACCESSION:
COMMENT: MAF:0.454;Illumina_score:0.996;Illumina_state:successful;Chinese_assembly_v1:scaffold1022-459190;Chinese_assembly_v2_pseudo:chr24-6598893;Sheep_OARV2:OAR23-6621727;Bovine_UMD3:Chr24-6813314
SAMPLESIZE: 194
LENGTH: ?
5'_FLANK: GATAATTTGGATACTATTAAAAATGACTCTTAAGTTTCCCCAAATGTAAGCACCATGGGT
OBSERVED: A/G
3'_FLANK: TTTTAGCATACTGGGCTTTGGCTAGGAACCGTGACTCCTCAGATGTGGTTGGGATTGTTC
||

SNP: snp840-scaffold1022-491296
ACCESSION:
COMMENT: MAF:0.349;Illumina_score:1.000;Illumina_state:successful;Chinese_assembly_v1:scaffold1022-491296;Chinese_assembly_v2_pseudo:chr24-6566787;Sheep_OARV2:OAR23-6584449;Bovine_UMD3:Chr24-6783645
SAMPLESIZE: 194
LENGTH: ?
5'_FLANK: TAGAAACCAACAGAAACCCTCCTTGATTCTCCGACCCCTAGATTACAATCTATTCTGATA
OBSERVED: A/G
3'_FLANK: AAATGGGCAAAGAGTCCTTGGATGTGTTTCCATGTTCCATCAAGGCAACAAGCCAAAAGT
||

SNP: snp841-scaffold1022-526718
ACCESSION:
COMMENT: MAF:0.383;Illumina_score:0.988;Illumina_state:successful;Chinese_assembly_v1:scaffold1022-526718;Chinese_assembly_v2_pseudo:chr24-6531365;Sheep_OARV2:OAR23-6548043;Bovine_UMD3:Chr24-6749281
SAMPLESIZE: 194
LENGTH: ?
5'_FLANK: CTGGGAGGGTTTAGGCTCTCCAAAAAATACTGCATTTCCAGGATGTATGTTTAAGTCTTA
OBSERVED: A/G
3'_FLANK: GAATGTGCACTAGCCTCATGAATTTTTGTGCATGGTTTTCATAGAAAGGAAGATGTTAGC
||

SNP: snp842-scaffold1022-560854
ACCESSION:
COMMENT: MAF:0.372;Illumina_score:0.988;Illumina_state:successful;Chinese_assembly_v1:scaffold1022-560854;Chinese_assembly_v2_pseudo:chr24-6497229;Sheep_OARV2:OAR23-6513911;Bovine_UMD3:Chr24-6715402
SAMPLESIZE: 194
LENGTH: ?
5'_FLANK: CATCACTGTGGGTTTACTTAACTTTGCCTCCCCAACTAATAAGGTTGATAACATGTTCAG
OBSERVED: A/C
3'_FLANK: TGTCATTAACCATGTAGAGTCCCTCTTCCTGATTGTTACTGTATTTTCCTGTTTTGTTTG
||

SNP: snp843-scaffold1022-591403
ACCESSION:
COMMENT: MAF:0.500;Illumina_score:0.900;Illumina_state:successful;Chinese_assembly_v1:scaffold1022-591403;Chinese_assembly_v2_pseudo:chr24-6466680;Sheep_OARV2:OAR23-6479238;Bovine_UMD3:Chr24-6685924
SAMPLESIZE: 194
LENGTH: ?
5'_FLANK: CATCAGTAATTCTACTTCCGCCAGTTTGTCCCACATGGAGACCACTTGAAGGCCATTATA
OBSERVED: T/C
3'_FLANK: GAAGAAACAGTGGAATGAGAAGCTAAAACCTCAAGTTAAGGATCCCCCCAAAAGTGAATA
||

SNP: snp844-scaffold1022-625223
ACCESSION:
COMMENT: MAF:0.436;Illumina_score:1.000;Illumina_state:successful;Chinese_assembly_v1:scaffold1022-625223;Chinese_assembly_v2_pseudo:chr24-6432860;Sheep_OARV2:OAR23-6449605;Bovine_UMD3:Chr24-6655367
SAMPLESIZE: 194
LENGTH: ?
5'_FLANK: GTGGAGATGTGAATAGTTTAAAGCAGTGCACAGAAAGCCTCCAGCACATCATTTGCCTCA
OBSERVED: T/C
3'_FLANK: AAATAGACTTGCTCAATAAGATACATTATTTTTTTCTTTTATTTCCAAGCCCTTTCTTTC
||

SNP: snp845-scaffold1022-656828
ACCESSION:
COMMENT: MAF:0.476;Illumina_score:0.988;Illumina_state:successful;Chinese_assembly_v1:scaffold1022-656828;Chinese_assembly_v2_pseudo:chr24-6401255;Sheep_OARV2:OAR23-6421167;Bovine_UMD3:Chr24-6629292
SAMPLESIZE: 194
LENGTH: ?
5'_FLANK: GAGGGTATACCCTCCCATTCTTGTCTGTGGAAAAACAGATTTTCTTTTAAGTACTGCCAA
OBSERVED: T/C
3'_FLANK: AATCACTCTAAAGGACCATTAACATTCCTCTGACAATATTCTAACCTATATTCCATCACA
||

SNP: snp846-scaffold1022-687764
ACCESSION:
COMMENT: MAF:0.448;Illumina_score:0.965;Illumina_state:successful;Chinese_assembly_v1:scaffold1022-687764;Chinese_assembly_v2_pseudo:chr24-6370319;Sheep_OARV2:OAR23-6389582;Bovine_UMD3:Chr24-6597587
SAMPLESIZE: 194
LENGTH: ?
5'_FLANK: TGATGAAAACTATAAAACAGATTAAGGAAATGCAACTGACCCAATTAGGAACAACACACC
OBSERVED: A/G
3'_FLANK: TAACATCACATTGTTTAATACCAGTAAAAACATATATTAAAAGTAAGCAGGGAAAATAAA
||

SNP: snp847-scaffold1022-734708
ACCESSION:
COMMENT: MAF:0.330;Illumina_score:0.965;Illumina_state:successful;Chinese_assembly_v1:scaffold1022-734708;Chinese_assembly_v2_pseudo:chr24-6323375;Sheep_OARV2:OAR23-6348663;Bovine_UMD3:Chr24-6558316
SAMPLESIZE: 194
LENGTH: ?
5'_FLANK: GTTTTCTTTCACAGGAATAAAGGACCCATACATATGTAGTACAAACATGTCATTTATGCC
OBSERVED: A/G
3'_FLANK: TCAGCTTGCTCTGTTATTAAGAAAATATGTTATTATAAAGTTTGAAAGCAGCATATAGAA
||

SNP: snp848-scaffold1022-777336
ACCESSION:
COMMENT: MAF:0.472;Illumina_score:0.858;Illumina_state:successful;Chinese_assembly_v1:scaffold1022-777336;Chinese_assembly_v2_pseudo:chr24-6280747;Sheep_OARV2:OAR23-6305337;Bovine_UMD3:Chr24-6514388
SAMPLESIZE: 194
LENGTH: ?
5'_FLANK: CAAACATTTCAGAGAAGGTAAATAATAACATATGAAAATATTTGCTAATAGAGCCTATTG
OBSERVED: T/C
3'_FLANK: GTTCAACAAAATTAGCATAATTATTCTCTAAAAGAGTCAGCTTCATTTCCATTGTTTCCA
||

SNP: snp849-scaffold1022-831297
ACCESSION:
COMMENT: MAF:0.276;Illumina_score:0.858;Illumina_state:successful;Chinese_assembly_v1:scaffold1022-831297;Chinese_assembly_v2_pseudo:chr24-6226786;Sheep_OARV2:OAR23-6249290;Bovine_UMD3:Chr24-6463622
SAMPLESIZE: 194
LENGTH: ?
5'_FLANK: ACTGTGAATTAATGCTAAAATGACCTTATTCACTAGATTATTTTGAAAGTCAAGTAAATC
OBSERVED: A/G
3'_FLANK: TTTCACAATTTAGAAATGTTTTCTTTTGCATTGCCTAAAGCACGTTAGTAAATTTTGGCG
||

SNP: snp850-scaffold1022-874913
ACCESSION:
COMMENT: MAF:0.458;Illumina_score:0.858;Illumina_state:successful;Chinese_assembly_v1:scaffold1022-874913;Chinese_assembly_v2_pseudo:chr24-6183170;Sheep_OARV2:OAR23-6205365;Bovine_UMD3:Chr24-6423564
SAMPLESIZE: 194
LENGTH: ?
5'_FLANK: ATTATTTTTCAATTTCAATTTTGTGCACCATAATGACTTATGTAAATTCATTGTATTTCT
OBSERVED: A/G
3'_FLANK: TTTCACAGTATTTAAATTTTTTCAGGTGCAACCACGCAGTAATATGTATTTCTAAGTGTT
||

SNP: snp851-scaffold1022-944101
ACCESSION:
COMMENT: MAF:0.361;Illumina_score:0.988;Illumina_state:successful;Chinese_assembly_v1:scaffold1022-944101;Chinese_assembly_v2_pseudo:chr24-6113982;Sheep_OARV2:OAR23-6137163;Bovine_UMD3:Chr24-6363998
SAMPLESIZE: 194
LENGTH: ?
5'_FLANK: GATCATGAAACACCACCACTATTGGGCCATTGGGTATTAGACAAGATTTTTGAAACATTT
OBSERVED: A/G
3'_FLANK: TTCAAGTTTCCTAATGATGTGTGCAGTGTTATCTATTGGAATGAGTCTTAACTAGGTAGT
||

SNP: snp852-scaffold1022-992922
ACCESSION:
COMMENT: MAF:0.376;Illumina_score:1.000;Illumina_state:successful;Chinese_assembly_v1:scaffold1022-992922;Chinese_assembly_v2_pseudo:chr24-6065161;Sheep_OARV2:OAR23-6087987;Bovine_UMD3:Chr24-6316699
SAMPLESIZE: 194
LENGTH: ?
5'_FLANK: TTTTAAAACAGTTGAATCATTCAAGCCTAAAAGAAGCCACGTACTAACTAGACTCTTGGC
OBSERVED: A/G
3'_FLANK: CTTGGTCATCACATCTGGAGAAGTGGCTTAAGTCATAGGAAATAATTCAGATGATATAGA
||

SNP: snp853-scaffold1023-27492
ACCESSION:
COMMENT: MAF:0.224;Illumina_score:1.000;Illumina_state:null;Chinese_assembly_v1:scaffold1023-27492;Chinese_assembly_v2_pseudo:chr18-13359972;Sheep_OARV2:OAR14-13266627;Bovine_UMD3:Chr18-13902954
SAMPLESIZE: 194
LENGTH: ?
5'_FLANK: ACTGAGGAACAAGGCAACAATACATTTAACCAGAAACACGCAGAACTTACTTGAGGAAAA
OBSERVED: T/C
3'_FLANK: GTCAACTCTCTCGAAAGACACAAAAGCACAGGTGAATAAGATCACATCCCTCATCTTCAC
||

SNP: snp854-scaffold1023-70209
ACCESSION:
COMMENT: MAF:0.480;Illumina_score:0.915;Illumina_state:successful;Chinese_assembly_v1:scaffold1023-70209;Chinese_assembly_v2_pseudo:chr18-13317255;Sheep_OARV2:null-null;Bovine_UMD3:Chr18-13859682
SAMPLESIZE: 194
LENGTH: ?
5'_FLANK: GGACCCTGGGGGTGGCCTCCCCTGTACCACGTGATTTGGCCTTGTACCTGCCCTGTACTA
OBSERVED: T/C
3'_FLANK: GTGATTTGGCCAGGACCTAGCCTGTTTACCTGCTGGAAGGTGGCAGCTAAGCTGGACAAA
||

SNP: snp855-scaffold1023-113670
ACCESSION:
COMMENT: MAF:0.253;Illumina_score:0.877;Illumina_state:successful;Chinese_assembly_v1:scaffold1023-113670;Chinese_assembly_v2_pseudo:chr18-13273794;Sheep_OARV2:OAR14-13245432;Bovine_UMD3:Chr18-13817044
SAMPLESIZE: 194
LENGTH: ?
5'_FLANK: CGTGTTCGCGGCATGATAAAAGCACAGCCCTGCTGACGCTGCAGAACCCCCGATTCTCCA
OBSERVED: A/C
3'_FLANK: GTCCGTCCACGCGGAGGGCAGGAGGCAGCGCCATGTTCCTGGGGGCTCTGTGCCTCCCGC
||

SNP: snp856-scaffold1023-185495
ACCESSION:
COMMENT: MAF:0.483;Illumina_score:0.750;Illumina_state:successful;Chinese_assembly_v1:scaffold1023-185495;Chinese_assembly_v2_pseudo:chr18-13201969;Sheep_OARV2:null-null;Bovine_UMD3:Chr18-13744861
SAMPLESIZE: 194
LENGTH: ?
5'_FLANK: GTCTCCAAGACCAGGGGTCTTCACAAAGAGAGTGCTGGGGTCCAAGTGGACCATATGGAC
OBSERVED: A/C
3'_FLANK: GCGTTAGCAACAGGCACCAGTGATTCCCCGGATGGAGAGGCAGGCGGGTCCTCTCTGTCC
||

SNP: snp857-scaffold1023-239137
ACCESSION:
COMMENT: MAF:0.500;Illumina_score:0.869;Illumina_state:successful;Chinese_assembly_v1:scaffold1023-239137;Chinese_assembly_v2_pseudo:chr18-13148327;Sheep_OARV2:OAR14-13172776;Bovine_UMD3:Chr18-13670770
SAMPLESIZE: 194
LENGTH: ?
5'_FLANK: CACTCGCAACAGTGCCTATACCCAGAAAACACCGAATCCCACGTCTGCTGCCCAGGAAAC
OBSERVED: T/C
3'_FLANK: GCTCCTCTTGGGTCAGTGTGAAGCAGACTACAGGAGACGCCGGTGCTGATTTCATGAAAA
||

SNP: snp858-scaffold1023-286309
ACCESSION:
COMMENT: MAF:0.462;Illumina_score:0.651;Illumina_state:null;Chinese_assembly_v1:scaffold1023-286309;Chinese_assembly_v2_pseudo:chr18-13101155;Sheep_OARV2:OAR14-13128026;Bovine_UMD3:Chr18-13625540
SAMPLESIZE: 194
LENGTH: ?
5'_FLANK: GGGGTGCAGGGCTGCGGCACAGGACCAACCAGCGTGGATGGGGAGTGGGAGTTGGGGGGG
OBSERVED: T/C
3'_FLANK: AGCAAGGCCTTGGCAACAGAGGAGGGAACAGCCTCGGCCGCTCAGTGGCTTGACACTGCA
||

SNP: snp859-scaffold1023-317650
ACCESSION:
COMMENT: MAF:0.235;Illumina_score:0.917;Illumina_state:successful;Chinese_assembly_v1:scaffold1023-317650;Chinese_assembly_v2_pseudo:chr18-13069814;Sheep_OARV2:OAR14-13097034;Bovine_UMD3:Chr18-13594239
SAMPLESIZE: 194
LENGTH: ?
5'_FLANK: TGAAATAACCTCGGCTTGGGACACAATCACACATTTACTTATTTTATGGATGTTTCCTTA
OBSERVED: T/C
3'_FLANK: ATTACACAGAGGGCACAAGAGCCCGTGCAGTAGCAGAGAATGCAGAAGGAAAAGAAACTT
||

SNP: snp860-scaffold1023-381587
ACCESSION:
COMMENT: MAF:0.494;Illumina_score:0.888;Illumina_state:successful;Chinese_assembly_v1:scaffold1023-381587;Chinese_assembly_v2_pseudo:chr18-13005877;Sheep_OARV2:OAR14-13023654;Bovine_UMD3:Chr18-13554923
SAMPLESIZE: 194
LENGTH: ?
5'_FLANK: TGGTCTAATGTTTTTTATTTCCACATTTTAAGTAGAACCCCTAAAATCCATTCCCCTCCA
OBSERVED: T/C
3'_FLANK: GGTCATTATCAGTTCATCAAATAATAAAAAGGACACAGTCTCAGAATAAAGGGCATTTCT
||

SNP: snp861-scaffold1023-432950
ACCESSION:
COMMENT: MAF:0.318;Illumina_score:0.939;Illumina_state:successful;Chinese_assembly_v1:scaffold1023-432950;Chinese_assembly_v2_pseudo:chr18-12954514;Sheep_OARV2:OAR14-12973187;Bovine_UMD3:Chr18-13499696
SAMPLESIZE: 194
LENGTH: ?
5'_FLANK: CCTATGTTTTCGAGATGGAAGGGGTGACAGAACAGCAGAGTGCCAAAGGGTGATGCTGTT
OBSERVED: T/G
3'_FLANK: TCATTTACTTACTGTAGTGAGTGACAAGGCCCTTTAAATATGTGCAGCTTTGCTGTGATA
||

SNP: snp862-scaffold1023-494157
ACCESSION:
COMMENT: MAF:0.412;Illumina_score:1.000;Illumina_state:successful;Chinese_assembly_v1:scaffold1023-494157;Chinese_assembly_v2_pseudo:chr18-12893307;Sheep_OARV2:OAR14-12912497;Bovine_UMD3:Chr18-13443131
SAMPLESIZE: 194
LENGTH: ?
5'_FLANK: AGGACGACGTTCCTGCCACCTAGAAACAAGAGCAAGACAGCCGAGAGGGAGATGAACGAC
OBSERVED: T/C
3'_FLANK: GTAATCTTGAAATGATGGAAACTTAGGCCATGCTCTGCGTCCACAGGTTCACCAGGAGCC
||

SNP: snp863-scaffold1023-534228
ACCESSION:
COMMENT: MAF:0.252;Illumina_score:0.900;Illumina_state:successful;Chinese_assembly_v1:scaffold1023-534228;Chinese_assembly_v2_pseudo:chr18-12853236;Sheep_OARV2:OAR14-12873240;Bovine_UMD3:Chr18-13403628
SAMPLESIZE: 194
LENGTH: ?
5'_FLANK: AGAGAATGACAAAGACCTCCCTGATCCAGAGAACACTTAGAGCATCAGATCATCAGATGC
OBSERVED: A/G
3'_FLANK: CTAAGATGTTAAATCCCAGGGGGGCGCCGAGAACAGGCTGATCCTCAGTGCCACTGAGTT
||

SNP: snp864-scaffold1023-577186
ACCESSION:
COMMENT: MAF:0.473;Illumina_score:0.915;Illumina_state:successful;Chinese_assembly_v1:scaffold1023-577186;Chinese_assembly_v2_pseudo:chr18-12810278;Sheep_OARV2:OAR14-12830940;Bovine_UMD3:Chr18-13362646
SAMPLESIZE: 194
LENGTH: ?
5'_FLANK: TTACACGTCGTGAAGTCAGCTGCTGGTTCTCCATGTGGGTCCTCTGGACAGCACCAGAAA
OBSERVED: T/C
3'_FLANK: GGTGGGTTCTCGGGCCTGCCCAGTCAGATGCTCTGGGAGGTGGTACACTCAATGGGAGAC
||

SNP: snp865-scaffold1023-607881
ACCESSION:
COMMENT: MAF:0.500;Illumina_score:0.950;Illumina_state:successful;Chinese_assembly_v1:scaffold1023-607881;Chinese_assembly_v2_pseudo:chr18-12779583;Sheep_OARV2:OAR14-12798160;Bovine_UMD3:Chr18-13335030
SAMPLESIZE: 194
LENGTH: ?
5'_FLANK: TCCGGGCCACACTCGCCCCTGTGACAGCCCATATTCTGTTTGTGAAGTGTTTCTCTTTGA
OBSERVED: A/G
3'_FLANK: TAAATCCACTTCTTAGTTATCAGTTTGTCTCTCGCTGAATCCTTTCTGAAGTGAGACACC
||

SNP: snp866-scaffold1023-648716
ACCESSION:
COMMENT: MAF:0.488;Illumina_score:0.877;Illumina_state:successful;Chinese_assembly_v1:scaffold1023-648716;Chinese_assembly_v2_pseudo:chr18-12738748;Sheep_OARV2:OAR14-12754934;Bovine_UMD3:Chr18-13295182
SAMPLESIZE: 194
LENGTH: ?
5'_FLANK: TGGTGGAGTGTCCCCTCTGCCTCAGTGGGGTGCAGGGCATGGCCTGAATCCCACGACCTC
OBSERVED: A/G
3'_FLANK: CCCCAGCATGTGGTCTTTACCTTTCAGGGTCAGGAGCAGTGTGCTCACTCCTGAGCGGAC
||

SNP: snp867-scaffold1023-705949
ACCESSION:
COMMENT: MAF:0.494;Illumina_score:1.000;Illumina_state:successful;Chinese_assembly_v1:scaffold1023-705949;Chinese_assembly_v2_pseudo:chr18-12681515;Sheep_OARV2:OAR14-12697731;Bovine_UMD3:Chr18-13236727
SAMPLESIZE: 194
LENGTH: ?
5'_FLANK: CTGACAGGCCACTCTTCGTGAAATGAAACCCCCCCGGCCCTCAAACAACAGACAGGGAGA
OBSERVED: T/C
3'_FLANK: GTTATCACCTCCTCTATGAAATTAAGTGGGATGAAGGCTCAGCTGTGCTCACCAGCTCCC
||

SNP: snp868-scaffold1023-775253
ACCESSION:
COMMENT: MAF:0.323;Illumina_score:0.996;Illumina_state:successful;Chinese_assembly_v1:scaffold1023-775253;Chinese_assembly_v2_pseudo:chr18-12612211;Sheep_OARV2:OAR14-12625115;Bovine_UMD3:Chr18-13165864
SAMPLESIZE: 194
LENGTH: ?
5'_FLANK: GACTTCTTGCCAAGTTACTGTGTATTCCTCCCACTATATGCCATCGTCGTGTGTGTCCCA
OBSERVED: T/C
3'_FLANK: GAAATTTCCATAAAGATGGTCATACCATTCAAATCCTTTAGTGGTTCTTTTTCCCTCCAC
||

SNP: snp869-scaffold1023-807038
ACCESSION:
COMMENT: MAF:0.382;Illumina_score:0.899;Illumina_state:successful;Chinese_assembly_v1:scaffold1023-807038;Chinese_assembly_v2_pseudo:chr18-12580426;Sheep_OARV2:OAR14-12590559;Bovine_UMD3:Chr18-13133103
SAMPLESIZE: 194
LENGTH: ?
5'_FLANK: GACGATGTAGCTAGGAAGAAATGTACATACTCTGAAATACAAACTAATAAGATGGATGGA
OBSERVED: T/G
3'_FLANK: GAGTGGATAGATGGATGGATAGACAGATGAAGGATGGATGGATGCACAGACATGTGCAAG
||

SNP: snp870-scaffold1023-835543
ACCESSION:
COMMENT: MAF:0.493;Illumina_score:1.000;Illumina_state:successful;Chinese_assembly_v1:scaffold1023-835543;Chinese_assembly_v2_pseudo:chr18-12551921;Sheep_OARV2:OAR14-12562625;Bovine_UMD3:Chr18-13105211
SAMPLESIZE: 194
LENGTH: ?
5'_FLANK: AGGCCAGCATCTCCACTACGAACTGCCGCTTTTGAAGGCAAGAATTGGCAACAGTTTTTC
OBSERVED: A/G
3'_FLANK: TGTGTGTGTGGCTTGCTTGTAAGCAGCTGAAATGTTCCCTTCTGCCACGAGGACAGTGCA
||

SNP: snp871-scaffold1023-867316
ACCESSION:
COMMENT: MAF:0.245;Illumina_score:1.000;Illumina_state:successful;Chinese_assembly_v1:scaffold1023-867316;Chinese_assembly_v2_pseudo:chr18-12520148;Sheep_OARV2:OAR14-12530808;Bovine_UMD3:Chr18-13077153
SAMPLESIZE: 194
LENGTH: ?
5'_FLANK: CTCTTCAGTCTGACATTTAGGGCAGTCCTGAAAAAGCAGCCTGGTTAAATCTCTGTTTAC
OBSERVED: A/G
3'_FLANK: TTTCTTTTTTAAGATGTTGTGTTTTGTTTTGAGCTCTCTGAGTTTAGAGACTTTGTGTCT
||

SNP: snp872-scaffold1023-930759
ACCESSION:
COMMENT: MAF:0.262;Illumina_score:0.965;Illumina_state:successful;Chinese_assembly_v1:scaffold1023-930759;Chinese_assembly_v2_pseudo:chr18-12456705;Sheep_OARV2:OAR14-12467276;Bovine_UMD3:Chr18-13015190
SAMPLESIZE: 194
LENGTH: ?
5'_FLANK: AATGTACAGAAGAACAAATCTGTCATGTGAATTTATTCAATGCTTTCTCCAGAAACCTCA
OBSERVED: T/C
3'_FLANK: GGTACTTTTTAAACTATCACATAATCATTCTAGAAAGCCAAGCAGGGTCAATTTTAAATA
||

SNP: snp873-scaffold1023-998585
ACCESSION:
COMMENT: MAF:0.332;Illumina_score:0.996;Illumina_state:successful;Chinese_assembly_v1:scaffold1023-998585;Chinese_assembly_v2_pseudo:chr18-12388879;Sheep_OARV2:OAR14-12396084;Bovine_UMD3:Chr18-12954428
SAMPLESIZE: 194
LENGTH: ?
5'_FLANK: CATATCCTTTCATTCATAAATATTTCAGTAGGCAGCTCTAAAAGATAAAGACTCAGAAAA
OBSERVED: T/C
3'_FLANK: AGAGCCACAAAGACCCACAGTTGCCCTAGAAACAAACACATAGCTGTGCTGTCTTCATTC
||

SNP: snp874-scaffold1023-1054844
ACCESSION:
COMMENT: MAF:0.329;Illumina_score:0.996;Illumina_state:successful;Chinese_assembly_v1:scaffold1023-1054844;Chinese_assembly_v2_pseudo:chr18-12332620;Sheep_OARV2:OAR14-12339953;Bovine_UMD3:Chr18-12897931
SAMPLESIZE: 194
LENGTH: ?
5'_FLANK: CTGAAATGCTTAATTAGGGTTGTGGGTTAATTACTACGTGATTACCAGCACAGAGCCTGA
OBSERVED: T/C
3'_FLANK: CTCAGGTTACTGGGGCTCACATGCCAGCTATGCATTATAGGGTGCATTTTTAGAGCCCCA
||

SNP: snp875-scaffold1023-1092590
ACCESSION:
COMMENT: MAF:0.375;Illumina_score:1.000;Illumina_state:successful;Chinese_assembly_v1:scaffold1023-1092590;Chinese_assembly_v2_pseudo:chr18-12294874;Sheep_OARV2:OAR14-12301178;Bovine_UMD3:Chr18-12864614
SAMPLESIZE: 194
LENGTH: ?
5'_FLANK: TAAATATTAAAGAAAAATAGGAAGTGTTTAGTTTAGTCCTACAAGGACCGTTTCATGGCT
OBSERVED: A/G
3'_FLANK: TGAAGTGGAATGTGGAATGGAGCAGAAGCGTACATACTGATGTAAAATGATTCCTCACTG
||

SNP: snp876-scaffold1023-1124568
ACCESSION:
COMMENT: MAF:0.364;Illumina_score:0.935;Illumina_state:successful;Chinese_assembly_v1:scaffold1023-1124568;Chinese_assembly_v2_pseudo:chr18-12262896;Sheep_OARV2:OAR14-12270889;Bovine_UMD3:Chr18-12838212
SAMPLESIZE: 194
LENGTH: ?
5'_FLANK: GTCTTCCTCCGTGGCCAGTCTTGGATATGCCTGCTCTGGGCTCAGAACCACCTGCTTGGC
OBSERVED: A/G
3'_FLANK: CTCCAAACCTTACTTTACCACAGTTTATTTTTTTACCGAGAGGAAATGTTTAGCATAATA
||

SNP: snp877-scaffold1023-1166976
ACCESSION:
COMMENT: MAF:0.444;Illumina_score:0.949;Illumina_state:successful;Chinese_assembly_v1:scaffold1023-1166976;Chinese_assembly_v2_pseudo:chr18-12220488;Sheep_OARV2:OAR14-12227822;Bovine_UMD3:Chr18-12792925
SAMPLESIZE: 194
LENGTH: ?
5'_FLANK: ATGGACTATCACACACCCATGATGGGCTGTTGCAGGATAGCTCCTGTTCTCCAGCAATAC
OBSERVED: A/G
3'_FLANK: TGGAAACTTTCTAGAAATTGCTTGAATATGGATAGTAGTTTTAAAGGAGTAAACTTCCAC
||

SNP: snp878-scaffold1023-1210598
ACCESSION:
COMMENT: MAF:0.295;Illumina_score:0.946;Illumina_state:successful;Chinese_assembly_v1:scaffold1023-1210598;Chinese_assembly_v2_pseudo:chr18-12176866;Sheep_OARV2:OAR14-12184670;Bovine_UMD3:Chr18-12747320
SAMPLESIZE: 194
LENGTH: ?
5'_FLANK: CTTGGCCCTTGAGATGTAGTTTGCTGGGTCCGGTCTTAGAGTGTGAAGTGTTTTCCAAAC
OBSERVED: T/G
3'_FLANK: CATTAGGTCATGGAGCTCTTCTTCATGGAGTGTTCGTGTTCCTCAGACCACACTCTTCCT
||

SNP: snp879-scaffold1023-1240341
ACCESSION:
COMMENT: MAF:0.474;Illumina_score:0.877;Illumina_state:successful;Chinese_assembly_v1:scaffold1023-1240341;Chinese_assembly_v2_pseudo:chr18-12147123;Sheep_OARV2:OAR14-12155981;Bovine_UMD3:Chr18-12718736
SAMPLESIZE: 194
LENGTH: ?
5'_FLANK: CATTCCACAAAATGTTAGCCACTGATACGGCATAAGGATCTTTTCTGTTTGTGAAATTCC
OBSERVED: A/G
3'_FLANK: AAAGTAACCTTGGCTCACCACGTCTGTCTGCCGTTCCCCCTGAGCACACTCACCAGGGCC
||

SNP: snp880-scaffold1023-1283604
ACCESSION:
COMMENT: MAF:0.311;Illumina_score:0.833;Illumina_state:successful;Chinese_assembly_v1:scaffold1023-1283604;Chinese_assembly_v2_pseudo:chr18-12103860;Sheep_OARV2:OAR14-12111202;Bovine_UMD3:Chr18-12675664
SAMPLESIZE: 194
LENGTH: ?
5'_FLANK: CGCGTGTGTCCTGTTCCACTGAGCAGGTGCGGGCGGCTGAGGGTGGCCCAGGTTAATAAA
OBSERVED: T/C
3'_FLANK: GGGGTGACTAGGGTGCCCACCCACAGCCTTTAGATCCCAAATCCTCCATTGCTCCACTGG
||

SNP: snp881-scaffold1023-1333041
ACCESSION:
COMMENT: MAF:0.381;Illumina_score:0.834;Illumina_state:successful;Chinese_assembly_v1:scaffold1023-1333041;Chinese_assembly_v2_pseudo:chr18-12054423;Sheep_OARV2:OAR14-12059754;Bovine_UMD3:Chr18-12619899
SAMPLESIZE: 194
LENGTH: ?
5'_FLANK: GCTGTGAGAGATGCTGGGGCTTGGAAGCTGTGGGCACCCCCCATGCAATCGGGTTGATGC
OBSERVED: A/G
3'_FLANK: TCTTTCCCAGCACATGACGTGCACACACCTGCCACCTGGCCGTCCTTTCTCTTGAAATGT
||

SNP: snp882-scaffold1023-1371185
ACCESSION:
COMMENT: MAF:0.427;Illumina_score:1.000;Illumina_state:successful;Chinese_assembly_v1:scaffold1023-1371185;Chinese_assembly_v2_pseudo:chr18-12016279;Sheep_OARV2:OAR14-12022634;Bovine_UMD3:Chr18-12582442
SAMPLESIZE: 194
LENGTH: ?
5'_FLANK: CTTTATTGCTCTTTCAAAATGCTTGTGTTCTGACTTCAGTAGAAGGAAGTGGGCACGTAA
OBSERVED: T/C
3'_FLANK: GTTTTGAGATGGCTCTTCCTTTGCCACCAAGCTTCTCTCTCACACCCCACTCTTAAAAGC
||

SNP: snp883-scaffold1023-1407249
ACCESSION:
COMMENT: MAF:0.406;Illumina_score:0.915;Illumina_state:successful;Chinese_assembly_v1:scaffold1023-1407249;Chinese_assembly_v2_pseudo:chr18-11980215;Sheep_OARV2:OAR14-11986249;Bovine_UMD3:Chr18-12544351
SAMPLESIZE: 194
LENGTH: ?
5'_FLANK: ACAGGTCTGAGCGCTAACATCATGGGAGTCCTTGCCGTGAGCTTTTTGGTCTGGTGTCAG
OBSERVED: T/C
3'_FLANK: GTCCCCAGGGACCACTCTGAATCAGGCGGAATGGCCAAGACACCAGACCCAGACGTGTAA
||

SNP: snp884-scaffold1023-1453650
ACCESSION:
COMMENT: MAF:0.440;Illumina_score:1.000;Illumina_state:successful;Chinese_assembly_v1:scaffold1023-1453650;Chinese_assembly_v2_pseudo:chr18-11933814;Sheep_OARV2:OAR14-11937906;Bovine_UMD3:Chr18-12495683
SAMPLESIZE: 194
LENGTH: ?
5'_FLANK: TCTAAACAATACGATAAGTTCTCCAATAAAAGGAAGCACCGAGTGCTTTAGAAACACACA
OBSERVED: A/G
3'_FLANK: CAGGGAGAGACAAACAGCCTGGGATGGAAGATTTAGAGGAACGTCTGCAAAGGAGATGGG
||

SNP: snp885-scaffold1023-1505575
ACCESSION:
COMMENT: MAF:0.255;Illumina_score:0.949;Illumina_state:null;Chinese_assembly_v1:scaffold1023-1505575;Chinese_assembly_v2_pseudo:chr18-11881889;Sheep_OARV2:OAR14-11886163;Bovine_UMD3:Chr18-12441823
SAMPLESIZE: 194
LENGTH: ?
5'_FLANK: CCCGTCAATATACTTCACTAGTCTCCCCAGCTGAATATAAGCCTCTCAAGGATAGGACTC
OBSERVED: A/G
3'_FLANK: CGTCTGGGCTGTTTATGACTAAGGTGTGCCACAGGCCTGGCCCTTAATAACTGTTTGGTG
||

SNP: snp886-scaffold1023-1535456
ACCESSION:
COMMENT: MAF:0.465;Illumina_score:0.976;Illumina_state:successful;Chinese_assembly_v1:scaffold1023-1535456;Chinese_assembly_v2_pseudo:chr18-11852008;Sheep_OARV2:OAR14-11857955;Bovine_UMD3:Chr18-12413585
SAMPLESIZE: 194
LENGTH: ?
5'_FLANK: GTGCTAAAGCTAGGCCTTGAAGAGTGAGGGTTTGACTGACAGGGAGTAGAACAGACTTCC
OBSERVED: A/G
3'_FLANK: GCAGAGACCAGAAAATGCAGAGCTCCCAGCAGGAAAGAACAAGCCAAGTCCTGGAAGCTG
||

SNP: snp887-scaffold1023-1597767
ACCESSION:
COMMENT: MAF:0.218;Illumina_score:0.949;Illumina_state:null;Chinese_assembly_v1:scaffold1023-1597767;Chinese_assembly_v2_pseudo:chr18-11789697;Sheep_OARV2:OAR14-11797894;Bovine_UMD3:Chr18-12353916
SAMPLESIZE: 194
LENGTH: ?
5'_FLANK: TGCTAAAGGGATGCTGGAGGTCCACATTCCTGCCTTGAAGAGAAGTCAAGTCCACCTGAG
OBSERVED: T/C
3'_FLANK: AGGACGCCCTAGGAGCAGCAAAGAACGAGCCGAGACACAGGAACTCCTTGTTTTGAGTCA
||

SNP: snp888-scaffold1023-1656587
ACCESSION:
COMMENT: MAF:0.395;Illumina_score:0.996;Illumina_state:successful;Chinese_assembly_v1:scaffold1023-1656587;Chinese_assembly_v2_pseudo:chr18-11730877;Sheep_OARV2:OAR14-11738330;Bovine_UMD3:Chr18-12293764
SAMPLESIZE: 194
LENGTH: ?
5'_FLANK: CCCCAGGTTGACATCACTTAGGAATCCGGGTTGGAACAAGATCTTCACTCTGGCCTGTCC
OBSERVED: T/C
3'_FLANK: GGGAGCGAAGGCATTTGGAAAGGTGTGTTAGTGAGTGCACAGACTTTCTAGGAGGTTGTG
||

SNP: snp889-scaffold1023-1686187
ACCESSION:
COMMENT: MAF:0.378;Illumina_score:0.877;Illumina_state:successful;Chinese_assembly_v1:scaffold1023-1686187;Chinese_assembly_v2_pseudo:chr18-11701277;Sheep_OARV2:OAR14-11708653;Bovine_UMD3:Chr18-12264184
SAMPLESIZE: 194
LENGTH: ?
5'_FLANK: ACTCATAGCCAGCTGCCAGCTTTATCGTGATCCCCTGCAGGACACTGCAGAGAGATGGCT
OBSERVED: T/C
3'_FLANK: GAATGAAAGAGGACGAGGAGGAGGAGGTGTCAGAACCGTCCAGGCCCCCCAGCCCAGCTT
||

SNP: snp890-scaffold1023-1721697
ACCESSION:
COMMENT: MAF:0.476;Illumina_score:1.000;Illumina_state:successful;Chinese_assembly_v1:scaffold1023-1721697;Chinese_assembly_v2_pseudo:chr18-11665767;Sheep_OARV2:OAR14-11670482;Bovine_UMD3:Chr18-12230915
SAMPLESIZE: 194
LENGTH: ?
5'_FLANK: CTTCAGCCCTCCTCGTAAACAGATTGTAAAGACGCAATCAGCCCAGAGCCCACTGCGCTG
OBSERVED: T/C
3'_FLANK: GATAATCTGATGTAAGCCAGGCGCTGATTTATACGCGCCAGTCCAAACAAACATACCTGT
||

SNP: snp891-scaffold1023-1768965
ACCESSION:
COMMENT: MAF:0.462;Illumina_score:0.949;Illumina_state:null;Chinese_assembly_v1:scaffold1023-1768965;Chinese_assembly_v2_pseudo:chr18-11618499;Sheep_OARV2:OAR14-11623524;Bovine_UMD3:Chr18-12182016
SAMPLESIZE: 194
LENGTH: ?
5'_FLANK: GGCCCCCCGCTCAGATGCCTCTCCTGGGAGGGCGGGAATTAATCAGGGAATGTTTACTGC
OBSERVED: A/G
3'_FLANK: CGCCCGGGAGGGAGGCTGCGCGGAGACTGTGCCCAGGGAATCCTGTCGGCCTGGGGGGCC
||

SNP: snp892-scaffold1023-1822971
ACCESSION:
COMMENT: MAF:0.387;Illumina_score:0.949;Illumina_state:null;Chinese_assembly_v1:scaffold1023-1822971;Chinese_assembly_v2_pseudo:chr18-11564493;Sheep_OARV2:OAR14-11568606;Bovine_UMD3:Chr18-12127622
SAMPLESIZE: 194
LENGTH: ?
5'_FLANK: TAGGGAGGACCAGCATCCAGGGATAACCTCGTATGTCAGGCTGGGTCAGGAGAGGGTGCC
OBSERVED: A/G
3'_FLANK: TTTCTGGCATCTCTGGGAAATCACACCCCAGCTAGCGTCAATGGATCCTCAACCCCCTTT
||

SNP: snp893-scaffold1023-1857097
ACCESSION:
COMMENT: MAF:0.467;Illumina_score:1.000;Illumina_state:successful;Chinese_assembly_v1:scaffold1023-1857097;Chinese_assembly_v2_pseudo:chr18-11530367;Sheep_OARV2:OAR14-11527403;Bovine_UMD3:Chr18-12094601
SAMPLESIZE: 194
LENGTH: ?
5'_FLANK: GTGTTCCCTATTCTTCCTTCCTAAAGGGAACAGATCGGTCTCTGTGTTCTGTATTTCCTG
OBSERVED: T/C
3'_FLANK: AGTGCGAAGCTTCGCCTTTTATTTTTAATAGCACTTTTTAAAGAGCAAATGTTTTTAGGT
||

SNP: snp894-scaffold1023-1913376
ACCESSION:
COMMENT: MAF:0.422;Illumina_score:0.996;Illumina_state:successful;Chinese_assembly_v1:scaffold1023-1913376;Chinese_assembly_v2_pseudo:chr18-11474088;Sheep_OARV2:OAR14-11469258;Bovine_UMD3:Chr18-12040330
SAMPLESIZE: 194
LENGTH: ?
5'_FLANK: TGATCAGTGATGGAACCTGGGCTTCCTGTATTGGAAGTGCCAAGTCTTAGCCACTGGACC
OBSERVED: A/G
3'_FLANK: CCAGTGAAGTCCCTTGAGTGGTCCTTACAAAAATGCTAGGGAGCCATGTTATTTCTCAGC
||

SNP: snp895-scaffold1023-1975397
ACCESSION:
COMMENT: MAF:0.408;Illumina_score:0.900;Illumina_state:successful;Chinese_assembly_v1:scaffold1023-1975397;Chinese_assembly_v2_pseudo:chr18-11412067;Sheep_OARV2:OAR14-11408536;Bovine_UMD3:Chr18-11981149
SAMPLESIZE: 194
LENGTH: ?
5'_FLANK: TGGGTCGGGGTGAGAATCCAAGCTTTGGAATCAAACCTGCAATCAAGTCTGATTCAAGTC
OBSERVED: A/G
3'_FLANK: TATCCTAGCTGTGTGAGCTTGGGCAAGTGATGGGGTGAAACAGGCCTAGTCACCCATGAG
||

SNP: snp896-scaffold1023-2027943
ACCESSION:
COMMENT: MAF:0.491;Illumina_score:1.000;Illumina_state:null;Chinese_assembly_v1:scaffold1023-2027943;Chinese_assembly_v2_pseudo:chr18-11359521;Sheep_OARV2:OAR14-11354477;Bovine_UMD3:Chr18-11931893
SAMPLESIZE: 194
LENGTH: ?
5'_FLANK: CAAGAGGACAGATTCTCGACAGCTGCACATTGCTTTCACTATTATGAAGATGCTTTGTTG
OBSERVED: T/C
3'_FLANK: CAGTCTCCTGGTTTCCCTACACTCTAAACCCTCCTCTGAGCCTCTGGTCACCGGTGTCAT
||

SNP: snp897-scaffold1023-2088570
ACCESSION:
COMMENT: MAF:0.494;Illumina_score:0.877;Illumina_state:successful;Chinese_assembly_v1:scaffold1023-2088570;Chinese_assembly_v2_pseudo:chr18-11298894;Sheep_OARV2:OAR14-11290519;Bovine_UMD3:Chr18-11863272
SAMPLESIZE: 194
LENGTH: ?
5'_FLANK: GGTGAAAGCCACTAGGGCACTGCACACCTTTACCTCTGGGAATGGGTGCACAGCTGACTC
OBSERVED: A/G
3'_FLANK: TCAAGGGGCCCAGGGGCCTCCAACACAGGATCCGCTCAAGTCTTGGCTGTGCCCAGAGCA
||

SNP: snp898-scaffold1023-2123893
ACCESSION:
COMMENT: MAF:0.452;Illumina_score:0.834;Illumina_state:successful;Chinese_assembly_v1:scaffold1023-2123893;Chinese_assembly_v2_pseudo:chr18-11263571;Sheep_OARV2:OAR14-11254284;Bovine_UMD3:Chr18-11826746
SAMPLESIZE: 194
LENGTH: ?
5'_FLANK: AAAGGGCAAGTGACCTTCACCCAAGCTGGTCAGGGTTCCGGGCCCACAAAGAGCATGGCT
OBSERVED: T/C
3'_FLANK: TCCAACTCCATGCTTGGTGACTCCACGTGAGTCTCAAGCTCGGCCTCGGTGACAGCATTT
||

SNP: snp899-scaffold1023-2222146
ACCESSION:
COMMENT: MAF:0.369;Illumina_score:0.877;Illumina_state:successful;Chinese_assembly_v1:scaffold1023-2222146;Chinese_assembly_v2_pseudo:chr18-11165318;Sheep_OARV2:OAR14-11155507;Bovine_UMD3:Chr18-11729258
SAMPLESIZE: 194
LENGTH: ?
5'_FLANK: GGGCCTCTCCAGGACGCCTGGTGGTACCCCTCACCCACTAGGGATGGGAGTTAGCAGATA
OBSERVED: T/C
3'_FLANK: ATTCCCCACCTCCCTTGTTCTTCTTCCTGGTGCTGGTGAGGGGACTCTGAGACCTGTGCT
||

SNP: snp900-scaffold1023-2273054
ACCESSION:
COMMENT: MAF:0.457;Illumina_score:0.877;Illumina_state:successful;Chinese_assembly_v1:scaffold1023-2273054;Chinese_assembly_v2_pseudo:chr18-11114410;Sheep_OARV2:OAR14-11104451;Bovine_UMD3:Chr18-11677637
SAMPLESIZE: 194
LENGTH: ?
5'_FLANK: CCCTGTACTCTGAACTGTAGGGACTCCCACACAGAGATGTCCAAGGGGCATCTCGACTCC
OBSERVED: A/G
3'_FLANK: GGGGCTCAGGCACGGACCAGAGCAACAAGAATGTCCCACCAAGTGCCGCTGGGTCTGGTG
||

SNP: snp901-scaffold1023-2330172
ACCESSION:
COMMENT: MAF:0.417;Illumina_score:0.877;Illumina_state:successful;Chinese_assembly_v1:scaffold1023-2330172;Chinese_assembly_v2_pseudo:chr18-11057292;Sheep_OARV2:OAR14-11043653;Bovine_UMD3:Chr18-11627206
SAMPLESIZE: 194
LENGTH: ?
5'_FLANK: GGCTCAGCCGGCAAATTGCTTCATGACCTTGGGAAAGTCCCCTCGCTGCCTGACCTGCTC
OBSERVED: T/C
3'_FLANK: GTGAGCGCCCAGGCGGCGTGTGAGAAAGCGGGCCCGCTGGACGCCATGGTGTCTCGAGGT
||

SNP: snp902-scaffold1023-2386376
ACCESSION:
COMMENT: MAF:0.394;Illumina_score:0.877;Illumina_state:successful;Chinese_assembly_v1:scaffold1023-2386376;Chinese_assembly_v2_pseudo:chr18-11001088;Sheep_OARV2:OAR14-10948104;Bovine_UMD3:Chr18-11570362
SAMPLESIZE: 194
LENGTH: ?
5'_FLANK: GGTCTCCCGCTTCTCCAAACTTCGAGAGTGCGTGCCCCAGGCACAGTGTAGTCCTCACCT
OBSERVED: T/C
3'_FLANK: ACCACCCCCACTGCAACAGGTCTGGGAGTTTCTGGAGCCTTCCCGATCGAGTCTGACCAG
||

SNP: snp903-scaffold1023-2432651
ACCESSION:
COMMENT: MAF:0.347;Illumina_score:0.927;Illumina_state:null;Chinese_assembly_v1:scaffold1023-2432651;Chinese_assembly_v2_pseudo:chr18-10954813;Sheep_OARV2:OAR14-10893000;Bovine_UMD3:Chr18-11523879
SAMPLESIZE: 194
LENGTH: ?
5'_FLANK: GCATTTACTTGGTCTCTCTTTGCTCGGTTTCCTCATCTGTCAGGTGGGATCAGTACCAGT
OBSERVED: A/C
3'_FLANK: TGCACACCGGTGAAGGGTTGTAAGAGGAGAGAGATTTCAACCTAGGGCTTGGGACGGGCC
||

SNP: snp904-scaffold1023-2462266
ACCESSION:
COMMENT: MAF:0.487;Illumina_score:0.834;Illumina_state:successful;Chinese_assembly_v1:scaffold1023-2462266;Chinese_assembly_v2_pseudo:chr18-10925198;Sheep_OARV2:OAR14-10864759;Bovine_UMD3:Chr18-11495503
SAMPLESIZE: 194
LENGTH: ?
5'_FLANK: AGCAGACCACACCATCTGGGCCACCGAGGACTGCCAGAGGGGAAATGAAGCCGCGGCAGC
OBSERVED: A/G
3'_FLANK: TCCACGGGTGGCTGTTCTAAGGAGGGGTAGTCTGCAAAGACCTTTCCGGCGAGGCGATGC
||

SNP: snp905-scaffold1024-50451
ACCESSION:
COMMENT: MAF:0.451;Illumina_score:1.000;Illumina_state:successful;Chinese_assembly_v1:scaffold1024-50451;Chinese_assembly_v2_pseudo:chr4-88004210;Sheep_OARV2:OAR4-89893271;Bovine_UMD3:Chr4-91301438
SAMPLESIZE: 194
LENGTH: ?
5'_FLANK: CCATGTTGACTCACACGTGTATACATGGCTTTGTGTACAAACCATGATCTGGGCTTCCAG
OBSERVED: T/C
3'_FLANK: GAGGTTGATTCCCTCACCTGCTTGATGGTTTTGATGGTTTCAAATGGTCTGTAATTTCCA
||

SNP: snp906-scaffold1024-84250
ACCESSION:
COMMENT: MAF:0.467;Illumina_score:0.935;Illumina_state:successful;Chinese_assembly_v1:scaffold1024-84250;Chinese_assembly_v2_pseudo:chr4-87970411;Sheep_OARV2:OAR4-89859205;Bovine_UMD3:Chr4-91269706
SAMPLESIZE: 194
LENGTH: ?
5'_FLANK: ATAAAGTCAGCCTCTTAATTAAAAGCATCAATGGCACATTACCCATTTTGAAAACTGAGA
OBSERVED: A/G
3'_FLANK: CTGAAATGCATGCATCAATGTCAGTGCTTATTCCTTTTATTTATTTGTTTATATTTGAAC
||

SNP: snp907-scaffold1024-123102
ACCESSION:
COMMENT: MAF:0.481;Illumina_score:0.939;Illumina_state:successful;Chinese_assembly_v1:scaffold1024-123102;Chinese_assembly_v2_pseudo:chr4-87931559;Sheep_OARV2:OAR4-89820188;Bovine_UMD3:Chr4-91237262
SAMPLESIZE: 194
LENGTH: ?
5'_FLANK: ATATCCAATGCTTTCTGTTTGTCACTATCTTGACTACTGAGCACCTAACTTTCAGCATTA
OBSERVED: T/C
3'_FLANK: TTATTAATGGGTATTATAAATAGAGTTATTATAAATACAATTTAAGAGGCATATTTGAAT
||

SNP: snp908-scaffold1024-174766
ACCESSION:
COMMENT: MAF:0.297;Illumina_score:1.000;Illumina_state:successful;Chinese_assembly_v1:scaffold1024-174766;Chinese_assembly_v2_pseudo:chr4-87879895;Sheep_OARV2:OAR4-89766457;Bovine_UMD3:Chr4-91189987
SAMPLESIZE: 194
LENGTH: ?
5'_FLANK: TTTGAAAAAGCCAAACCCCAAGAACAGAGTTTATTATAGGTTCTATAAACTGTAGGGAAA
OBSERVED: T/C
3'_FLANK: GTGTTTTGAGAGAAATAGGAAGAAGGGAAAGGCACTTCACCTGGTCTGCTGAGAGAAATG
||

SNP: snp909-scaffold1024-207714
ACCESSION:
COMMENT: MAF:0.486;Illumina_score:1.000;Illumina_state:null;Chinese_assembly_v1:scaffold1024-207714;Chinese_assembly_v2_pseudo:chr4-87846947;Sheep_OARV2:OAR4-89734646;Bovine_UMD3:Chr4-91149137
SAMPLESIZE: 194
LENGTH: ?
5'_FLANK: GTCTTTGAAATCTCAGGATCAGTGTTCTGGCTATGGATTGTACCTTCTGATTGCTGACAT
OBSERVED: A/G
3'_FLANK: CAGCTAAAGGCTGCCACTGTTTCAGTCCCCACCAGTTCAAGCAGTGGTGAGTAGCTTTAT
||

SNP: snp910-scaffold1024-247360
ACCESSION:
COMMENT: MAF:0.409;Illumina_score:0.965;Illumina_state:successful;Chinese_assembly_v1:scaffold1024-247360;Chinese_assembly_v2_pseudo:chr4-87807301;Sheep_OARV2:OAR4-89694174;Bovine_UMD3:Chr4-91103886
SAMPLESIZE: 194
LENGTH: ?
5'_FLANK: TTTCTTTAATAAAACAAACTGGTTCACTTCTTTTGCTTTTTCCCTACTGAGTTATGTTGG
OBSERVED: T/C
3'_FLANK: AGAGCCTTGAAAGTTGAGCACTGTGTTAAATGAGTGACCGTTTATCACCTAAACCATCAG
||

SNP: snp911-scaffold1024-296496
ACCESSION:
COMMENT: MAF:0.303;Illumina_score:0.899;Illumina_state:successful;Chinese_assembly_v1:scaffold1024-296496;Chinese_assembly_v2_pseudo:chr4-87758165;Sheep_OARV2:OAR4-89648266;Bovine_UMD3:Chr4-91055363
SAMPLESIZE: 194
LENGTH: ?
5'_FLANK: TTAATATTTATTAGGCTTTTTATATGTGCCATCAAGAGATAAATATTTCTAGGTAAGTAG
OBSERVED: T/C
3'_FLANK: AATAAAAAATATAAATCTGCCTTTTCCCCCTGATATATGACCCCAAACAACTTACACAAA
||

SNP: snp912-scaffold1024-349093
ACCESSION:
COMMENT: MAF:0.368;Illumina_score:0.868;Illumina_state:successful;Chinese_assembly_v1:scaffold1024-349093;Chinese_assembly_v2_pseudo:chr4-87705568;Sheep_OARV2:OAR4-89607008;Bovine_UMD3:Chr4-91008405
SAMPLESIZE: 194
LENGTH: ?
5'_FLANK: TATCATCTAGATTTTCATCAAACATCTATAATGTATACACACCTGAAATGTTCAAAATAG
OBSERVED: T/C
3'_FLANK: GCCTGAGTCCAGGCTTGATGTGTTGAAGATTGAAAGTTAAATGAAAATATTTGCTTGTTG
||

SNP: snp913-scaffold1025-12186
ACCESSION:
COMMENT: MAF:0.401;Illumina_score:0.868;Illumina_state:successful;Chinese_assembly_v1:scaffold1025-12186;Chinese_assembly_v2_pseudo:chr6-94409070;Sheep_OARV2:OAR6-97140657;Bovine_UMD3:Chr6-99056750
SAMPLESIZE: 194
LENGTH: ?
5'_FLANK: GTTAATGGGGTTGAACTCGTGGCCCCTGCAGGGGAAGCATGGAGTTCTAAATACTGGACT
OBSERVED: A/G
3'_FLANK: CCAGGAAATTCCCTTTTCTCCCCCATTATAATAAGAAAAATGCACTTATGAGCTTTCGCC
||

SNP: snp914-scaffold1025-42929
ACCESSION:
COMMENT: MAF:0.448;Illumina_score:0.900;Illumina_state:synthesized;Chinese_assembly_v1:scaffold1025-42929;Chinese_assembly_v2_pseudo:chr6-94439813;Sheep_OARV2:OAR1-160834193;Bovine_UMD3:Chr16-null
SAMPLESIZE: 194
LENGTH: ?
5'_FLANK: TTGAGTGTCGAGGTCCAGCCTCAGCAGAGTCCAGGGAAATCCTCAGGATGAACGAGGTCC
OBSERVED: A/G
3'_FLANK: CGAATGAAGAAAGACAGAGAAAGCGATAAGGAAAGAATGACACGGGGTGACCAAGCTTCA
||

SNP: snp915-scaffold1025-72869
ACCESSION:
COMMENT: MAF:0.468;Illumina_score:1.000;Illumina_state:successful;Chinese_assembly_v1:scaffold1025-72869;Chinese_assembly_v2_pseudo:chr6-94469753;Sheep_OARV2:OAR6-97201769;Bovine_UMD3:Chr6-99114787
SAMPLESIZE: 194
LENGTH: ?
5'_FLANK: CATCAAATGTTTTGAGAGCTCAGCCAAGACCAGAAACAAGATGAGATCATTGGATCTGAC
OBSERVED: A/G
3'_FLANK: GTTCAGAAATCATTGATGACGCTGGCATGAATGGTATTCAGAGCATGGCTCAGAAGCTAG
||

SNP: snp916-scaffold1025-116225
ACCESSION:
COMMENT: MAF:0.399;Illumina_score:1.000;Illumina_state:successful;Chinese_assembly_v1:scaffold1025-116225;Chinese_assembly_v2_pseudo:chr6-94513109;Sheep_OARV2:OAR6-97244442;Bovine_UMD3:Chr6-99159857
SAMPLESIZE: 194
LENGTH: ?
5'_FLANK: AGTAACCTATCTCCCCCACAAAGCAACTAGTGAAAGGCATTTGATGAGAAATACATGAGT
OBSERVED: T/G
3'_FLANK: AAGCAACTGCTATAAAGACACTTTAAGGTCAATTTAAATAATCCAAACAAATTGCCTTCA
||

SNP: snp917-scaffold1025-166574
ACCESSION:
COMMENT: MAF:0.313;Illumina_score:1.000;Illumina_state:null;Chinese_assembly_v1:scaffold1025-166574;Chinese_assembly_v2_pseudo:chr6-94563458;Sheep_OARV2:OAR6-97293529;Bovine_UMD3:Chr6-99205589
SAMPLESIZE: 194
LENGTH: ?
5'_FLANK: AAATTAGCTGGTGTTTCTGGTCTTCTAAGGAATAAACGAAAGAACCTCGATAATGATAAC
OBSERVED: A/G
3'_FLANK: ATCAGCCTTACTCTGTGCTGGGCATTATTCTGTGCGTTTACACATTGACCTGGGCTAGAA
||

SNP: snp919-scaffold1025-246701
ACCESSION:
COMMENT: MAF:0.471;Illumina_score:1.000;Illumina_state:successful;Chinese_assembly_v1:scaffold1025-246701;Chinese_assembly_v2_pseudo:chr6-94643585;Sheep_OARV2:OAR6-97371590;Bovine_UMD3:Chr6-99281652
SAMPLESIZE: 194
LENGTH: ?
5'_FLANK: CAAGGGTGTGTCTGGTACAATCAATAAGTGAGGAAGTGAAAGCTGAGGGCTGATAAGAGA
OBSERVED: T/C
3'_FLANK: GGCAGCCTTCCATCAATGAACTGTCCATCAAGTCTGCATATTCCGTCTTTCCATGCCGTG
||

SNP: snp920-scaffold1025-281248
ACCESSION:
COMMENT: MAF:0.406;Illumina_score:0.996;Illumina_state:successful;Chinese_assembly_v1:scaffold1025-281248;Chinese_assembly_v2_pseudo:chr6-94678132;Sheep_OARV2:OAR6-97405695;Bovine_UMD3:Chr6-99314755
SAMPLESIZE: 194
LENGTH: ?
5'_FLANK: GTCAACCATGCTATTGGTTTCACTTTAAAATTCATAAACCATAACTATAGTTCAGCTTGC
OBSERVED: A/G
3'_FLANK: TATTACCCAGAGATCATATTACTTTCCCCTGGTCCATATGGGCTCCCTCCCTCCTAGACA
||

SNP: snp921-scaffold1025-326439
ACCESSION:
COMMENT: MAF:0.379;Illumina_score:0.915;Illumina_state:successful;Chinese_assembly_v1:scaffold1025-326439;Chinese_assembly_v2_pseudo:chr6-94723323;Sheep_OARV2:OAR6-97450789;Bovine_UMD3:Chr6-99362373
SAMPLESIZE: 194
LENGTH: ?
5'_FLANK: AAGACGTCACACGGAGGAGCAGCAGCTGTCAGACACCAGATCCCACTGTGGACAGAGATG
OBSERVED: T/C
3'_FLANK: GAGGCTGAAACAGAAGGGGACAGAAAAGCTGGGTAAAGGGTGCACTCAGCTAGGATGGAA
||

SNP: snp923-scaffold1025-422648
ACCESSION:
COMMENT: MAF:0.491;Illumina_score:1.000;Illumina_state:successful;Chinese_assembly_v1:scaffold1025-422648;Chinese_assembly_v2_pseudo:chr6-94819532;Sheep_OARV2:OAR6-97546871;Bovine_UMD3:Chr6-99465293
SAMPLESIZE: 194
LENGTH: ?
5'_FLANK: AATTATGTATGGATAAGGTTTAAAACTCAAACTGTACAGAAAAGTCTCCCTGCCCCTCAA
OBSERVED: T/C
3'_FLANK: ACACACTATTTGAGACACAGACTCTATCTAGTTGACAGGTGTGTCTCCAGTGCCTAGGAG
||

SNP: snp925-scaffold1025-530956
ACCESSION:
COMMENT: MAF:0.362;Illumina_score:1.000;Illumina_state:successful;Chinese_assembly_v1:scaffold1025-530956;Chinese_assembly_v2_pseudo:chr6-94927840;Sheep_OARV2:OAR6-97656195;Bovine_UMD3:Chr6-99571330
SAMPLESIZE: 194
LENGTH: ?
5'_FLANK: TTCCTTCATTTTTCAAGATGGGTCTCCTTCTTCCACCCTTTCCTATTGTCCACTCCCTAA
OBSERVED: T/C
3'_FLANK: AGCTTCAATCCAATTAAACTTAAGACAATGCTGAGGACCATCTGGGGAAAAAAAATGAGA
||

SNP: snp926-scaffold1025-560411
ACCESSION:
COMMENT: MAF:0.334;Illumina_score:1.000;Illumina_state:successful;Chinese_assembly_v1:scaffold1025-560411;Chinese_assembly_v2_pseudo:chr6-94957295;Sheep_OARV2:OAR6-97685223;Bovine_UMD3:Chr6-99603921
SAMPLESIZE: 194
LENGTH: ?
5'_FLANK: GAAGATATATTGAAGGAAAACTGAATCTTGCTAAGTGGCCAAAAAAGTGGAAGAGAGAAC
OBSERVED: T/G
3'_FLANK: CAAAACAAAACAAAAATATAAGGAGAGAAATTACAATGAAAAAGGCAAATCACTTTGAAG
||

SNP: snp928-scaffold1025-636440
ACCESSION:
COMMENT: MAF:0.442;Illumina_score:0.935;Illumina_state:null;Chinese_assembly_v1:scaffold1025-636440;Chinese_assembly_v2_pseudo:chr6-95033324;Sheep_OARV2:OAR6-97758752;Bovine_UMD3:Chr6-99677776
SAMPLESIZE: 194
LENGTH: ?
5'_FLANK: AGTGTGTTAGACAGTGAGATGTAATACATTTCCATTTCAGAATCAGGACAAAAGAAAAAC
OBSERVED: A/G
3'_FLANK: CTAAAATTGAAAATGCAGTGCTTCCGGATACTCAGGAAATATGATTATACTCTTTGCTTT
||

SNP: snp929-scaffold1025-683265
ACCESSION:
COMMENT: MAF:0.365;Illumina_score:1.000;Illumina_state:null;Chinese_assembly_v1:scaffold1025-683265;Chinese_assembly_v2_pseudo:chr6-95080149;Sheep_OARV2:OAR6-97804938;Bovine_UMD3:Chr6-99725170
SAMPLESIZE: 194
LENGTH: ?
5'_FLANK: AAAGTGATTTACTTTTCATAACTTTTTTTCCTTGCTGTAGTGATTTTGATTTTTATCTAA
OBSERVED: T/C
3'_FLANK: GGAGAAAGTGTGTGGGACAAAGACTGGACAATGAGATAACCATGTTAGAAATCTAAAGTC
||

SNP: snp930-scaffold1025-712658
ACCESSION:
COMMENT: MAF:0.478;Illumina_score:1.000;Illumina_state:successful;Chinese_assembly_v1:scaffold1025-712658;Chinese_assembly_v2_pseudo:chr6-95109542;Sheep_OARV2:OAR6-97834293;Bovine_UMD3:Chr6-99754571
SAMPLESIZE: 194
LENGTH: ?
5'_FLANK: GGATTTGGGAACTTCATGCATTCTGCCCAGTTATACCAATTGAACACTTTAAAAAGGGAC
OBSERVED: T/C
3'_FLANK: TACCAGGTCATCTGTGATTGGAGTTAAATCAGGACCCCCAGGTTCTATATTCTAGTCTCT
||

SNP: snp932-scaffold1025-809472
ACCESSION:
COMMENT: MAF:0.428;Illumina_score:0.858;Illumina_state:null;Chinese_assembly_v1:scaffold1025-809472;Chinese_assembly_v2_pseudo:chr6-95206356;Sheep_OARV2:OAR6-97930522;Bovine_UMD3:Chr6-99852115
SAMPLESIZE: 194
LENGTH: ?
5'_FLANK: TTTTCTTCACTCTAACCAATAAAAAACTATTCTGATACTGTAAGAGAATCACATCCATGA
OBSERVED: T/C
3'_FLANK: ACATGATATTTTATAGCAACTCCTATGCCTTTATATAGCAATTACATACAGGTATTTTTG
||

SNP: snp933-scaffold1025-865060
ACCESSION:
COMMENT: MAF:0.317;Illumina_score:0.976;Illumina_state:null;Chinese_assembly_v1:scaffold1025-865060;Chinese_assembly_v2_pseudo:chr6-95261944;Sheep_OARV2:OAR6-97983469;Bovine_UMD3:Chr6-99903270
SAMPLESIZE: 194
LENGTH: ?
5'_FLANK: TGAACTTGGTAGACCTCAAACCACATCTGTTAGTATTGCTCCCCTGTTGTCCTCACCTGC
OBSERVED: T/C
3'_FLANK: GGATTATAAACTCCAGAAATGGGGTTTATACTACTACTGCATTCATGGAAGCTCAAGTCA
||

SNP: snp934-scaffold1025-905585
ACCESSION:
COMMENT: MAF:0.401;Illumina_score:0.896;Illumina_state:successful;Chinese_assembly_v1:scaffold1025-905585;Chinese_assembly_v2_pseudo:chr6-95302469;Sheep_OARV2:OAR6-98024294;Bovine_UMD3:Chr6-99948007
SAMPLESIZE: 194
LENGTH: ?
5'_FLANK: TAAACTTCACAGTTCATTATCTTAACAAGGATGGGTGATTCTCCCAAATAAGATGTGATC
OBSERVED: A/G
3'_FLANK: TTATTGCTCTCATCAGCTTCTAGCAACTGCTGGACCATGTCTGATCCCCAGATGTTCGCA
||

SNP: snp935-scaffold1025-947040
ACCESSION:
COMMENT: MAF:0.456;Illumina_score:1.000;Illumina_state:successful;Chinese_assembly_v1:scaffold1025-947040;Chinese_assembly_v2_pseudo:chr6-95343924;Sheep_OARV2:OAR6-98067193;Bovine_UMD3:Chr6-99993289
SAMPLESIZE: 194
LENGTH: ?
5'_FLANK: GCTTGGGCACTGAGGTTTTAAAAAGGCTTCAAGGTGACTCACTGTGGAGCCAAGCTGTTG
OBSERVED: T/C
3'_FLANK: ATTAGTCAGCATTCTCTTACACGTAGCCTTAGAATTTTTCTCTGGCCATTTCATGTCTGT
||

SNP: snp936-scaffold1025-978529
ACCESSION:
COMMENT: MAF:0.337;Illumina_score:0.899;Illumina_state:successful;Chinese_assembly_v1:scaffold1025-978529;Chinese_assembly_v2_pseudo:chr6-95375413;Sheep_OARV2:OAR6-98097378;Bovine_UMD3:Chr6-100025873
SAMPLESIZE: 194
LENGTH: ?
5'_FLANK: GTCTGGAAAAAAAAAAAGAATGTTTAGTTATGATTACATTAATGATCACTTGAACAACAT
OBSERVED: A/G
3'_FLANK: TATCAAGCATTTCATGCCAGGATTTACATTACTGTTATCTCATTTAATCCTGACAACAAA
||

SNP: snp937-scaffold1025-1032948
ACCESSION:
COMMENT: MAF:0.433;Illumina_score:0.965;Illumina_state:successful;Chinese_assembly_v1:scaffold1025-1032948;Chinese_assembly_v2_pseudo:chr6-95429832;Sheep_OARV2:OAR6-98150091;Bovine_UMD3:Chr6-100082624
SAMPLESIZE: 194
LENGTH: ?
5'_FLANK: ATTGGGTATTTCCGGCTATACTTGATACTCTTTTTATTGCCGGATACCCTCTCTGATAGC
OBSERVED: A/G
3'_FLANK: ACTAAACGGCACTAAACGACCTACTAACTTTTTTTCTGGGTTCTCTTTAAATGTGTGTCC
||

SNP: snp938-scaffold1025-1069733
ACCESSION:
COMMENT: MAF:0.400;Illumina_score:1.000;Illumina_state:null;Chinese_assembly_v1:scaffold1025-1069733;Chinese_assembly_v2_pseudo:chr6-95466617;Sheep_OARV2:OAR6-98185583;Bovine_UMD3:Chr6-100124145
SAMPLESIZE: 194
LENGTH: ?
5'_FLANK: AGAAAAGAAGGCTTTTTTGGAGCTATGCCTTTACATTTTTTCCATTTTCTCATGGTCCTT
OBSERVED: A/G
3'_FLANK: TAGGTTGGCCAGGTTCATGGTGGATTGATGGGAATTATTCAGAGAGCCATGGTCAAGGCT
||

SNP: snp939-scaffold1025-1104249
ACCESSION:
COMMENT: MAF:0.411;Illumina_score:0.900;Illumina_state:successful;Chinese_assembly_v1:scaffold1025-1104249;Chinese_assembly_v2_pseudo:chr6-95501133;Sheep_OARV2:OAR6-98220061;Bovine_UMD3:Chr6-100151897
SAMPLESIZE: 194
LENGTH: ?
5'_FLANK: AAATCTTCTTTGGAACTCCAAAACATAATGCTTTCACTGGATCAGGGATGGGCTTCCAAA
OBSERVED: T/C
3'_FLANK: GCCCAGAGCCTCATTCACTGGGCCTCCCTTTGCCTCCGTCCATTCTCTCTGGGGCAACTC
||

SNP: snp940-scaffold1025-1145533
ACCESSION:
COMMENT: MAF:0.292;Illumina_score:0.988;Illumina_state:null;Chinese_assembly_v1:scaffold1025-1145533;Chinese_assembly_v2_pseudo:chr6-95542417;Sheep_OARV2:OAR6-98261355;Bovine_UMD3:Chr6-100194631
SAMPLESIZE: 194
LENGTH: ?
5'_FLANK: TTGGTTTTCTGAATGTTGATAATGGCAAGCACCAATTTGTAGTTGACACTGTGCTGTGGA
OBSERVED: T/C
3'_FLANK: GTTATTGGAGGAAATGTGTTCAGAAGGCAAGGATAGAAATTTAAGAGCAGGAAAAACAAG
||

SNP: snp941-scaffold1025-1206830
ACCESSION:
COMMENT: MAF:0.474;Illumina_score:1.000;Illumina_state:successful;Chinese_assembly_v1:scaffold1025-1206830;Chinese_assembly_v2_pseudo:chr6-95603714;Sheep_OARV2:OAR6-98334065;Bovine_UMD3:Chr6-100257346
SAMPLESIZE: 194
LENGTH: ?
5'_FLANK: GAGCCAGATTTCAACTTATATAAAAGTGATGAGGCAGGCAGCCTCATACAGTGTTAGCCC
OBSERVED: A/G
3'_FLANK: TCTTCTCTCTCTGGGCCACCTGCAGCTCCAGAGATAGGTCTTCTTTCTAAAAGATAGTAC
||

SNP: snp942-scaffold1025-1237193
ACCESSION:
COMMENT: MAF:0.329;Illumina_score:0.899;Illumina_state:successful;Chinese_assembly_v1:scaffold1025-1237193;Chinese_assembly_v2_pseudo:chr6-95634077;Sheep_OARV2:OAR6-98362102;Bovine_UMD3:Chr6-100291672
SAMPLESIZE: 194
LENGTH: ?
5'_FLANK: GAAATAATCCAGATAAAATTCTGAGCACAGTGCCTATCTTATAATAAGCACTCAATAAGT
OBSERVED: A/G
3'_FLANK: TTAGCTGACATTATTATGAATCCAAAAAAGGTACTCATTACTTGCTGATGGATTGACTTC
||

SNP: snp943-scaffold1025-1266496
ACCESSION:
COMMENT: MAF:0.466;Illumina_score:1.000;Illumina_state:successful;Chinese_assembly_v1:scaffold1025-1266496;Chinese_assembly_v2_pseudo:chr6-95663380;Sheep_OARV2:OAR6-98391274;Bovine_UMD3:Chr6-100321099
SAMPLESIZE: 194
LENGTH: ?
5'_FLANK: GGCAATCCACTTCTCAGATTCAGCTTTAAAGAGGAAGTTTTGATTAGGTTTGTGAAGAAC
OBSERVED: A/G
3'_FLANK: TGCTTTCTGCATATGTCACCCTTTCACCTCTTGCTCTGTTGCCATAGTGACCCGCACCCC
||

SNP: snp944-scaffold1025-1297148
ACCESSION:
COMMENT: MAF:0.435;Illumina_score:0.965;Illumina_state:successful;Chinese_assembly_v1:scaffold1025-1297148;Chinese_assembly_v2_pseudo:chr6-95694032;Sheep_OARV2:OAR6-98421723;Bovine_UMD3:Chr6-100348471
SAMPLESIZE: 194
LENGTH: ?
5'_FLANK: GCTAAATTCTGAATTATATGAAAGTAATCATCCCAATCCATTCCCATGGTAACAAATCAC
OBSERVED: A/C
3'_FLANK: TTTAAGACTAATGTTGCACTATGTGATTCTGGTAGGATTCAGGTAGACAAAGAAAGGAAT
||

SNP: snp945-scaffold1025-1329036
ACCESSION:
COMMENT: MAF:0.388;Illumina_score:0.996;Illumina_state:successful;Chinese_assembly_v1:scaffold1025-1329036;Chinese_assembly_v2_pseudo:chr6-95725920;Sheep_OARV2:OAR6-98453926;Bovine_UMD3:Chr6-100382029
SAMPLESIZE: 194
LENGTH: ?
5'_FLANK: TTCTCAGCAGCGTTGCGGTGCTGGGGAGATGGAAGTTGGAGTTTAGGGCTTATAAGATAT
OBSERVED: T/C
3'_FLANK: GTGGCTCTGGTGAATACCCCAGGCTTTCATTTGAGCCCCCTCAATAGATATGTATTAAGA
||

SNP: snp946-scaffold1025-1373747
ACCESSION:
COMMENT: MAF:0.351;Illumina_score:0.935;Illumina_state:synthesized;Chinese_assembly_v1:scaffold1025-1373747;Chinese_assembly_v2_pseudo:chr6-95770631;Sheep_OARV2:OAR6-98500788;Bovine_UMD3:Chr6-100430940
SAMPLESIZE: 194
LENGTH: ?
5'_FLANK: CTATCCTTCTAAGTTCTTCTGCTGGTCAAAGAATAAATTAAGATGAGACATATTAACAAA
OBSERVED: A/C
3'_FLANK: GAAAATCAAACAAAAATTTGGTGAGATCTATACATGGGATAGATCTGGGAAAATTGAGTA
||

SNP: snp947-scaffold1025-1408611
ACCESSION:
COMMENT: MAF:0.500;Illumina_score:0.935;Illumina_state:successful;Chinese_assembly_v1:scaffold1025-1408611;Chinese_assembly_v2_pseudo:chr6-95805495;Sheep_OARV2:OAR6-98544191;Bovine_UMD3:Chr6-100463141
SAMPLESIZE: 194
LENGTH: ?
5'_FLANK: AAATGAGACTTGACAGAACTTGATGTAACTTTACAGAACTCTCTCTTTCTGCTTTATTGT
OBSERVED: T/C
3'_FLANK: TGCTTATTTTCATGTAGCATTAAAAAGCATGAGAGCTTGATTACTGAGATTTCTTGGTAT
||

SNP: snp948-scaffold1025-1443341
ACCESSION:
COMMENT: MAF:0.235;Illumina_score:0.858;Illumina_state:successful;Chinese_assembly_v1:scaffold1025-1443341;Chinese_assembly_v2_pseudo:chr6-95840225;Sheep_OARV2:OAR6-98580557;Bovine_UMD3:Chr6-100502778
SAMPLESIZE: 194
LENGTH: ?
5'_FLANK: TTAAACATTATGGAGGTCAAGTATTAAATCCAAAACAGTTGCATATTTTAAGGAAGAAAA
OBSERVED: T/C
3'_FLANK: GATGATTATTAATATTTTCCCCAACAAATAGGAAATTACAAATTCCTTCTCTTGTTATTT
||

SNP: snp949-scaffold1025-1494764
ACCESSION:
COMMENT: MAF:0.294;Illumina_score:0.877;Illumina_state:successful;Chinese_assembly_v1:scaffold1025-1494764;Chinese_assembly_v2_pseudo:chr6-95891648;Sheep_OARV2:OAR6-98628941;Bovine_UMD3:Chr6-100564264
SAMPLESIZE: 194
LENGTH: ?
5'_FLANK: GAAGACGAGCACACGTCCTTCTACTCAGCCATCTGGGCATTTCCCTTCAGTCATTACCAG
OBSERVED: T/C
3'_FLANK: ACTCAAAAGGCCTTTGGTTCAGAACTGGACTCTGCCGGGCCCTAGGAGGAAGCACCCATT
||

SNP: snp950-scaffold1025-1537944
ACCESSION:
COMMENT: MAF:0.393;Illumina_score:0.809;Illumina_state:successful;Chinese_assembly_v1:scaffold1025-1537944;Chinese_assembly_v2_pseudo:chr6-95934828;Sheep_OARV2:OAR6-98672823;Bovine_UMD3:Chr6-100614828
SAMPLESIZE: 194
LENGTH: ?
5'_FLANK: GGATTTACCTAATTCTGGATATTTCGTATAAATGGAATCATACAATTGGTGACTTTTCCT
OBSERVED: A/G
3'_FLANK: TGTAACTATTTTAACTTCTTTTTGAGCTTCAGTTTCCCCCATTATCTTTCTGAGTTTGCA
||

SNP: snp951-scaffold1025-1579830
ACCESSION:
COMMENT: MAF:0.473;Illumina_score:1.000;Illumina_state:successful;Chinese_assembly_v1:scaffold1025-1579830;Chinese_assembly_v2_pseudo:chr6-95976714;Sheep_OARV2:OAR6-98714643;Bovine_UMD3:Chr6-100657483
SAMPLESIZE: 194
LENGTH: ?
5'_FLANK: CATCCAAGTGGAGATGCTGAGGGTGCAGTTGGGAGCTCAACAGAAAGGACTGGCTGGATG
OBSERVED: T/C
3'_FLANK: GGAAGAACTGTAAGTTGGATCACCCAACATCCAACTCTTCTCTTTTGCCAAACTCTACTA
||

SNP: snp952-scaffold1025-1630312
ACCESSION:
COMMENT: MAF:0.482;Illumina_score:0.877;Illumina_state:successful;Chinese_assembly_v1:scaffold1025-1630312;Chinese_assembly_v2_pseudo:chr6-96027196;Sheep_OARV2:OAR6-98765365;Bovine_UMD3:Chr6-100716643
SAMPLESIZE: 194
LENGTH: ?
5'_FLANK: TGCTCTGTCCTTGGCCCACTCCCCCACCCTTTAACATCTGTTCACGATGGAGACTCGCAG
OBSERVED: A/C
3'_FLANK: ACATTTTCTATGAAATGAAGCCATTCTAAAAACATACGTAAAGTCAAAGGTTTTGGAGAA
||

SNP: snp953-scaffold1025-1670496
ACCESSION:
COMMENT: MAF:0.340;Illumina_score:0.935;Illumina_state:successful;Chinese_assembly_v1:scaffold1025-1670496;Chinese_assembly_v2_pseudo:chr6-96067380;Sheep_OARV2:OAR6-98804504;Bovine_UMD3:Chr6-100755414
SAMPLESIZE: 194
LENGTH: ?
5'_FLANK: GGAGAAAGGGTTGAAGTTAAGCTAAAACAAAACTTTCCTGTTTATCTCCCCTATGCACTA
OBSERVED: T/C
3'_FLANK: ATACACATATGAAATATTTATTTGGATGTTATATCACTCAATTTTTTGTATTTACAGACC
||

SNP: snp954-scaffold1025-1708669
ACCESSION:
COMMENT: MAF:0.408;Illumina_score:0.915;Illumina_state:successful;Chinese_assembly_v1:scaffold1025-1708669;Chinese_assembly_v2_pseudo:chr6-96105553;Sheep_OARV2:OAR6-98842367;Bovine_UMD3:Chr6-100790859
SAMPLESIZE: 194
LENGTH: ?
5'_FLANK: ATCCTTCTCCACCTCTTACTAGCCATGTGGGCTGGTCACTTACCTGCACTGAAGCTCAGC
OBSERVED: A/G
3'_FLANK: TCCTCATCTGTAAAATAAGCAGAAACATGGTGCTCTGATAATTAGCTAATATCCATGAAA
||

SNP: snp955-scaffold1025-1747954
ACCESSION:
COMMENT: MAF:0.483;Illumina_score:1.000;Illumina_state:successful;Chinese_assembly_v1:scaffold1025-1747954;Chinese_assembly_v2_pseudo:chr6-96144838;Sheep_OARV2:OAR6-98881707;Bovine_UMD3:Chr6-100826412
SAMPLESIZE: 194
LENGTH: ?
5'_FLANK: TTTCTTATTAATCCAACCACCTGTGCCTTTTTTCAATATTAAGAAGGATAAGCCATGCAC
OBSERVED: A/G
3'_FLANK: TTATTTCAAGTGTACAGTCCTCTGGCATTAAGGGAAAATTTACAGTGAAAAGGGGAAAGA
||

SNP: snp956-scaffold1025-1781201
ACCESSION:
COMMENT: MAF:0.269;Illumina_score:0.935;Illumina_state:successful;Chinese_assembly_v1:scaffold1025-1781201;Chinese_assembly_v2_pseudo:chr6-96178085;Sheep_OARV2:OAR6-98915118;Bovine_UMD3:Chr6-100861539
SAMPLESIZE: 194
LENGTH: ?
5'_FLANK: AAAGAAAATGATGACATGCCTTGGAGGAATATCAGTCAGGGTCTCAGCAGGAAATAGAAG
OBSERVED: A/C
3'_FLANK: TGTTTTTATAAACTGAAGAGAGTTTAAGAGAAGGGTAGTTGACACCAGTTCGGGGCACTA
||

SNP: snp957-scaffold1025-1818742
ACCESSION:
COMMENT: MAF:0.465;Illumina_score:0.965;Illumina_state:successful;Chinese_assembly_v1:scaffold1025-1818742;Chinese_assembly_v2_pseudo:chr6-96215626;Sheep_OARV2:OAR6-98954192;Bovine_UMD3:Chr6-100900893
SAMPLESIZE: 194
LENGTH: ?
5'_FLANK: TAGGGTTGTGGAAATCAAATGAAATTATCTCTGTGCATAAAGCCTTTGTTCAGCCATAAA
OBSERVED: T/C
3'_FLANK: TGCAAAAATCTAAGTTGTTGTTATTATGCAGTATCCTGAATGCTTCCCGTATGAATGTGA
||

SNP: snp958-scaffold1025-1877779
ACCESSION:
COMMENT: MAF:0.379;Illumina_score:1.000;Illumina_state:successful;Chinese_assembly_v1:scaffold1025-1877779;Chinese_assembly_v2_pseudo:chr6-96274663;Sheep_OARV2:OAR6-99011412;Bovine_UMD3:Chr6-100963960
SAMPLESIZE: 194
LENGTH: ?
5'_FLANK: TATTTACAAAGCAAGGTTGAGGTGGACCACTTCCAGTTTGTTCATTTTCTAGCATAGCAG
OBSERVED: T/C
3'_FLANK: AGGATGAGTTGTTTTAATATTTCAAAGGTCCTTGTGCAAAATTTTCTATAGAATGATCTG
||

SNP: snp959-scaffold1025-1913884
ACCESSION:
COMMENT: MAF:0.447;Illumina_score:1.000;Illumina_state:successful;Chinese_assembly_v1:scaffold1025-1913884;Chinese_assembly_v2_pseudo:chr6-96310768;Sheep_OARV2:OAR6-99048036;Bovine_UMD3:Chr6-101000489
SAMPLESIZE: 194
LENGTH: ?
5'_FLANK: TTCACTGCAGTAGGTCAAGTTGACCCCATGCAAGGAAGATGGAATTTTTATAGAAGCTGT
OBSERVED: A/C
3'_FLANK: GACATTTAAAAGCACATAGTCACGTGGAGTGATAAGTCAAGCCTCCTGTGTTTTTAATGG
||

SNP: snp960-scaffold1025-1947754
ACCESSION:
COMMENT: MAF:0.408;Illumina_score:0.965;Illumina_state:successful;Chinese_assembly_v1:scaffold1025-1947754;Chinese_assembly_v2_pseudo:chr6-96344638;Sheep_OARV2:OAR6-99082104;Bovine_UMD3:Chr6-101031257
SAMPLESIZE: 194
LENGTH: ?
5'_FLANK: ACTTGCTCATTTAGAAACACTAGAAAGGCAACCAAACTGAGGGTCTAAGAAAGTGATATC
OBSERVED: A/G
3'_FLANK: CAAACAAAGGGAGACAATGACTAAGGAGGCAATGGTTGTTCTATATTTTTGCAGGAAGAA
||

SNP: snp961-scaffold1025-1980663
ACCESSION:
COMMENT: MAF:0.498;Illumina_score:0.988;Illumina_state:successful;Chinese_assembly_v1:scaffold1025-1980663;Chinese_assembly_v2_pseudo:chr6-96377547;Sheep_OARV2:OAR6-99115599;Bovine_UMD3:Chr6-101062793
SAMPLESIZE: 194
LENGTH: ?
5'_FLANK: CATGACTGAGCAACTAACACTTTCACTCTTCAAATACTTTTGTACACATAATCTCAAGTA
OBSERVED: T/C
3'_FLANK: GTCATCCATCCATCAGTACGAGGCTAGATATCTACTTATTTGTGAGATTACATATCCCAA
||

SNP: snp962-scaffold1025-2032749
ACCESSION:
COMMENT: MAF:0.495;Illumina_score:1.000;Illumina_state:successful;Chinese_assembly_v1:scaffold1025-2032749;Chinese_assembly_v2_pseudo:chr6-96429633;Sheep_OARV2:OAR6-99167917;Bovine_UMD3:Chr6-101110138
SAMPLESIZE: 194
LENGTH: ?
5'_FLANK: TGAGCAAGACAAGAATGGAGGCAAATAACAACAGGCTCAGGCCAAGGATGGAACGAAAAC
OBSERVED: A/G
3'_FLANK: CCTCACCCAGCCCCATGGAAGAGTTAACACACATGGAGAAAATGCGCTGAAATTGCCAAT
||

SNP: snp963-scaffold1025-2085578
ACCESSION:
[truncated: 25,383,208 more chars]
