# Supplementary material for: Design and Characterization of a 52K SNP Chip for Goats
Source: PLoS One. 2014 Jan 22;9(1):e86227. doi: 10.1371/journal.pone.0086227 (PMC3899236; doi:10.1371/journal.pone.0086227)
Supplement: File S2 — 60,000 SNP ss names. This file contains the correspondence between SNP name in File S1 and NCBI_ss# name for the 60,000 selected SNPs. (GZ) [file pone.0086227.s004.gz]

Archive with 1 entries (1 files):
- Bardou_06_01_2012.rep.txt
