# Supplementary material for: Design and Characterization of a 52K SNP Chip for Goats
Source: PLoS One. 2014 Jan 22;9(1):e86227. doi: 10.1371/journal.pone.0086227 (PMC3899236; doi:10.1371/journal.pone.0086227)
Supplement: File S2 — 60,000 SNP ss names. This file contains the correspondence between SNP name in File S1 and NCBI_ss# name for the 60,000 selected SNPs. (GZ) [file pone.0086227.s004.gz › Bardou_06_01_2012.rep.txt]

NumSubmitterAdded: 1

NumPublicationSubmitted: 0
NumPublicationAdded: 0

NumMethodSubmitted: 1
NumMethodAdded: 1

NumPopulationSubmitted: 1
NumPopulationAdded: 1

NumIndividualSubmitted: 0
NumIndividualAdded: 0

NumSubSNPSubmitted: 60000
NumSubSNPAdded: 60000

NumNoVarSubmitted: 0
NumNoVarAdded: 0

NumSNPIndUseSubmitted: 0
NumSNPIndUseAdded: 0

NumSNPPopUseSubmitted: 0
NumSNPPopUseAdded: 0

local_identifier	NCBI_ss#
snp1-scaffold1-2170	528808888
snp2-scaffold1-30839	528808891
snp3-scaffold1-77708	528808892
snp4-scaffold1-120438	528808894
snp5-scaffold1-150169	528808896
snp6-scaffold1-196300	528808897
snp7-scaffold1-239933	528808899
snp8-scaffold1-286588	528808901
snp9-scaffold1-321573	528808903
snp10-scaffold1-352655	528808905
snp11-scaffold1-414651	528808907
snp12-scaffold1-448175	528808908
snp13-scaffold1-521888	528808910
snp14-scaffold1-566118	528808912
snp15-scaffold1-609051	528808914
snp16-scaffold1-643276	528808916
snp17-scaffold1-673292	528808918
snp18-scaffold1-708666	528808920
snp19-scaffold1-768848	528808922
snp20-scaffold1-820698	528808924
snp21-scaffold1-866382	528808925
snp22-scaffold1-923005	528808927
snp23-scaffold1-966491	528808929
snp24-scaffold1-1015823	528808931
snp25-scaffold1-1069696	528808933
snp26-scaffold1-1102427	528808935
snp27-scaffold1-1145770	528808937
snp28-scaffold1-1185683	528808938
snp29-scaffold1-1221615	528808940
snp30-scaffold1-1289970	528808942
snp31-scaffold1-1365816	528808944
snp32-scaffold1-1398414	528808946
snp33-scaffold1-1456517	528808948
snp34-scaffold1-1488549	528808950
snp35-scaffold1-1528668	528808952
snp36-scaffold1-1580470	528808953
snp37-scaffold1-1644633	528808955
snp38-scaffold10-426	528808957
snp39-scaffold10-31908	528808959
snp40-scaffold10-64257	528808961
snp41-scaffold10-95583	528808962
snp42-scaffold10-143219	528808964
snp43-scaffold10-177501	528808966
snp44-scaffold10-216619	528808968
snp45-scaffold10-301476	528808970
snp46-scaffold10-330402	528808972
snp47-scaffold10-361456	528808974
snp48-scaffold10-435418	528808975
snp49-scaffold10-498002	528808977
snp50-scaffold10-547897	528808979
snp51-scaffold10-583778	528808980
snp52-scaffold10-633370	528808982
snp53-scaffold10-666187	528808984
snp54-scaffold10-713573	528808986
snp55-scaffold10-750386	528808988
snp56-scaffold10-798343	528808990
snp57-scaffold10-827439	528808991
snp58-scaffold10-857996	528808993
snp59-scaffold10-937379	528808995
snp60-scaffold10-994252	528808997
snp61-scaffold10-1033710	528808998
snp62-scaffold10-1086323	528809000
snp63-scaffold10-1115069	528809002
snp64-scaffold10-1154848	528809004
snp65-scaffold10-1189304	528809006
snp66-scaffold10-1227636	528809008
snp67-scaffold10-1259423	528809009
snp68-scaffold10-1291649	528809011
snp69-scaffold10-1322050	528809013
snp70-scaffold10-1387454	528809015
snp71-scaffold10-1431332	528809017
snp72-scaffold10-1478948	528809019
snp73-scaffold10-1514994	528809020
snp74-scaffold10-1543497	528809022
snp75-scaffold10-1578441	528809024
snp76-scaffold10-1633060	528809026
snp77-scaffold10-1692986	528809028
snp78-scaffold10-1732434	528809029
snp79-scaffold10-1771907	528809031
snp80-scaffold100-532	528809033
snp81-scaffold100-66639	528809035
snp82-scaffold100-104045	528809037
snp83-scaffold100-181234	528809038
snp85-scaffold100-265663	528809040
snp86-scaffold100-321467	528809042
snp87-scaffold100-359069	528809044
snp89-scaffold100-464347	528809046
snp90-scaffold100-538338	528809048
snp91-scaffold100-589840	528809050
snp92-scaffold100-658230	528809051
snp93-scaffold100-709592	528809053
snp94-scaffold100-782707	528809055
snp95-scaffold100-814887	528809057
snp96-scaffold100-846907	528809059
snp97-scaffold100-914180	528809061
snp98-scaffold100-949216	528809062
snp99-scaffold100-988345	528809064
snp100-scaffold100-1020487	528809066
snp101-scaffold100-1074758	528809068
snp102-scaffold100-1122530	528809070
snp103-scaffold100-1172257	528809071
snp104-scaffold100-1235257	528809073
snp105-scaffold100-1271422	528809075
snp106-scaffold100-1313915	528809077
snp107-scaffold100-1343265	528809079
snp108-scaffold100-1391860	528809081
snp109-scaffold100-1453379	528809082
snp110-scaffold100-1498920	528809084
snp111-scaffold100-1535384	528809086
snp112-scaffold100-1568353	528809088
snp113-scaffold100-1615412	528809090
snp114-scaffold100-1663331	528809092
snp115-scaffold100-1691845	528809094
snp116-scaffold100-1742381	528809096
snp117-scaffold100-1814596	528809097
snp118-scaffold100-1865144	528809099
snp120-scaffold100-1965906	528809101
snp121-scaffold100-2009239	528809103
snp122-scaffold100-2039620	528809105
snp123-scaffold100-2068603	528809106
snp124-scaffold100-2107546	528809108
snp125-scaffold100-2169279	528809110
snp126-scaffold100-2226170	528809112
snp127-scaffold100-2283769	528809113
snp128-scaffold100-2326309	528809115
snp129-scaffold100-2368422	528809117
snp130-scaffold100-2425437	528809119
snp131-scaffold100-2465624	528809120
snp132-scaffold100-2502236	528809122
snp133-scaffold100-2549365	528809124
snp134-scaffold100-2583961	528809126
snp135-scaffold100-2628601	528809128
snp136-scaffold100-2691016	528809129
snp137-scaffold100-2745032	528809131
snp138-scaffold100-2788500	528809133
snp139-scaffold100-2825470	528809135
snp140-scaffold100-2871450	528809137
snp141-scaffold100-2919799	528809138
snp142-scaffold100-2977447	528809140
snp143-scaffold100-3010220	528809142
snp144-scaffold100-3062685	528809144
snp145-scaffold100-3103029	528809146
snp146-scaffold100-3150536	528809147
snp147-scaffold100-3182073	528809149
snp148-scaffold100-3225842	528809151
snp149-scaffold100-3280258	528809153
snp150-scaffold1001-15557	528809155
snp151-scaffold1001-45113	528809156
snp152-scaffold1001-86863	528809158
snp153-scaffold1001-135168	528809160
snp154-scaffold1001-189874	528809162
snp155-scaffold1001-219681	528809164
snp156-scaffold1001-270725	528809166
snp157-scaffold1001-317757	528809167
snp158-scaffold1001-350471	528809169
snp159-scaffold1001-414742	528809171
snp160-scaffold1001-445511	528809173
snp161-scaffold1001-521605	528809174
snp162-scaffold1001-580433	528809176
snp163-scaffold1001-670504	528809178
snp164-scaffold1002-10838	528809180
snp165-scaffold1002-42301	528809181
snp166-scaffold1002-92501	528809183
snp168-scaffold1002-169346	528809185
snp169-scaffold1002-233314	528809187
snp170-scaffold1002-288198	528809189
snp171-scaffold1002-320112	528809191
snp172-scaffold1002-351305	528809192
snp173-scaffold1002-384508	528809194
snp174-scaffold1002-417328	528809196
snp175-scaffold1002-467266	528809198
snp176-scaffold1002-496148	528809200
snp177-scaffold1002-528158	528809202
snp178-scaffold1002-556858	528809204
snp179-scaffold1002-631742	528809206
snp180-scaffold1002-677569	528809207
snp181-scaffold1002-726868	528809209
snp182-scaffold1003-7529	528809210
snp183-scaffold1003-56451	528809212
snp185-scaffold1003-142263	528809213
snp186-scaffold1003-197946	528809215
snp187-scaffold1003-256804	528809217
snp189-scaffold1003-323637	528809219
snp190-scaffold1003-377728	528809221
snp191-scaffold1003-428856	528809222
snp192-scaffold1003-465022	528809224
snp193-scaffold1003-496998	528809226
snp194-scaffold1003-526053	528809228
snp195-scaffold1004-24032	528809230
snp196-scaffold1004-58728	528809232
snp197-scaffold1004-92091	528809233
snp198-scaffold1004-124055	528809235
snp199-scaffold1004-156091	528809237
snp200-scaffold1004-186595	528809239
snp201-scaffold1004-216531	528809241
snp202-scaffold1004-251072	528809242
snp204-scaffold1004-350282	528809244
snp206-scaffold1004-439204	528809246
snp207-scaffold1004-472701	528809247
snp208-scaffold1004-510836	528809249
snp209-scaffold1004-554785	528809250
snp211-scaffold1004-636995	528809252
snp212-scaffold1004-674967	528809254
snp213-scaffold1004-709943	528809256
snp214-scaffold1004-747507	528809258
snp215-scaffold1004-781978	528809259
snp216-scaffold1004-827906	528809261
snp217-scaffold1004-859671	528809263
snp218-scaffold1004-892787	528809265
snp219-scaffold1004-936170	528809266
snp220-scaffold1005-13959	528809268
snp221-scaffold1005-54720	528809270
snp222-scaffold1006-12500	528809272
snp223-scaffold1006-70113	528809273
snp224-scaffold1006-100581	528809275
snp225-scaffold1006-136848	528809277
snp226-scaffold1006-182869	528809279
snp227-scaffold1006-227193	528809281
snp228-scaffold1006-256515	528809282
snp229-scaffold1006-287565	528809284
snp230-scaffold1006-329572	528809286
snp231-scaffold1006-389749	528809288
snp232-scaffold1006-433379	528809290
snp233-scaffold1006-489899	528809292
snp234-scaffold1006-534909	528809293
snp235-scaffold1006-567841	528809295
snp236-scaffold1006-605701	528809297
snp237-scaffold1006-645819	528809299
snp238-scaffold1006-686598	528809301
snp239-scaffold1006-717098	528809303
snp240-scaffold1006-754911	528809304
snp241-scaffold1006-794338	528809306
snp242-scaffold1006-850306	528809308
snp243-scaffold1006-903696	528809310
snp244-scaffold1006-941036	528809312
snp245-scaffold1006-976772	528809313
snp246-scaffold1006-1024370	528809315
snp247-scaffold1006-1066440	528809317
snp248-scaffold1006-1109003	528809319
snp249-scaffold1006-1138320	528809321
snp250-scaffold1006-1173302	528809323
snp251-scaffold1006-1204827	528809325
snp252-scaffold1006-1238863	528809327
snp253-scaffold1006-1289998	528809328
snp254-scaffold1006-1331191	528809330
snp255-scaffold1006-1360463	528809332
snp256-scaffold1006-1398698	528809333
snp257-scaffold1006-1427310	528809335
snp258-scaffold1006-1465807	528809337
snp259-scaffold1006-1520018	528809339
snp260-scaffold1006-1560635	528809341
snp261-scaffold1006-1589820	528809342
snp262-scaffold1006-1630081	528809344
snp263-scaffold1006-1667151	528809346
snp264-scaffold1006-1711373	528809348
snp265-scaffold1006-1755142	528809350
snp266-scaffold1006-1783987	528809352
snp267-scaffold1006-1844467	528809354
snp268-scaffold1007-3036	528809355
snp269-scaffold1007-37653	528809357
snp270-scaffold1007-79050	528809359
snp271-scaffold1007-133258	528809361
snp272-scaffold1007-168117	528809363
snp273-scaffold1007-204113	528809364
snp274-scaffold1007-267605	528809366
snp275-scaffold1007-349087	528809368
snp276-scaffold1007-414314	528809370
snp277-scaffold1007-473680	528809372
snp278-scaffold1007-533405	528809373
snp279-scaffold1007-563366	528809375
snp280-scaffold1007-596192	528809377
snp281-scaffold1007-629909	528809379
snp282-scaffold1007-665440	528809381
snp283-scaffold1007-721200	528809382
snp284-scaffold1007-754211	528809384
snp285-scaffold1007-813430	528809386
snp286-scaffold1007-850815	528809388
snp287-scaffold1007-898943	528809390
snp288-scaffold1007-976095	528809392
snp289-scaffold1007-1006582	528809393
snp290-scaffold1007-1037412	528809395
snp291-scaffold1007-1067366	528809397
snp292-scaffold1007-1097183	528809399
snp293-scaffold1007-1142522	528809401
snp294-scaffold1007-1177334	528809402
snp295-scaffold1008-4058	528809404
snp296-scaffold1008-39281	528809406
snp297-scaffold1008-92477	528809408
snp298-scaffold1008-122500	528809410
snp299-scaffold1008-162707	528809411
snp300-scaffold1008-226875	528809413
snp301-scaffold1008-255444	528809415
snp302-scaffold1008-297138	528809416
snp303-scaffold1008-337182	528809418
snp304-scaffold1008-394704	528809420
snp305-scaffold1008-440869	528809422
snp306-scaffold1008-483586	528809424
snp307-scaffold1008-541418	528809426
snp308-scaffold1008-591394	528809427
snp309-scaffold1008-623658	528809429
snp310-scaffold1008-657190	528809431
snp311-scaffold1008-689305	528809433
snp312-scaffold1008-733536	528809434
snp313-scaffold1008-794968	528809436
snp314-scaffold1008-830514	528809438
snp315-scaffold1008-863788	528809440
snp316-scaffold1008-892548	528809442
snp317-scaffold1008-940329	528809443
snp318-scaffold1008-984071	528809445
snp319-scaffold1008-1013285	528809447
snp320-scaffold1008-1063087	528809449
snp321-scaffold1008-1123690	528809450
snp322-scaffold1008-1168023	528809452
snp323-scaffold1008-1216691	528809454
snp324-scaffold1008-1256070	528809456
snp325-scaffold1008-1300024	528809457
snp326-scaffold1008-1364991	528809459
snp327-scaffold1008-1417153	528809461
snp328-scaffold1008-1453331	528809463
snp329-scaffold1008-1507441	528809465
snp330-scaffold1008-1558194	528809467
snp332-scaffold1008-1648839	528809469
snp333-scaffold1008-1687961	528809470
snp334-scaffold1008-1718921	528809472
snp335-scaffold1008-1747936	528809474
snp336-scaffold1008-1779683	528809476
snp337-scaffold1008-1825993	528809478
snp338-scaffold1008-1857136	528809480
snp339-scaffold1008-1904991	528809481
snp340-scaffold1008-1945335	528809483
snp341-scaffold1008-1977857	528809485
snp342-scaffold1008-2030990	528809487
snp343-scaffold1008-2113783	528809489
snp344-scaffold1008-2152513	528809490
snp345-scaffold1008-2188512	528809492
snp347-scaffold1008-2273537	528809494
snp348-scaffold1008-2318690	528809496
snp349-scaffold1008-2361674	528809498
snp350-scaffold1008-2397046	528809500
snp351-scaffold1008-2446316	528809501
snp352-scaffold1008-2479850	528809503
snp353-scaffold1008-2540571	528809505
snp354-scaffold1008-2592390	528809507
snp355-scaffold1008-2637767	528809508
snp357-scaffold1008-2745983	528809510
snp358-scaffold1008-2783391	528809512
snp359-scaffold1008-2826558	528809514
snp360-scaffold1008-2863981	528809516
snp361-scaffold1008-2911843	528809517
snp362-scaffold1008-2966313	528809519
snp363-scaffold1008-3000463	528809521
snp364-scaffold1008-3040645	528809523
snp365-scaffold1008-3077825	528809525
snp366-scaffold1008-3116545	528809526
snp367-scaffold1008-3152294	528809528
snp368-scaffold1008-3200205	528809530
snp369-scaffold1009-9895	528809532
snp370-scaffold1009-59435	528809534
snp371-scaffold1009-149796	528809536
snp372-scaffold1009-187446	528809537
snp373-scaffold1009-223285	528809539
snp374-scaffold1009-279487	528809541
snp375-scaffold1009-318803	528809543
snp376-scaffold1009-360504	528809545
snp377-scaffold1009-396425	528809547
snp378-scaffold1009-428918	528809548
snp379-scaffold1009-475028	528809550
snp380-scaffold1009-508684	528809552
snp381-scaffold1009-543452	528809553
snp382-scaffold1009-601913	528809555
snp383-scaffold1009-659062	528809557
snp384-scaffold1009-713078	528809559
snp385-scaffold1009-746067	528809561
snp386-scaffold1009-786486	528809563
snp388-scaffold1009-917284	528809564
snp389-scaffold1009-949628	528809566
snp390-scaffold1009-978822	528809568
snp391-scaffold1009-1024556	528809570
snp392-scaffold1009-1064656	528809572
snp393-scaffold1009-1126682	528809573
snp394-scaffold1009-1164506	528809575
snp395-scaffold1009-1194790	528809577
snp396-scaffold1009-1231303	528809579
snp397-scaffold1009-1301673	528809581
snp398-scaffold1009-1333513	528809582
snp399-scaffold1009-1367947	528809584
snp400-scaffold1009-1403183	528809586
snp401-scaffold1009-1469578	528809588
snp402-scaffold1009-1511050	528809589
snp403-scaffold1009-1550238	528809591
snp404-scaffold101-5416	528809593
snp405-scaffold101-41043	528809595
snp407-scaffold101-129948	528809597
snp408-scaffold101-171384	528809598
snp409-scaffold101-204562	528809600
snp410-scaffold101-246966	528809602
snp411-scaffold101-288679	528809604
snp412-scaffold101-317190	528809606
snp413-scaffold101-350603	528809607
snp414-scaffold1010-28033	528809609
snp415-scaffold1010-98684	528809611
snp416-scaffold1010-135588	528809613
snp417-scaffold1010-171351	528809615
snp418-scaffold1010-212821	528809617
snp419-scaffold1010-258902	528809619
snp420-scaffold1010-312401	528809620
snp421-scaffold1010-369191	528809622
snp422-scaffold1010-416315	528809623
snp423-scaffold1010-464616	528809625
snp424-scaffold1010-510998	528809627
snp425-scaffold1010-568318	528809629
snp426-scaffold1010-644611	528809630
snp427-scaffold1010-679365	528809632
snp428-scaffold1010-716959	528809634
snp429-scaffold1010-779775	528809636
snp430-scaffold1010-836206	528809637
snp431-scaffold1010-873637	528809639
snp432-scaffold1010-904648	528809641
snp433-scaffold1011-19791	528809643
snp434-scaffold1011-51134	528809644
snp435-scaffold1011-108063	528809646
snp436-scaffold1011-159516	528809648
snp437-scaffold1011-209409	528809649
snp438-scaffold1011-255528	528809651
snp439-scaffold1011-303994	528809653
snp440-scaffold1011-338165	528809655
snp441-scaffold1011-405003	528809656
snp442-scaffold1011-454162	528809658
snp443-scaffold1011-491584	528809660
snp444-scaffold1011-528014	528809662
snp445-scaffold1011-558002	528809664
snp446-scaffold1011-599119	528809666
snp447-scaffold1011-664289	528809667
snp448-scaffold1011-717465	528809669
snp449-scaffold1011-749695	528809671
snp450-scaffold1011-784017	528809673
snp452-scaffold1011-892827	528809674
snp453-scaffold1011-929359	528809676
snp454-scaffold1011-961183	528809678
snp455-scaffold1011-998236	528809679
snp456-scaffold1011-1028523	528809681
snp457-scaffold1011-1069550	528809683
snp458-scaffold1011-1103087	528809685
snp459-scaffold1011-1144425	528809687
snp460-scaffold1011-1174771	528809688
snp461-scaffold1011-1230907	528809690
snp462-scaffold1011-1266531	528809691
snp463-scaffold1011-1316509	528809693
snp464-scaffold1011-1352991	528809695
snp465-scaffold1011-1386208	528809697
snp466-scaffold1011-1426858	528809699
snp467-scaffold1011-1479265	528809700
snp468-scaffold1011-1509826	528809702
snp470-scaffold1011-1617639	528809704
snp471-scaffold1011-1650343	528809706
snp472-scaffold1011-1685451	528809707
snp473-scaffold1011-1749061	528809709
snp474-scaffold1011-1799744	528809711
snp475-scaffold1011-1861349	528809712
snp476-scaffold1011-1891706	528809714
snp477-scaffold1011-1924389	528809715
snp478-scaffold1011-1976642	528809717
snp479-scaffold1011-2029369	528809719
snp480-scaffold1011-2065255	528809721
snp481-scaffold1012-17285	528809722
snp482-scaffold1012-58589	528809724
snp483-scaffold1012-87572	528809726
snp484-scaffold1012-119364	528809728
snp485-scaffold1012-179490	528809729
snp486-scaffold1012-218730	528809731
snp487-scaffold1012-248292	528809733
snp488-scaffold1012-341115	528809735
snp489-scaffold1012-397009	528809737
snp490-scaffold1012-426076	528809738
snp491-scaffold1012-464259	528809740
snp492-scaffold1012-511289	528809741
snp493-scaffold1013-3057	528809743
snp494-scaffold1013-33666	528809745
snp495-scaffold1013-79459	528809746
snp496-scaffold1013-113486	528809747
snp497-scaffold1013-174519	528809749
snp498-scaffold1013-245034	528809751
snp499-scaffold1013-282357	528809753
snp500-scaffold1013-329995	528809754
snp501-scaffold1013-376386	528809756
snp502-scaffold1013-434476	528809758
snp503-scaffold1013-503445	528809760
snp504-scaffold1013-543518	528809761
snp505-scaffold1013-605218	528809763
snp506-scaffold1013-646697	528809765
snp507-scaffold1013-680008	528809767
snp508-scaffold1013-741137	528809768
snp509-scaffold1013-786105	528809770
snp510-scaffold1013-880638	528809772
snp511-scaffold1013-919781	528809774
snp512-scaffold1013-975174	528809775
snp513-scaffold1013-1007719	528809777
snp514-scaffold1013-1040227	528809778
snp515-scaffold1014-2030	528809780
snp516-scaffold1014-56466	528809782
snp517-scaffold1014-93426	528809784
snp518-scaffold1014-139877	528809786
snp519-scaffold1014-181736	528809788
snp522-scaffold1014-291925	528809790
snp523-scaffold1015-464	528809791
snp524-scaffold1015-31838	528809793
snp525-scaffold1015-84021	528809795
snp526-scaffold1015-140715	528809797
snp527-scaffold1015-174297	528809799
snp528-scaffold1015-209936	528809800
snp529-scaffold1015-241794	528809802
snp530-scaffold1015-278026	528809804
snp531-scaffold1015-309875	528809806
snp532-scaffold1015-362786	528809807
snp533-scaffold1015-397632	528809809
snp534-scaffold1015-448691	528809811
snp535-scaffold1015-486870	528809813
snp536-scaffold1015-526769	528809814
snp537-scaffold1015-573013	528809816
snp538-scaffold1015-612565	528809818
snp539-scaffold1015-660175	528809820
snp540-scaffold1015-696643	528809822
snp541-scaffold1015-726618	528809823
snp542-scaffold1015-756698	528809825
snp543-scaffold1015-812016	528809827
snp544-scaffold1015-854868	528809828
snp545-scaffold1015-895177	528809830
snp546-scaffold1015-982216	528809832
snp547-scaffold1015-1020307	528809834
snp548-scaffold1015-1056428	528809835
snp549-scaffold1015-1092334	528809837
snp550-scaffold1015-1121662	528809839
snp551-scaffold1015-1157475	528809841
snp552-scaffold1015-1192389	528809842
snp553-scaffold1015-1249807	528809844
snp554-scaffold1015-1292616	528809846
snp555-scaffold1015-1332984	528809847
snp556-scaffold1015-1369942	528809849
snp557-scaffold1015-1415730	528809851
snp558-scaffold1015-1451197	528809853
snp559-scaffold1015-1490941	528809855
snp560-scaffold1015-1534883	528809856
snp561-scaffold1015-1571815	528809858
snp562-scaffold1015-1606337	528809860
snp563-scaffold1015-1646667	528809862
snp564-scaffold1015-1677729	528809864
snp565-scaffold1015-1711756	528809865
snp566-scaffold1015-1761094	528809867
snp568-scaffold1015-1854874	528809869
snp569-scaffold1015-1902682	528809871
snp570-scaffold1015-1946859	528809872
snp571-scaffold1015-1991623	528809874
snp572-scaffold1015-2057945	528809875
snp573-scaffold1015-2103014	528809877
snp574-scaffold1016-22701	528809879
snp575-scaffold1016-88201	528809881
snp576-scaffold1016-126608	528809882
snp577-scaffold1016-177311	528809884
snp578-scaffold1016-223842	528809886
snp579-scaffold1016-278613	528809888
snp580-scaffold1016-308977	528809890
snp581-scaffold1016-337783	528809891
snp582-scaffold1016-406125	528809893
snp583-scaffold1016-462101	528809895
snp584-scaffold1016-502568	528809897
snp585-scaffold1016-535248	528809899
snp586-scaffold1016-574802	528809900
snp587-scaffold1016-630421	528809902
snp588-scaffold1016-663351	528809904
snp589-scaffold1016-717132	528809905
snp590-scaffold1016-764928	528809907
snp591-scaffold1016-807481	528809909
snp592-scaffold1016-837571	528809911
snp593-scaffold1016-896321	528809912
snp594-scaffold1016-927632	528809914
snp595-scaffold10161-3766	528809916
snp596-scaffold1017-28745	528809918
snp597-scaffold1017-74048	528809919
snp598-scaffold1017-103239	528809921
snp599-scaffold1017-155304	528809923
snp600-scaffold1017-196135	528809925
snp601-scaffold1017-234276	528809927
snp602-scaffold1017-265158	528809928
snp603-scaffold1017-295436	528809930
snp604-scaffold1017-348078	528809932
snp605-scaffold1017-383142	528809934
snp606-scaffold1017-441167	528809936
snp607-scaffold1017-471784	528809938
snp608-scaffold1017-503259	528809940
snp609-scaffold1017-548943	528809941
snp610-scaffold1018-24880	528809943
snp611-scaffold1018-54741	528809945
snp612-scaffold1018-83790	528809947
snp613-scaffold1018-122373	528809948
snp614-scaffold1018-151115	528809950
snp615-scaffold1018-189355	528809952
snp616-scaffold1018-218959	528809954
snp617-scaffold1019-6970	528809956
snp618-scaffold1019-45602	528809957
snp619-scaffold1019-104898	528809959
snp620-scaffold1019-148664	528809961
snp621-scaffold1019-188624	528809963
snp622-scaffold1019-235437	528809964
snp623-scaffold1019-268302	528809966
snp624-scaffold1019-309020	528809968
snp626-scaffold1019-399054	528809970
snp627-scaffold1019-467931	528809971
snp629-scaffold1019-546518	528809973
snp630-scaffold1019-581319	528809975
snp632-scaffold1019-660966	528809977
snp633-scaffold102-6848	528809979
snp634-scaffold102-35445	528809981
snp635-scaffold102-65419	528809982
snp636-scaffold102-112408	528809984
snp637-scaffold102-164924	528809986
snp638-scaffold102-194151	528809988
snp639-scaffold102-242425	528809990
snp640-scaffold102-273680	528809991
snp641-scaffold102-308544	528809993
snp642-scaffold102-357660	528809995
snp643-scaffold102-427153	528809997
snp644-scaffold102-471380	528809999
snp645-scaffold102-519763	528810000
snp646-scaffold102-560594	528810002
snp647-scaffold102-589477	528810004
snp648-scaffold102-635295	528810006
snp649-scaffold102-696947	528810008
snp650-scaffold102-735214	528810009
snp651-scaffold102-771598	528810011
snp652-scaffold102-815434	528810013
snp653-scaffold102-873857	528810015
snp654-scaffold102-929264	528810017
snp655-scaffold102-964798	528810018
snp656-scaffold102-1016386	528810020
snp658-scaffold102-1085780	528810022
snp659-scaffold102-1137466	528810024
snp660-scaffold102-1183459	528810026
snp661-scaffold102-1223305	528810027
snp662-scaffold102-1260860	528810029
snp663-scaffold102-1303046	528810031
snp664-scaffold102-1334701	528810033
snp665-scaffold102-1366302	528810035
snp666-scaffold102-1399379	528810036
snp667-scaffold102-1439210	528810038
snp668-scaffold102-1474909	528810040
snp669-scaffold102-1507700	528810042
snp671-scaffold102-1579916	528810044
snp672-scaffold102-1625819	528810045
snp673-scaffold102-1665880	528810047
snp674-scaffold102-1695057	528810049
snp675-scaffold102-1739405	528810050
snp676-scaffold102-1770365	528810052
snp677-scaffold102-1832739	528810054
snp678-scaffold102-1865797	528810055
snp679-scaffold102-1925162	528810057
snp680-scaffold102-1977143	528810059
snp681-scaffold102-2025716	528810060
snp682-scaffold102-2080231	528810062
snp683-scaffold102-2116526	528810064
snp684-scaffold102-2150211	528810066
snp685-scaffold102-2192722	528810067
snp686-scaffold102-2226925	528810069
snp687-scaffold102-2258050	528810071
snp688-scaffold102-2306174	528810073
snp690-scaffold102-2404150	528810075
snp691-scaffold102-2437416	528810076
snp692-scaffold102-2509959	528810078
snp693-scaffold102-2563157	528810080
snp694-scaffold102-2607966	528810082
snp695-scaffold102-2666309	528810084
snp696-scaffold102-2702188	528810085
snp697-scaffold102-2738742	528810087
snp698-scaffold102-2767659	528810089
snp699-scaffold102-2798784	528810091
snp700-scaffold102-2830268	528810092
snp701-scaffold102-2869204	528810094
snp702-scaffold102-2917188	528810096
snp704-scaffold102-3006536	528810098
snp705-scaffold102-3053661	528810100
snp706-scaffold102-3087710	528810101
snp708-scaffold102-3159250	528810103
snp709-scaffold102-3195592	528810105
snp710-scaffold102-3241206	528810106
snp711-scaffold102-3286486	528810108
snp712-scaffold102-3329524	528810110
snp713-scaffold102-3381825	528810112
snp714-scaffold102-3414106	528810114
snp715-scaffold102-3443920	528810115
snp716-scaffold102-3498061	528810117
snp717-scaffold102-3553465	528810119
snp718-scaffold102-3609286	528810121
snp719-scaffold102-3652554	528810123
snp720-scaffold102-3684680	528810125
snp721-scaffold102-3724213	528810126
snp722-scaffold102-3771998	528810128
snp723-scaffold102-3812091	528810130
snp724-scaffold102-3863689	528810132
snp725-scaffold102-3900228	528810133
snp726-scaffold102-3933733	528810135
snp727-scaffold102-3978115	528810137
snp728-scaffold102-4024488	528810139
snp729-scaffold102-4070464	528810141
snp730-scaffold102-4103907	528810142
snp731-scaffold102-4148275	528810144
snp732-scaffold102-4193493	528810146
snp733-scaffold102-4245566	528810148
snp734-scaffold102-4286837	528810150
snp735-scaffold102-4319009	528810151
snp736-scaffold102-4350064	528810153
snp737-scaffold102-4397333	528810155
snp738-scaffold102-4429782	528810157
snp739-scaffold102-4465791	528810158
snp740-scaffold102-4518987	528810160
snp741-scaffold102-4554543	528810162
snp742-scaffold102-4590396	528810164
snp744-scaffold102-4679063	528810165
snp745-scaffold102-4707750	528810167
snp746-scaffold102-4766344	528810169
snp747-scaffold102-4802882	528810171
snp748-scaffold102-4832971	528810173
snp749-scaffold102-4865214	528810174
snp750-scaffold102-4923391	528810176
snp751-scaffold102-4953962	528810178
snp752-scaffold102-4983326	528810180
snp753-scaffold102-5013141	528810181
snp754-scaffold102-5066449	528810183
snp755-scaffold102-5118189	528810185
snp756-scaffold102-5174596	528810187
snp757-scaffold102-5222543	528810188
snp758-scaffold102-5292079	528810190
snp759-scaffold102-5368555	528810192
snp760-scaffold102-5404850	528810194
snp761-scaffold102-5448085	528810195
snp762-scaffold102-5483674	528810197
snp763-scaffold102-5518137	528810199
snp764-scaffold102-5565797	528810200
snp765-scaffold102-5596876	528810202
snp766-scaffold102-5631156	528810204
snp767-scaffold102-5666100	528810206
snp768-scaffold102-5695374	528810207
snp769-scaffold1020-2740	528810209
snp770-scaffold1020-50780	528810211
snp771-scaffold1020-92376	528810213
snp772-scaffold1020-136262	528810214
snp773-scaffold1020-172062	528810216
snp774-scaffold1020-209350	528810218
snp775-scaffold1020-238496	528810220
snp776-scaffold1020-268138	528810222
snp777-scaffold1020-299233	528810224
snp778-scaffold1020-336263	528810226
snp779-scaffold1020-395531	528810227
snp780-scaffold1020-425988	528810229
snp781-scaffold1020-465470	528810231
snp782-scaffold1020-525563	528810233
snp783-scaffold1020-559179	528810234
snp784-scaffold1020-587700	528810236
snp785-scaffold1020-635887	528810238
snp786-scaffold1020-709640	528810240
snp787-scaffold1020-751170	528810242
snp788-scaffold1020-799084	528810243
snp789-scaffold1021-9749	528810245
snp790-scaffold1021-40028	528810247
snp791-scaffold1021-81534	528810248
snp792-scaffold1021-115645	528810250
snp793-scaffold1021-145799	528810252
snp794-scaffold1021-192209	528810254
snp795-scaffold1021-220855	528810256
snp796-scaffold1021-252772	528810257
snp797-scaffold1021-323090	528810259
snp798-scaffold1021-366636	528810261
snp799-scaffold1021-413710	528810263
snp800-scaffold1021-442704	528810264
snp801-scaffold1021-488134	528810266
snp802-scaffold1021-541775	528810268
snp803-scaffold1021-578669	528810270
snp804-scaffold1021-607515	528810271
snp805-scaffold1021-655323	528810273
snp806-scaffold1021-685089	528810275
snp807-scaffold1021-732217	528810277
snp808-scaffold1021-767169	528810278
snp809-scaffold1021-802976	528810280
snp810-scaffold1021-841656	528810282
snp811-scaffold1021-894242	528810284
snp812-scaffold1021-922871	528810286
snp813-scaffold1021-970991	528810287
snp814-scaffold1021-1002270	528810289
snp815-scaffold1021-1056532	528810291
snp816-scaffold1021-1089989	528810293
snp817-scaffold1021-1126095	528810294
snp818-scaffold1021-1180785	528810296
snp819-scaffold1021-1218309	528810298
snp820-scaffold1021-1261387	528810300
snp821-scaffold1021-1297715	528810301
snp822-scaffold1021-1347460	528810303
snp823-scaffold1021-1400942	528810305
snp824-scaffold1021-1435634	528810307
snp825-scaffold1021-1477950	528810308
snp826-scaffold1021-1515937	528810310
snp827-scaffold1022-1266	528810312
snp828-scaffold1022-47731	528810314
snp829-scaffold1022-79016	528810315
snp830-scaffold1022-125159	528810317
snp831-scaffold1022-159378	528810319
snp832-scaffold1022-200565	528810321
snp833-scaffold1022-230803	528810322
snp834-scaffold1022-261355	528810324
snp835-scaffold1022-302527	528810326
snp836-scaffold1022-339033	528810328
snp837-scaffold1022-385088	528810329
snp838-scaffold1022-416553	528810331
snp839-scaffold1022-459190	528810333
snp840-scaffold1022-491296	528810335
snp841-scaffold1022-526718	528810336
snp842-scaffold1022-560854	528810338
snp843-scaffold1022-591403	528810340
snp844-scaffold1022-625223	528810342
snp845-scaffold1022-656828	528810344
snp846-scaffold1022-687764	528810346
snp847-scaffold1022-734708	528810347
snp848-scaffold1022-777336	528810349
snp849-scaffold1022-831297	528810351
snp850-scaffold1022-874913	528810353
snp851-scaffold1022-944101	528810355
snp852-scaffold1022-992922	528810356
snp853-scaffold1023-27492	528810358
snp854-scaffold1023-70209	528810360
snp855-scaffold1023-113670	528810362
snp856-scaffold1023-185495	528810363
snp857-scaffold1023-239137	528810365
snp858-scaffold1023-286309	528810367
snp859-scaffold1023-317650	528810369
snp860-scaffold1023-381587	528810371
snp861-scaffold1023-432950	528810372
snp862-scaffold1023-494157	528810374
snp863-scaffold1023-534228	528810376
snp864-scaffold1023-577186	528810378
snp865-scaffold1023-607881	528810380
snp866-scaffold1023-648716	528810381
snp867-scaffold1023-705949	528810383
snp868-scaffold1023-775253	528810385
snp869-scaffold1023-807038	528810387
snp870-scaffold1023-835543	528810388
snp871-scaffold1023-867316	528810390
snp872-scaffold1023-930759	528810392
snp873-scaffold1023-998585	528810394
snp874-scaffold1023-1054844	528810395
snp875-scaffold1023-1092590	528810397
snp876-scaffold1023-1124568	528810399
snp877-scaffold1023-1166976	528810400
snp878-scaffold1023-1210598	528810402
snp879-scaffold1023-1240341	528810404
snp880-scaffold1023-1283604	528810406
snp881-scaffold1023-1333041	528810407
snp882-scaffold1023-1371185	528810409
snp883-scaffold1023-1407249	528810411
snp884-scaffold1023-1453650	528810413
snp885-scaffold1023-1505575	528810415
snp886-scaffold1023-1535456	528810416
snp887-scaffold1023-1597767	528810418
snp888-scaffold1023-1656587	528810419
snp889-scaffold1023-1686187	528810421
snp890-scaffold1023-1721697	528810423
snp891-scaffold1023-1768965	528810425
snp892-scaffold1023-1822971	528810426
snp893-scaffold1023-1857097	528810428
snp894-scaffold1023-1913376	528810430
snp895-scaffold1023-1975397	528810431
snp896-scaffold1023-2027943	528810433
snp897-scaffold1023-2088570	528810435
snp898-scaffold1023-2123893	528810437
snp899-scaffold1023-2222146	528810438
snp900-scaffold1023-2273054	528810440
snp901-scaffold1023-2330172	528810442
snp902-scaffold1023-2386376	528810444
snp903-scaffold1023-2432651	528810445
snp904-scaffold1023-2462266	528810447
snp905-scaffold1024-50451	528810449
snp906-scaffold1024-84250	528810451
snp907-scaffold1024-123102	528810453
snp908-scaffold1024-174766	528810454
snp909-scaffold1024-207714	528810456
snp910-scaffold1024-247360	528810458
snp911-scaffold1024-296496	528810460
snp912-scaffold1024-349093	528810461
snp913-scaffold1025-12186	528810463
snp914-scaffold1025-42929	528810465
snp915-scaffold1025-72869	528810467
snp916-scaffold1025-116225	528810469
snp917-scaffold1025-166574	528810470
snp919-scaffold1025-246701	528810472
snp920-scaffold1025-281248	528810474
snp921-scaffold1025-326439	528810475
snp923-scaffold1025-422648	528810477
snp925-scaffold1025-530956	528810479
snp926-scaffold1025-560411	528810481
snp928-scaffold1025-636440	528810483
snp929-scaffold1025-683265	528810484
snp930-scaffold1025-712658	528810486
snp932-scaffold1025-809472	528810488
snp933-scaffold1025-865060	528810490
snp934-scaffold1025-905585	528810491
snp935-scaffold1025-947040	528810493
snp936-scaffold1025-978529	528810495
snp937-scaffold1025-1032948	528810497
snp938-scaffold1025-1069733	528810499
snp939-scaffold1025-1104249	528810501
snp940-scaffold1025-1145533	528810502
snp941-scaffold1025-1206830	528810504
snp942-scaffold1025-1237193	528810506
snp943-scaffold1025-1266496	528810508
snp944-scaffold1025-1297148	528810510
snp945-scaffold1025-1329036	528810511
snp946-scaffold1025-1373747	528810513
snp947-scaffold1025-1408611	528810515
snp948-scaffold1025-1443341	528810517
snp949-scaffold1025-1494764	528810518
snp950-scaffold1025-1537944	528810520
snp951-scaffold1025-1579830	528810522
snp952-scaffold1025-1630312	528810524
snp953-scaffold1025-1670496	528810526
snp954-scaffold1025-1708669	528810527
snp955-scaffold1025-1747954	528810529
snp956-scaffold1025-1781201	528810531
snp957-scaffold1025-1818742	528810533
snp958-scaffold1025-1877779	528810534
snp959-scaffold1025-1913884	528810536
snp960-scaffold1025-1947754	528810538
snp961-scaffold1025-1980663	528810540
snp962-scaffold1025-2032749	528810541
snp963-scaffold1025-2085578	528810543
snp964-scaffold1025-2122594	528810545
snp965-scaffold1025-2178527	528810547
snp967-scaffold1025-2248581	528810549
snp968-scaffold1025-2290070	528810550
snp969-scaffold1025-2319241	528810552
snp970-scaffold1025-2385636	528810554
snp971-scaffold1025-2454700	528810556
snp972-scaffold1025-2515315	528810558
snp973-scaffold1025-2556206	528810559
snp974-scaffold1025-2585186	528810561
snp975-scaffold1025-2624184	528810563
snp976-scaffold1025-2659245	528810565
snp977-scaffold1025-2718405	528810566
snp978-scaffold1025-2748929	528810568
snp979-scaffold1025-2797120	528810570
snp980-scaffold1025-2830542	528810572
snp981-scaffold1025-2882387	528810574
snp982-scaffold1025-2911747	528810575
snp983-scaffold1025-2947858	528810577
snp984-scaffold1025-2999842	528810579
snp985-scaffold1025-3046389	528810581
snp986-scaffold1025-3082933	528810582
snp987-scaffold1025-3171329	528810584
snp988-scaffold1025-3207897	528810586
snp989-scaffold1026-16545	528810588
snp990-scaffold1026-47546	528810590
snp991-scaffold1026-84313	528810591
snp992-scaffold1026-127301	528810593
snp993-scaffold1026-156620	528810595
snp994-scaffold1026-202279	528810597
snp995-scaffold1026-232181	528810598
snp996-scaffold1026-336100	528810600
snp997-scaffold1026-378556	528810602
snp998-scaffold1026-450789	528810604
snp999-scaffold1026-496598	528810606
snp1001-scaffold1026-572295	528810607
snp1002-scaffold1026-629998	528810609
snp1003-scaffold1026-679737	528810611
snp1004-scaffold1026-733091	528810613
snp1005-scaffold1026-772124	528810615
snp1006-scaffold1026-802172	528810616
snp1008-scaffold1026-893271	528810618
snp1009-scaffold1026-942284	528810620
snp1010-scaffold1027-24939	528810621
snp1011-scaffold1027-73794	528810623
snp1012-scaffold1027-102708	528810624
snp1013-scaffold1027-148669	528810625
snp1014-scaffold1027-185962	528810627
snp1015-scaffold1027-226313	528810628
snp1016-scaffold1027-270897	528810630
snp1017-scaffold1027-325458	528810632
snp1018-scaffold1027-376668	528810633
snp1019-scaffold1027-408186	528810635
snp1020-scaffold1027-437876	528810637
snp1021-scaffold1027-485677	528810639
snp1022-scaffold1027-527094	528810641
snp1023-scaffold1027-557867	528810642
snp1024-scaffold1027-604298	528810644
snp1025-scaffold1027-650318	528810645
snp1027-scaffold1027-748672	528810647
snp1028-scaffold1027-781724	528810649
snp1029-scaffold1027-855563	528810650
snp1030-scaffold1027-900678	528810652
snp1031-scaffold1027-943069	528810653
snp1032-scaffold1027-995895	528810655
snp1033-scaffold1027-1049823	528810657
snp1034-scaffold1028-4232	528810658
snp1035-scaffold1028-41879	528810660
snp1036-scaffold1028-91397	528810662
snp1037-scaffold1028-124395	528810664
snp1038-scaffold1028-153300	528810665
snp1039-scaffold1028-183350	528810667
snp1040-scaffold1028-224147	528810669
snp1041-scaffold1028-255160	528810670
snp1042-scaffold1028-294657	528810672
snp1043-scaffold1028-343783	528810673
snp1044-scaffold1028-386572	528810675
snp1045-scaffold1028-429862	528810677
snp1046-scaffold1028-461290	528810678
snp1047-scaffold1028-502266	528810679
snp1048-scaffold1028-534169	528810681
snp1049-scaffold1028-563238	528810683
snp1050-scaffold1028-623023	528810685
snp1051-scaffold1028-655509	528810686
snp1052-scaffold1028-698776	528810688
snp1053-scaffold1028-730214	528810690
snp1054-scaffold1028-760104	528810692
snp1055-scaffold1028-799347	528810693
snp1056-scaffold1028-856983	528810695
snp1057-scaffold1028-906448	528810697
snp1058-scaffold1028-942123	528810698
snp1059-scaffold1028-986065	528810700
snp1060-scaffold1028-1016256	528810702
snp1061-scaffold1028-1051904	528810704
snp1062-scaffold1028-1095903	528810706
snp1063-scaffold1028-1135383	528810707
snp1064-scaffold1028-1166322	528810709
snp1065-scaffold1028-1224867	528810711
snp1066-scaffold1028-1257231	528810713
snp1067-scaffold1028-1313674	528810714
snp1069-scaffold1028-1402619	528810716
snp1070-scaffold1028-1454471	528810718
snp1071-scaffold1028-1486352	528810719
snp1072-scaffold1028-1516072	528810720
snp1073-scaffold1028-1556192	528810722
snp1074-scaffold1028-1597032	528810724
snp1075-scaffold1028-1635652	528810725
snp1076-scaffold1028-1669729	528810727
snp1077-scaffold1028-1702481	528810728
snp1078-scaffold1028-1731431	528810730
snp1079-scaffold1028-1763969	528810731
snp1080-scaffold1028-1816405	528810733
snp1081-scaffold1028-1852723	528810735
snp1082-scaffold1028-1892034	528810736
snp1083-scaffold1028-1940774	528810738
snp1084-scaffold1028-1974492	528810739
snp1085-scaffold1029-22674	528810741
snp1086-scaffold1029-67258	528810743
snp1087-scaffold1029-97911	528810745
snp1088-scaffold1029-128271	528810746
snp1089-scaffold1029-170202	528810748
snp1090-scaffold1029-203077	528810749
snp1091-scaffold1029-248452	528810751
snp1092-scaffold1029-280039	528810753
snp1093-scaffold1029-339563	528810754
snp1094-scaffold1029-383776	528810756
snp1095-scaffold1029-413701	528810758
snp1096-scaffold1029-461979	528810759
snp1097-scaffold1029-491527	528810761
snp1098-scaffold1029-522538	528810763
snp1099-scaffold1029-568357	528810765
snp1100-scaffold1029-622073	528810767
snp1101-scaffold1029-660187	528810768
snp1102-scaffold1029-692355	528810770
snp1103-scaffold1029-735337	528810772
snp1104-scaffold1029-778988	528810774
snp1105-scaffold1029-821531	528810775
snp1106-scaffold1029-868718	528810776
snp1107-scaffold1029-907438	528810778
snp1108-scaffold1029-950280	528810780
snp1109-scaffold1029-986791	528810781
snp1110-scaffold1029-1018161	528810783
snp1111-scaffold1029-1048317	528810784
snp1112-scaffold1029-1086772	528810786
snp1113-scaffold1029-1137450	528810788
snp1114-scaffold1029-1205101	528810790
snp1115-scaffold1029-1260923	528810791
snp1116-scaffold1029-1303681	528810793
snp1117-scaffold1029-1334646	528810795
snp1119-scaffold1029-1424964	528810796
snp1120-scaffold1029-1500221	528810798
snp1123-scaffold1029-1647107	528810799
snp1124-scaffold1029-1696732	528810801
snp1125-scaffold1029-1750425	528810803
snp1126-scaffold1029-1791755	528810804
snp1127-scaffold1029-1823210	528810805
snp1128-scaffold1029-1856358	528810807
snp1129-scaffold1029-1904744	528810808
snp1130-scaffold1029-1934286	528810810
snp1131-scaffold1029-1983670	528810812
snp1133-scaffold1029-2065051	528810814
snp1134-scaffold1029-2095207	528810815
snp1135-scaffold1029-2131350	528810817
snp1136-scaffold103-5440	528810818
snp1137-scaffold103-57058	528810820
snp1138-scaffold103-90758	528810822
snp1139-scaffold103-132876	528810824
snp1140-scaffold103-204575	528810826
snp1141-scaffold103-260617	528810827
snp1142-scaffold1030-32290	528810829
snp1143-scaffold1030-104952	528810830
snp1144-scaffold1030-136233	528810832
snp1145-scaffold1030-168798	528810833
snp1146-scaffold1030-214215	528810835
snp1147-scaffold1030-260341	528810837
snp1148-scaffold1030-297573	528810838
snp1149-scaffold1030-334675	528810840
snp1150-scaffold1030-382953	528810842
snp1151-scaffold1030-421845	528810843
snp1152-scaffold1030-471566	528810845
snp1153-scaffold1030-508659	528810847
snp1154-scaffold1030-548912	528810848
snp1155-scaffold1030-579169	528810850
snp1156-scaffold1030-615740	528810852
snp1157-scaffold1030-665571	528810854
snp1158-scaffold1030-712159	528810855
snp1159-scaffold1030-791345	528810856
snp1160-scaffold1030-841344	528810858
snp1161-scaffold1030-871251	528810860
snp1162-scaffold1030-912418	528810861
snp1163-scaffold1030-963856	528810862
snp1164-scaffold1030-1012425	528810864
snp1165-scaffold1030-1052746	528810866
snp1166-scaffold1030-1094127	528810867
snp1167-scaffold1030-1134474	528810869
snp1168-scaffold1030-1185575	528810871
snp1169-scaffold1030-1226252	528810873
snp1170-scaffold1030-1260582	528810874
snp1171-scaffold1030-1314154	528810876
snp1172-scaffold1030-1349591	528810877
snp1173-scaffold1030-1393470	528810879
snp1174-scaffold1030-1447194	528810881
snp1175-scaffold1030-1479136	528810882
snp1176-scaffold1030-1558048	528810884
snp1177-scaffold1030-1603080	528810886
snp1178-scaffold1030-1636716	528810888
snp1179-scaffold1030-1673464	528810889
snp1180-scaffold1030-1729825	528810891
snp1181-scaffold1030-1779869	528810892
snp1182-scaffold1030-1834492	528810893
snp1183-scaffold1030-1863992	528810895
snp1184-scaffold1030-1895548	528810896
snp1185-scaffold1030-1940981	528810898
snp1186-scaffold1030-1978012	528810899
snp1187-scaffold1030-2015492	528810901
snp1188-scaffold1030-2051230	528810903
snp1189-scaffold1030-2082007	528810904
snp1190-scaffold1030-2135249	528810906
snp1191-scaffold1030-2172157	528810908
snp1192-scaffold1030-2224794	528810910
snp1193-scaffold1030-2272591	528810912
snp1194-scaffold1030-2308249	528810913
snp1195-scaffold1030-2340612	528810915
snp1196-scaffold1030-2385686	528810917
snp1197-scaffold1030-2424577	528810919
snp1198-scaffold1030-2467875	528810920
snp1199-scaffold1030-2529520	528810922
snp1200-scaffold1030-2600499	528810924
snp1201-scaffold1030-2629697	528810925
snp1202-scaffold1030-2676828	528810927
snp1203-scaffold1030-2734143	528810928
snp1204-scaffold1030-2806089	528810930
snp1205-scaffold1030-2840625	528810932
snp1206-scaffold1030-2873934	528810934
snp1207-scaffold1030-2923400	528810936
snp1208-scaffold1030-2972598	528810937
snp1209-scaffold1030-3054412	528810939
snp1210-scaffold1030-3139450	528810940
snp1211-scaffold1030-3174090	528810942
snp1212-scaffold1030-3204720	528810944
snp1213-scaffold1030-3256861	528810945
snp1214-scaffold1030-3315032	528810947
snp1215-scaffold1030-3356814	528810949
snp1216-scaffold1030-3397983	528810951
snp1217-scaffold1030-3471516	528810952
snp1218-scaffold1031-37241	528810954
snp1219-scaffold1031-97579	528810956
snp1221-scaffold1031-177142	528810958
snp1222-scaffold1031-247298	528810960
snp1223-scaffold1031-318884	528810962
snp1224-scaffold1031-350504	528810963
snp1225-scaffold1031-382449	528810965
snp1226-scaffold1031-411673	528810967
snp1227-scaffold1031-445207	528810968
snp1228-scaffold1031-482207	528810970
snp1229-scaffold1031-521128	528810972
snp1230-scaffold1031-586840	528810973
snp1231-scaffold1031-629015	528810975
snp1232-scaffold1031-674341	528810977
snp1233-scaffold1031-705704	528810978
snp1234-scaffold1031-739543	528810980
snp1235-scaffold1031-807356	528810981
snp1237-scaffold1031-895549	528810983
snp1238-scaffold1031-941914	528810984
snp1239-scaffold1031-974747	528810986
snp1240-scaffold1031-1017589	528810989
snp1241-scaffold1031-1061802	528810991
snp1242-scaffold1031-1108678	528810993
snp1243-scaffold1031-1140064	528810994
snp1244-scaffold1031-1174507	528810996
snp1245-scaffold1031-1203560	528810998
snp1246-scaffold1031-1255149	528810999
snp1247-scaffold1031-1301191	528811001
snp1248-scaffold1031-1329940	528811003
snp1249-scaffold1031-1371738	528811004
snp1250-scaffold1031-1409104	528811006
snp1251-scaffold1031-1482713	528811008
snp1253-scaffold1031-1565873	528811010
snp1254-scaffold10319-713	528811012
snp1255-scaffold1032-70287	528811013
snp1256-scaffold1032-104640	528811015
snp1257-scaffold1032-185523	528811017
snp1258-scaffold1032-217831	528811018
snp1259-scaffold1032-247968	528811020
snp1260-scaffold1032-283409	528811022
snp1261-scaffold1032-329262	528811023
snp1262-scaffold1032-406108	528811025
snp1263-scaffold1032-466534	528811027
snp1264-scaffold1032-495431	528811029
snp1265-scaffold1032-527606	528811031
snp1266-scaffold1032-575759	528811033
snp1267-scaffold1032-611828	528811034
snp1268-scaffold1033-14126	528811036
snp1269-scaffold1033-80655	528811038
snp1270-scaffold1033-144200	528811040
snp1271-scaffold1033-200070	528811041
snp1272-scaffold1033-245117	528811043
snp1273-scaffold1034-5714	528811045
snp1274-scaffold1034-54452	528811047
snp1275-scaffold1034-83148	528811048
snp1276-scaffold1034-115701	528811049
snp1277-scaffold1034-168052	528811052
snp1278-scaffold1034-199382	528811054
snp1279-scaffold1034-238390	528811055
snp1280-scaffold1034-267770	528811057
snp1281-scaffold1034-310167	528811059
snp1282-scaffold1034-345631	528811061
snp1283-scaffold1034-381463	528811063
snp1284-scaffold1034-435977	528811065
snp1285-scaffold1034-490522	528811067
snp1286-scaffold1034-532323	528811069
snp1287-scaffold1034-563103	528811071
snp1288-scaffold1034-612172	528811072
snp1289-scaffold1034-650575	528811074
snp1290-scaffold1034-679665	528811076
snp1291-scaffold1034-724453	528811077
snp1292-scaffold1034-767563	528811079
snp1293-scaffold1034-815383	528811080
snp1294-scaffold1034-854921	528811083
snp1295-scaffold1035-62238	528811085
snp1296-scaffold1035-113855	528811087
snp1297-scaffold1035-161561	528811089
snp1298-scaffold1035-227906	528811091
snp1299-scaffold1035-266372	528811092
snp1300-scaffold1035-320154	528811094
snp1301-scaffold1035-351667	528811096
snp1302-scaffold1035-393759	528811097
snp1303-scaffold1035-430097	528811099
snp1304-scaffold1035-463644	528811101
snp1305-scaffold1035-497005	528811102
snp1306-scaffold1035-564903	528811104
snp1307-scaffold1035-646589	528811106
snp1308-scaffold1035-700113	528811108
snp1309-scaffold1035-730644	528811109
snp1310-scaffold1035-789497	528811110
snp1311-scaffold1035-842539	528811112
snp1312-scaffold1035-872809	528811114
snp1313-scaffold1035-905479	528811115
snp1314-scaffold1035-940507	528811117
snp1315-scaffold1035-1001597	528811118
snp1316-scaffold1035-1048857	528811120
snp1317-scaffold1035-1112296	528811122
snp1318-scaffold1035-1140875	528811124
snp1319-scaffold1035-1180476	528811126
snp1320-scaffold1035-1223434	528811127
snp1321-scaffold1035-1258380	528811129
snp1322-scaffold1035-1309459	528811131
snp1323-scaffold1035-1348924	528811133
snp1324-scaffold1035-1410036	528811135
snp1325-scaffold1035-1478332	528811137
snp1326-scaffold1035-1530678	528811139
snp1327-scaffold1035-1575586	528811140
snp1328-scaffold1035-1647336	528811143
snp1329-scaffold1035-1683333	528811144
snp1330-scaffold1035-1718087	528811146
snp1331-scaffold1035-1748286	528811147
snp1332-scaffold1035-1783460	528811149
snp1333-scaffold1036-11710	528811150
snp1334-scaffold1036-42720	528811152
snp1335-scaffold1036-95940	528811154
snp1336-scaffold1036-152170	528811156
snp1337-scaffold1036-181067	528811158
snp1338-scaffold1036-232578	528811160
snp1339-scaffold1036-266763	528811162
snp1340-scaffold1036-325218	528811164
snp1341-scaffold1036-383243	528811166
snp1342-scaffold1037-10241	528811167
snp1343-scaffold1037-46920	528811168
snp1344-scaffold1037-100044	528811170
snp1345-scaffold1037-131731	528811172
snp1346-scaffold1037-238302	528811173
snp1347-scaffold1037-284107	528811175
snp1348-scaffold1037-367723	528811177
snp1349-scaffold1037-409826	528811179
snp1350-scaffold1037-463285	528811181
snp1351-scaffold1037-560235	528811183
snp1352-scaffold1037-599017	528811185
snp1353-scaffold1037-658827	528811187
snp1354-scaffold1038-4862	528811189
snp1355-scaffold1038-41950	528811191
snp1356-scaffold1038-114174	528811193
snp1357-scaffold1038-156310	528811195
snp1358-scaffold1038-202790	528811197
snp1359-scaffold1038-259347	528811199
snp1360-scaffold1038-292039	528811201
snp1361-scaffold1038-327871	528811203
snp1362-scaffold1038-394261	528811205
snp1363-scaffold1038-468245	528811207
snp1364-scaffold1038-514349	528811209
snp1365-scaffold1038-556644	528811210
snp1366-scaffold1038-603582	528811212
snp1367-scaffold1038-652548	528811214
snp1368-scaffold1038-683251	528811215
snp1369-scaffold1038-724484	528811217
snp1370-scaffold1038-805757	528811218
snp1371-scaffold1038-855089	528811220
snp1372-scaffold1038-891546	528811222
snp1373-scaffold1038-921228	528811223
snp1374-scaffold1038-950558	528811225
snp1375-scaffold1038-988978	528811227
snp1376-scaffold1038-1032158	528811229
snp1377-scaffold1038-1076903	528811230
snp1378-scaffold1038-1109836	528811231
snp1379-scaffold1038-1156778	528811233
snp1380-scaffold1038-1192735	528811235
snp1381-scaffold1038-1238170	528811236
snp1382-scaffold1038-1267530	528811238
snp1383-scaffold1038-1302154	528811239
snp1384-scaffold1038-1372703	528811241
snp1385-scaffold1038-1448652	528811242
snp1386-scaffold1038-1489477	528811244
snp1387-scaffold1038-1524343	528811246
snp1388-scaffold1038-1555024	528811248
snp1389-scaffold1038-1590541	528811249
snp1390-scaffold1038-1627105	528811251
snp1391-scaffold1038-1667450	528811252
snp1392-scaffold1038-1699704	528811254
snp1393-scaffold1038-1761386	528811257
snp1394-scaffold1038-1809670	528811259
snp1395-scaffold1038-1862633	528811261
snp1396-scaffold1038-1909847	528811262
snp1397-scaffold1038-1955599	528811263
snp1398-scaffold1038-2003562	528811265
snp1399-scaffold1038-2053603	528811267
snp1400-scaffold1038-2088593	528811269
snp1401-scaffold1038-2159501	528811270
snp1402-scaffold1038-2191182	528811272
snp1403-scaffold1038-2221204	528811274
snp1404-scaffold1038-2280519	528811276
snp1405-scaffold1038-2313351	528811278
snp1406-scaffold1038-2342431	528811280
snp1407-scaffold1038-2382437	528811281
snp1408-scaffold1038-2427371	528811283
snp1409-scaffold1038-2458665	528811284
snp1410-scaffold1038-2510766	528811286
snp1411-scaffold1038-2578487	528811288
snp1412-scaffold1038-2639241	528811289
snp1413-scaffold1038-2670265	528811291
snp1414-scaffold1038-2724370	528811293
snp1415-scaffold1038-2762722	528811295
snp1416-scaffold1038-2804268	528811296
snp1417-scaffold1038-2852857	528811298
snp1418-scaffold1038-2886853	528811300
snp1419-scaffold1038-2930063	528811301
snp1420-scaffold1038-2968776	528811303
snp1421-scaffold104-4342	528811305
snp1422-scaffold104-39435	528811307
snp1423-scaffold104-69303	528811308
snp1424-scaffold104-108136	528811310
snp1425-scaffold104-152317	528811312
snp1426-scaffold104-188294	528811314
snp1427-scaffold104-222941	528811315
snp1428-scaffold104-269889	528811317
snp1429-scaffold104-299043	528811319
snp1430-scaffold104-343932	528811321
snp1431-scaffold104-384883	528811323
snp1432-scaffold104-414956	528811324
snp1433-scaffold104-453661	528811326
snp1434-scaffold104-498400	528811327
snp1435-scaffold104-539329	528811329
snp1436-scaffold104-577771	528811330
snp1437-scaffold104-609622	528811332
snp1438-scaffold104-652045	528811334
snp1439-scaffold104-701111	528811335
snp1440-scaffold104-741113	528811337
snp1441-scaffold104-780285	528811339
snp1442-scaffold104-855315	528811341
snp1443-scaffold104-899300	528811342
snp1444-scaffold104-957951	528811344
snp1445-scaffold104-1004359	528811346
snp1446-scaffold104-1039748	528811348
snp1447-scaffold104-1082264	528811350
snp1448-scaffold104-1147808	528811352
snp1449-scaffold104-1195828	528811354
snp1450-scaffold104-1231715	528811356
snp1451-scaffold104-1265025	528811358
snp1452-scaffold104-1306491	528811359
snp1454-scaffold104-1406404	528811361
snp1455-scaffold104-1460065	528811363
snp1456-scaffold104-1513236	528811365
snp1457-scaffold104-1570752	528811367
snp1458-scaffold104-1608739	528811369
snp1459-scaffold104-1643338	528811370
snp1460-scaffold104-1675903	528811372
snp1461-scaffold104-1706714	528811373
snp1462-scaffold104-1790359	528811376
snp1464-scaffold104-1877849	528811377
snp1465-scaffold104-1907400	528811378
snp1466-scaffold104-1938740	528811380
snp1467-scaffold104-1984360	528811382
snp1469-scaffold104-2068020	528811384
snp1470-scaffold104-2101721	528811385
snp1471-scaffold104-2157254	528811387
snp1472-scaffold104-2229552	528811388
snp1473-scaffold104-2291922	528811390
snp1474-scaffold104-2333065	528811392
snp1475-scaffold104-2408327	528811394
snp1476-scaffold104-2445023	528811396
snp1477-scaffold104-2477304	528811397
snp1478-scaffold104-2506401	528811399
snp1479-scaffold104-2546438	528811401
snp1480-scaffold104-2575938	528811403
snp1481-scaffold104-2612843	528811404
snp1482-scaffold104-2666659	528811406
snp1483-scaffold104-2737678	528811408
snp1484-scaffold104-2766483	528811409
snp1486-scaffold104-2864860	528811411
snp1487-scaffold104-2920195	528811413
snp1488-scaffold104-2975145	528811415
snp1489-scaffold104-3028566	528811417
snp1490-scaffold104-3070979	528811419
snp1491-scaffold104-3102435	528811421
snp1492-scaffold104-3144422	528811422
snp1493-scaffold104-3186130	528811424
snp1494-scaffold104-3216101	528811426
snp1495-scaffold104-3256617	528811428
snp1496-scaffold104-3294082	528811430
snp1497-scaffold104-3326900	528811431
snp1498-scaffold104-3363916	528811433
snp1499-scaffold104-3399075	528811434
snp1500-scaffold104-3443977	528811436
snp1501-scaffold104-3494057	528811438
snp1502-scaffold104-3550558	528811439
snp1503-scaffold104-3593297	528811441
snp1504-scaffold104-3647004	528811443
snp1505-scaffold104-3682685	528811445
snp1506-scaffold104-3714834	528811446
snp1507-scaffold104-3747223	528811448
snp1508-scaffold104-3780638	528811449
snp1509-scaffold104-3832066	528811451
snp1510-scaffold104-3871768	528811453
snp1511-scaffold104-3914832	528811455
snp1512-scaffold104-3944912	528811456
snp1513-scaffold104-3983268	528811459
snp1514-scaffold104-4035919	528811460
snp1515-scaffold104-4080287	528811462
snp1516-scaffold104-4109500	528811464
snp1517-scaffold1040-25179	528811466
snp1518-scaffold1041-205	528811467
snp1519-scaffold1041-35044	528811469
snp1520-scaffold1041-64419	528811471
snp1521-scaffold1041-114188	528811473
snp1522-scaffold1041-145152	528811474
snp1523-scaffold1041-178144	528811476
snp1524-scaffold1041-219192	528811479
snp1525-scaffold1041-272685	528811480
snp1526-scaffold1041-330437	528811482
snp1527-scaffold1041-360292	528811484
snp1528-scaffold1041-392887	528811486
snp1529-scaffold1041-428120	528811488
snp1530-scaffold1042-7602	528811490
snp1531-scaffold1042-38533	528811492
snp1532-scaffold1042-68468	528811494
snp1533-scaffold1042-108729	528811496
snp1534-scaffold1042-149138	528811497
snp1535-scaffold1042-181616	528811500
snp1536-scaffold1042-222227	528811502
snp1537-scaffold1042-274543	528811503
snp1538-scaffold1042-329507	528811505
snp1539-scaffold1042-373097	528811507
snp1540-scaffold1042-401760	528811509
snp1541-scaffold1042-437923	528811512
snp1543-scaffold1042-519717	528811514
snp1544-scaffold1042-552789	528811516
snp1545-scaffold1042-597491	528811518
snp1546-scaffold1042-627250	528811520
snp1547-scaffold1042-678202	528811522
snp1549-scaffold1042-773791	528811524
snp1550-scaffold1042-822891	528811525
snp1551-scaffold1042-874308	528811526
snp1552-scaffold1042-904379	528811528
snp1553-scaffold1042-958919	528811530
snp1554-scaffold1042-1010444	528811532
snp1555-scaffold1042-1068020	528811534
snp1556-scaffold1042-1104910	528811536
snp1557-scaffold1042-1133717	528811538
snp1558-scaffold1042-1172975	528811539
snp1559-scaffold1042-1228004	528811542
snp1560-scaffold1042-1265866	528811544
snp1561-scaffold1043-6362	528811545
snp1562-scaffold10431-9126	528811547
snp1563-scaffold10434-6585	528811549
snp1566-scaffold1044-115638	528811551
snp1567-scaffold1044-161951	528811553
snp1568-scaffold1044-243425	528811555
snp1569-scaffold1044-289141	528811557
snp1570-scaffold1044-372338	528811559
snp1571-scaffold1044-436472	528811561
snp1572-scaffold1044-471264	528811563
snp1573-scaffold1044-506748	528811565
snp1574-scaffold1044-542638	528811566
snp1575-scaffold1044-576540	528811568
snp1576-scaffold1044-621896	528811570
snp1577-scaffold1044-661421	528811571
snp1578-scaffold1044-704703	528811573
snp1579-scaffold1044-733537	528811575
snp1580-scaffold1044-763510	528811577
snp1581-scaffold1044-793182	528811579
snp1582-scaffold1044-859138	528811580
snp1583-scaffold1044-929641	528811582
snp1584-scaffold1044-985422	528811584
snp1585-scaffold1044-1026132	528811585
snp1586-scaffold1044-1073136	528811587
snp1587-scaffold1044-1106115	528811589
snp1588-scaffold1044-1157596	528811590
snp1589-scaffold1045-274	528811592
snp1590-scaffold1045-56061	528811594
snp1591-scaffold1045-125925	528811595
snp1592-scaffold1045-178513	528811597
snp1593-scaffold1045-240170	528811599
snp1594-scaffold1045-277909	528811601
snp1595-scaffold1045-307666	528811603
snp1596-scaffold1046-745	528811605
snp1597-scaffold1046-51448	528811607
snp1598-scaffold1046-115941	528811608
snp1599-scaffold1046-152242	528811610
snp1600-scaffold1046-181764	528811612
snp1601-scaffold1046-213261	528811613
snp1602-scaffold1046-261454	528811615
snp1603-scaffold1046-304073	528811617
snp1604-scaffold1046-343678	528811618
snp1605-scaffold1046-372277	528811619
snp1606-scaffold1046-409180	528811621
snp1607-scaffold1046-453218	528811623
snp1608-scaffold1046-524933	528811625
snp1609-scaffold1046-556700	528811626
snp1610-scaffold1046-608514	528811628
snp1611-scaffold1046-644355	528811629
snp1612-scaffold1046-690978	528811631
snp1613-scaffold1046-722634	528811632
snp1614-scaffold1046-777736	528811634
snp1615-scaffold1046-820682	528811636
snp1616-scaffold1046-857683	528811637
snp1617-scaffold1046-887547	528811638
snp1618-scaffold1046-918501	528811640
snp1619-scaffold1046-973531	528811642
snp1620-scaffold1046-1013589	528811643
snp1621-scaffold1046-1046193	528811645
snp1622-scaffold1046-1075095	528811647
snp1623-scaffold1046-1135149	528811648
snp1624-scaffold1046-1181928	528811650
snp1625-scaffold1046-1222323	528811652
snp1626-scaffold1046-1262578	528811654
snp1627-scaffold1046-1301210	528811655
snp1628-scaffold1046-1340143	528811657
snp1629-scaffold1046-1372041	528811658
snp1630-scaffold1046-1400739	528811660
snp1631-scaffold1046-1431023	528811661
snp1632-scaffold1046-1461686	528811663
snp1634-scaffold1046-1550567	528811664
snp1635-scaffold1046-1580066	528811666
snp1636-scaffold1046-1612947	528811668
snp1637-scaffold10461-29557	528811670
snp1638-scaffold10469-17110	528811672
snp1639-scaffold10469-54125	528811674
snp1640-scaffold10469-208327	528811675
snp1641-scaffold1047-436	528811677
snp1642-scaffold1047-36344	528811678
snp1643-scaffold1047-85341	528811681
snp1644-scaffold1047-129784	528811682
snp1645-scaffold1047-181711	528811684
snp1646-scaffold1047-215511	528811686
snp1647-scaffold1047-270904	528811689
snp1648-scaffold1047-317880	528811691
snp1649-scaffold1047-395794	528811692
snp1651-scaffold1047-465316	528811695
snp1652-scaffold1047-501348	528811697
snp1653-scaffold1047-562238	528811698
snp1654-scaffold1047-616684	528811699
snp1655-scaffold1047-649583	528811702
snp1656-scaffold1047-697575	528811703
snp1657-scaffold1047-734760	528811704
snp1658-scaffold1047-785733	528811706
snp1659-scaffold1047-820406	528811708
snp1660-scaffold1047-851919	528811710
snp1661-scaffold1047-905213	528811711
snp1662-scaffold1047-934266	528811713
snp1663-scaffold1047-965932	528811715
snp1664-scaffold1047-1000656	528811717
snp1665-scaffold1047-1050631	528811718
snp1666-scaffold1047-1082645	528811720
snp1667-scaffold1047-1152106	528811722
snp1668-scaffold1047-1238866	528811723
snp1669-scaffold1047-1281549	528811725
snp1670-scaffold1047-1311892	528811727
snp1671-scaffold1047-1340790	528811728
snp1672-scaffold1047-1386839	528811730
snp1673-scaffold1047-1459054	528811732
snp1674-scaffold1047-1508532	528811734
snp1675-scaffold1047-1562873	528811736
snp1676-scaffold1047-1613903	528811737
snp1677-scaffold1047-1655364	528811740
snp1678-scaffold1047-1689660	528811741
snp1679-scaffold1047-1728613	528811743
snp1680-scaffold1047-1786814	528811746
snp1681-scaffold1047-1853963	528811747
snp1682-scaffold1047-1885593	528811749
snp1683-scaffold1047-1928417	528811751
snp1684-scaffold1047-1962828	528811753
snp1685-scaffold1047-2019836	528811755
snp1686-scaffold1047-2060105	528811756
snp1687-scaffold1047-2108668	528811758
snp1688-scaffold1047-2138765	528811761
snp1689-scaffold1047-2169022	528811762
snp1690-scaffold1047-2226391	528811764
snp1691-scaffold1047-2269743	528811766
snp1692-scaffold1047-2300291	528811768
snp1693-scaffold1047-2332604	528811770
snp1694-scaffold1047-2361794	528811771
snp1695-scaffold1048-23888	528811773
snp1696-scaffold1048-61993	528811775
snp1697-scaffold1048-110357	528811776
snp1698-scaffold1048-146183	528811778
snp1699-scaffold1048-181077	528811781
snp1700-scaffold1048-214249	528811783
snp1701-scaffold1048-260420	528811784
snp1702-scaffold1048-312137	528811787
snp1703-scaffold1048-365981	528811788
snp1704-scaffold1048-413128	528811790
snp1705-scaffold1048-462813	528811791
snp1706-scaffold1048-491521	528811793
snp1707-scaffold1048-547346	528811795
snp1708-scaffold1048-577280	528811797
snp1710-scaffold1048-680122	528811800
snp1711-scaffold1048-726103	528811802
snp1712-scaffold1048-775865	528811804
snp1713-scaffold1048-830429	528811806
snp1714-scaffold1048-892375	528811808
snp1715-scaffold1048-921862	528811810
snp1716-scaffold1048-960410	528811812
snp1717-scaffold1048-993442	528811814
snp1718-scaffold1048-1045444	528811815
snp1719-scaffold1048-1081342	528811817
snp1720-scaffold1048-1110475	528811819
snp1721-scaffold1048-1141503	528811821
snp1723-scaffold1048-1212160	528811822
snp1724-scaffold1048-1258383	528811824
snp1725-scaffold1048-1329567	528811826
snp1726-scaffold1048-1361133	528811828
snp1727-scaffold1048-1414393	528811829
snp1728-scaffold1048-1443285	528811831
snp1729-scaffold1048-1524339	528811833
snp1730-scaffold1048-1572705	528811835
snp1731-scaffold1048-1612194	528811837
snp1732-scaffold1048-1664943	528811838
snp1733-scaffold1048-1695007	528811840
snp1735-scaffold1048-1770340	528811842
snp1736-scaffold1048-1811800	528811844
snp1737-scaffold1048-1862128	528811846
snp1738-scaffold1048-1900672	528811847
snp1739-scaffold1048-1948503	528811849
snp1740-scaffold1048-1979346	528811851
snp1741-scaffold1048-2022003	528811853
snp1742-scaffold1048-2068771	528811855
snp1743-scaffold1049-1532	528811856
snp1744-scaffold1049-66422	528811858
snp1745-scaffold1049-113524	528811860
snp1746-scaffold1049-172125	528811862
snp1747-scaffold1049-200801	528811864
snp1748-scaffold1049-234360	528811866
snp1749-scaffold1049-270642	528811867
snp1750-scaffold1049-304338	528811869
snp1751-scaffold1049-364675	528811871
snp1752-scaffold1049-393245	528811873
snp1754-scaffold1049-479845	528811875
snp1755-scaffold1049-513884	528811876
snp1756-scaffold1049-548491	528811878
snp1757-scaffold1049-604411	528811880
snp1758-scaffold1049-635356	528811882
snp1759-scaffold1049-666384	528811884
snp1760-scaffold1049-731310	528811886
snp1761-scaffold1049-768455	528811887
snp1762-scaffold1049-799468	528811889
snp1763-scaffold1049-833730	528811891
snp1764-scaffold1049-911138	528811893
snp1765-scaffold1049-967718	528811895
snp1766-scaffold1049-1000995	528811896
snp1767-scaffold1049-1053131	528811898
snp1768-scaffold1049-1111015	528811900
snp1769-scaffold1049-1147337	528811902
snp1770-scaffold1049-1199418	528811904
snp1771-scaffold1049-1257694	528811905
snp1772-scaffold1049-1308757	528811907
snp1773-scaffold1049-1354829	528811909
snp1774-scaffold1049-1401308	528811911
snp1775-scaffold1049-1444450	528811912
snp1776-scaffold1049-1495416	528811914
snp1777-scaffold105-12648	528811916
snp1778-scaffold105-58437	528811918
snp1779-scaffold105-102573	528811919
snp1780-scaffold105-163844	528811921
snp1781-scaffold105-211913	528811923
snp1782-scaffold105-251333	528811925
snp1783-scaffold105-280470	528811927
snp1784-scaffold105-327305	528811929
snp1785-scaffold105-359685	528811930
snp1786-scaffold105-392901	528811932
snp1787-scaffold105-444223	528811934
snp1788-scaffold105-472853	528811936
snp1789-scaffold105-533547	528811938
snp1791-scaffold105-617792	528811939
snp1792-scaffold105-660423	528811941
snp1793-scaffold105-708082	528811943
snp1794-scaffold105-755200	528811945
snp1795-scaffold105-809883	528811947
snp1796-scaffold105-845243	528811948
snp1797-scaffold105-889547	528811950
snp1798-scaffold105-925177	528811952
snp1799-scaffold105-965156	528811954
snp1800-scaffold105-1011052	528811955
snp1801-scaffold105-1044230	528811957
snp1802-scaffold105-1103823	528811959
snp1803-scaffold105-1136540	528811960
snp1804-scaffold105-1168700	528811962
snp1806-scaffold105-1258303	528811964
snp1807-scaffold105-1289529	528811965
snp1809-scaffold105-1364051	528811967
snp1810-scaffold105-1394238	528811969
snp1811-scaffold105-1450869	528811971
snp1812-scaffold1050-2854	528811972
snp1813-scaffold1050-47318	528811974
snp1814-scaffold1050-79523	528811976
snp1815-scaffold1050-113520	528811978
snp1817-scaffold1050-185268	528811979
snp1818-scaffold1050-219494	528811981
snp1819-scaffold1050-264183	528811983
snp1820-scaffold1050-293381	528811985
snp1821-scaffold1050-343044	528811987
snp1822-scaffold1050-410006	528811988
snp1823-scaffold1051-630	528811990
snp1824-scaffold1051-31157	528811992
snp1825-scaffold1051-61141	528811994
snp1826-scaffold1051-111599	528811996
snp1827-scaffold1051-170702	528811998
snp1828-scaffold1051-213638	528811999
snp1829-scaffold1051-257942	528812001
snp1830-scaffold1052-6138	528812003
snp1831-scaffold1052-38779	528812005
snp1832-scaffold1052-78151	528812006
snp1833-scaffold1052-112436	528812008
snp1834-scaffold1052-176216	528812010
snp1835-scaffold1052-211450	528812012
snp1836-scaffold1052-250525	528812013
snp1837-scaffold1052-286746	528812015
snp1838-scaffold1052-332190	528812017
snp1839-scaffold1052-364281	528812019
snp1840-scaffold1052-394906	528812021
snp1841-scaffold1052-433464	528812023
snp1842-scaffold1052-490895	528812025
snp1843-scaffold1052-570220	528812026
snp1844-scaffold1052-629772	528812028
snp1845-scaffold1052-673150	528812030
snp1846-scaffold1052-705099	528812032
snp1847-scaffold1052-740346	528812033
snp1848-scaffold1052-795738	528812035
snp1849-scaffold1052-845579	528812037
snp1850-scaffold1052-880065	528812039
snp1852-scaffold1052-948333	528812040
snp1853-scaffold1052-977656	528812042
snp1854-scaffold1052-1028976	528812044
snp1855-scaffold1052-1082889	528812046
snp1856-scaffold1052-1135434	528812047
snp1857-scaffold1052-1185039	528812049
snp1858-scaffold1052-1225291	528812051
snp1859-scaffold1052-1276490	528812053
snp1860-scaffold1052-1313683	528812054
snp1861-scaffold1052-1348807	528812056
snp1862-scaffold1052-1384722	528812058
snp1863-scaffold1052-1425329	528812060
snp1864-scaffold1052-1494741	528812061
snp1865-scaffold1052-1523376	528812063
snp1866-scaffold1052-1570851	528812065
snp1867-scaffold1052-1630392	528812067
snp1868-scaffold1052-1666617	528812068
snp1869-scaffold1052-1714959	528812070
snp1870-scaffold1052-1754374	528812072
snp1871-scaffold1052-1836531	528812074
snp1872-scaffold1052-1870670	528812075
snp1873-scaffold1052-1903627	528812077
snp1874-scaffold1052-1940325	528812079
snp1875-scaffold1052-1968995	528812081
snp1876-scaffold1052-2036343	528812082
snp1877-scaffold1052-2082644	528812084
snp1878-scaffold1052-2139830	528812086
snp1879-scaffold1052-2170525	528812088
snp1880-scaffold1052-2240134	528812089
snp1881-scaffold1052-2289309	528812091
snp1882-scaffold1052-2347890	528812093
snp1883-scaffold1052-2390144	528812095
snp1884-scaffold1052-2430382	528812097
snp1885-scaffold1052-2469781	528812098
snp1886-scaffold1052-2504305	528812100
snp1887-scaffold1052-2534483	528812102
snp1888-scaffold1052-2564525	528812104
snp1889-scaffold1052-2603606	528812105
snp1890-scaffold1052-2660871	528812107
snp1891-scaffold1052-2705867	528812109
snp1892-scaffold1052-2764966	528812111
snp1893-scaffold1052-2816918	528812112
snp1894-scaffold1052-2860610	528812114
snp1895-scaffold1052-2914127	528812116
snp1896-scaffold1052-2943601	528812118
snp1897-scaffold1052-2976319	528812119
snp1898-scaffold1053-15272	528812121
snp1899-scaffold1053-52594	528812123
snp1900-scaffold1053-107119	528812125
snp1901-scaffold1053-140971	528812127
snp1902-scaffold1053-197563	528812129
snp1903-scaffold1053-226477	528812130
snp1904-scaffold1053-276035	528812132
snp1905-scaffold1053-323475	528812134
snp1906-scaffold1053-358537	528812136
snp1907-scaffold1053-389601	528812138
snp1908-scaffold1053-426326	528812140
snp1909-scaffold1053-456862	528812141
snp1910-scaffold1053-486646	528812143
snp1911-scaffold1053-542075	528812145
snp1912-scaffold1053-590737	528812147
snp1913-scaffold1053-629420	528812148
snp1914-scaffold1053-684219	528812150
snp1915-scaffold1053-743041	528812152
snp1916-scaffold1053-774199	528812154
snp1917-scaffold1053-805759	528812156
snp1918-scaffold1053-840654	528812157
snp1919-scaffold1053-869618	528812159
snp1920-scaffold1053-909515	528812161
snp1921-scaffold1053-944633	528812163
snp1922-scaffold1053-990179	528812165
snp1923-scaffold1053-1020946	528812167
snp1924-scaffold1053-1069740	528812168
snp1925-scaffold1053-1108443	528812170
snp1926-scaffold1053-1139377	528812172
snp1927-scaffold1053-1170358	528812174
snp1928-scaffold1053-1200311	528812175
snp1929-scaffold1053-1241461	528812177
snp1930-scaffold1053-1320114	528812179
snp1931-scaffold1053-1363517	528812181
snp1932-scaffold1053-1399406	528812182
snp1933-scaffold1053-1430796	528812184
snp1934-scaffold1053-1499209	528812186
snp1936-scaffold1054-5942	528812188
snp1937-scaffold1054-54887	528812190
snp1938-scaffold1054-108853	528812191
snp1939-scaffold1054-148753	528812193
snp1940-scaffold1054-207995	528812194
snp1941-scaffold1054-247012	528812196
snp1942-scaffold1054-281717	528812198
snp1943-scaffold1054-325107	528812200
snp1944-scaffold1054-359505	528812202
snp1945-scaffold1054-388439	528812203
snp1946-scaffold1054-427986	528812205
snp1947-scaffold1054-489178	528812207
snp1948-scaffold1054-527815	528812208
snp1949-scaffold1054-565292	528812210
snp1950-scaffold1054-595469	528812212
snp1951-scaffold1054-634250	528812214
snp1952-scaffold1054-687207	528812216
snp1953-scaffold1055-36505	528812217
snp1954-scaffold1055-94277	528812219
snp1955-scaffold1055-133048	528812221
snp1956-scaffold1055-181562	528812222
snp1957-scaffold1055-244140	528812224
snp1958-scaffold1055-276982	528812226
snp1959-scaffold1055-316448	528812227
snp1960-scaffold1055-351704	528812229
snp1961-scaffold1055-383683	528812231
snp1962-scaffold1055-412215	528812233
snp1963-scaffold1055-462072	528812235
snp1964-scaffold1055-498186	528812237
snp1965-scaffold1055-528881	528812238
snp1966-scaffold1055-578838	528812240
snp1967-scaffold1055-630440	528812242
snp1968-scaffold1055-659190	528812244
snp1969-scaffold1055-704043	528812245
snp1970-scaffold1055-769728	528812247
snp1971-scaffold1055-815198	528812249
snp1972-scaffold1055-861505	528812251
snp1973-scaffold1055-927624	528812252
snp1974-scaffold1055-959472	528812254
snp1975-scaffold1056-33041	528812256
snp1976-scaffold1056-124526	528812257
snp1977-scaffold1056-165859	528812259
snp1978-scaffold1056-219994	528812261
snp1979-scaffold1056-249174	528812263
snp1980-scaffold1057-5026	528812264
snp1981-scaffold1057-47854	528812266
snp1982-scaffold1057-92582	528812268
snp1983-scaffold1057-139069	528812270
snp1984-scaffold1057-175410	528812272
snp1985-scaffold1057-222129	528812273
snp1986-scaffold1057-289223	528812275
snp1987-scaffold1058-18044	528812277
snp1988-scaffold1058-50675	528812279
snp1989-scaffold1058-80706	528812281
snp1990-scaffold1059-22348	528812283
snp1991-scaffold1059-52623	528812284
snp1992-scaffold1059-103312	528812286
snp1993-scaffold1059-140697	528812288
snp1994-scaffold1059-195381	528812290
snp1995-scaffold1059-254736	528812292
snp1996-scaffold1059-284282	528812294
snp1997-scaffold1059-317410	528812295
snp1998-scaffold1059-381790	528812297
snp2000-scaffold1059-463386	528812299
snp2001-scaffold1059-507731	528812301
snp2002-scaffold1059-594903	528812302
snp2003-scaffold1059-624652	528812304
snp2004-scaffold1059-661876	528812306
snp2005-scaffold1059-691415	528812308
snp2006-scaffold1059-729589	528812309
snp2007-scaffold1059-793920	528812311
snp2008-scaffold1059-835165	528812313
snp2009-scaffold1059-876282	528812315
snp2010-scaffold1059-936497	528812316
snp2012-scaffold1059-1028651	528812318
snp2013-scaffold1059-1064570	528812320
snp2014-scaffold1059-1117282	528812321
snp2015-scaffold1059-1181630	528812323
snp2016-scaffold1059-1221209	528812325
snp2017-scaffold1059-1272525	528812327
snp2018-scaffold1059-1310609	528812329
snp2019-scaffold1059-1345110	528812330
snp2020-scaffold1059-1379404	528812332
snp2021-scaffold1059-1431982	528812334
snp2022-scaffold106-12019	528812336
snp2023-scaffold106-45807	528812338
snp2024-scaffold106-90274	528812339
snp2025-scaffold106-120460	528812341
snp2026-scaffold106-156875	528812343
snp2027-scaffold106-217719	528812345
snp2028-scaffold106-272398	528812346
snp2029-scaffold106-336032	528812348
snp2030-scaffold106-387818	528812349
snp2031-scaffold106-461271	528812351
snp2032-scaffold106-503423	528812353
snp2033-scaffold106-552275	528812355
snp2034-scaffold106-584285	528812357
snp2035-scaffold106-622339	528812358
snp2036-scaffold1060-12483	528812360
snp2037-scaffold1060-67109	528812362
snp2038-scaffold1060-125943	528812364
snp2039-scaffold1060-202673	528812366
snp2040-scaffold1060-231195	528812367
snp2042-scaffold1061-20259	528812369
snp2043-scaffold1062-86932	528812371
snp2044-scaffold1062-119572	528812373
snp2046-scaffold1062-194364	528812374
snp2047-scaffold1062-227497	528812376
snp2048-scaffold1062-298830	528812378
snp2049-scaffold1062-329253	528812380
snp2050-scaffold1062-373018	528812381
snp2051-scaffold1062-405392	528812383
snp2052-scaffold1062-439098	528812385
snp2053-scaffold1062-478617	528812387
snp2054-scaffold1062-514813	528812389
snp2055-scaffold1062-575550	528812390
snp2056-scaffold1062-632905	528812392
snp2057-scaffold1062-704188	528812394
snp2058-scaffold1062-736165	528812395
snp2059-scaffold1062-768582	528812397
snp2060-scaffold1062-866515	528812399
snp2061-scaffold1063-5476	528812400
snp2062-scaffold1063-34675	528812402
snp2063-scaffold1063-71292	528812404
snp2064-scaffold1063-100072	528812406
snp2065-scaffold1063-150053	528812407
snp2066-scaffold1063-191190	528812409
snp2067-scaffold1063-241276	528812411
snp2068-scaffold1063-287543	528812413
snp2069-scaffold1063-320336	528812414
snp2070-scaffold1063-351766	528812416
snp2071-scaffold1063-381898	528812418
snp2072-scaffold1063-426325	528812420
snp2073-scaffold1063-478529	528812421
snp2074-scaffold1063-543940	528812423
snp2075-scaffold1063-597215	528812425
snp2076-scaffold1063-639771	528812427
snp2077-scaffold1063-679132	528812428
snp2078-scaffold1063-716947	528812430
snp2079-scaffold1063-757606	528812432
snp2080-scaffold1063-787508	528812434
snp2081-scaffold1063-822852	528812436
snp2082-scaffold1063-857243	528812437
snp2083-scaffold1063-906001	528812439
snp2084-scaffold1063-940337	528812441
snp2085-scaffold1063-977880	528812443
snp2086-scaffold1063-1008940	528812444
snp2087-scaffold1063-1040631	528812446
snp2088-scaffold1063-1069779	528812447
snp2089-scaffold1063-1102441	528812449
snp2090-scaffold1063-1177302	528812451
snp2091-scaffold1063-1210035	528812452
snp2092-scaffold1063-1241086	528812454
snp2093-scaffold1063-1297473	528812456
snp2094-scaffold1063-1330041	528812457
snp2095-scaffold1064-10409	528812459
snp2096-scaffold1064-50285	528812460
snp2097-scaffold1064-98819	528812462
snp2098-scaffold1064-154585	528812464
snp2099-scaffold1064-208275	528812466
snp2100-scaffold1064-249913	528812468
snp2101-scaffold1064-293464	528812469
snp2102-scaffold1064-330463	528812471
snp2103-scaffold1064-379283	528812473
snp2104-scaffold1064-422782	528812475
snp2105-scaffold1064-456349	528812476
snp2106-scaffold1064-494098	528812478
snp2107-scaffold1064-527343	528812480
snp2108-scaffold1064-570704	528812481
snp2109-scaffold1064-621205	528812483
snp2110-scaffold1064-651783	528812485
snp2111-scaffold1064-701960	528812486
snp2112-scaffold1064-754263	528812488
snp2113-scaffold1064-795038	528812490
snp2114-scaffold1064-852732	528812492
snp2115-scaffold1064-925124	528812494
snp2116-scaffold1064-997879	528812496
snp2117-scaffold1064-1046078	528812497
snp2118-scaffold1064-1091022	528812499
snp2119-scaffold1064-1151745	528812501
snp2120-scaffold1064-1190729	528812502
snp2121-scaffold1064-1224216	528812504
snp2122-scaffold1064-1256815	528812506
snp2123-scaffold1064-1296824	528812507
snp2124-scaffold1064-1326769	528812509
snp2125-scaffold1064-1376927	528812511
snp2126-scaffold1064-1409668	528812513
snp2127-scaffold1064-1455065	528812515
snp2128-scaffold1064-1519130	528812516
snp2129-scaffold1064-1556397	528812518
snp2130-scaffold1064-1592130	528812520
snp2131-scaffold1064-1621496	528812522
snp2132-scaffold1064-1670496	528812523
snp2133-scaffold1064-1709444	528812525
snp2134-scaffold1065-14019	528812527
snp2135-scaffold1065-72268	528812529
snp2136-scaffold1065-110200	528812530
snp2137-scaffold1065-145882	528812532
snp2138-scaffold1065-183478	528812534
snp2139-scaffold1065-220176	528812536
snp2140-scaffold1065-256560	528812537
snp2141-scaffold1065-308545	528812539
snp2142-scaffold1065-346259	528812541
snp2143-scaffold1065-377139	528812543
snp2144-scaffold1065-411721	528812545
snp2145-scaffold1065-466784	528812546
snp2146-scaffold1065-495676	528812548
snp2147-scaffold1065-566436	528812550
snp2148-scaffold1065-598120	528812551
snp2149-scaffold1065-636003	528812553
snp2150-scaffold1065-670948	528812555
snp2151-scaffold1065-699882	528812557
snp2152-scaffold1065-731095	528812558
snp2153-scaffold1065-770221	528812560
snp2154-scaffold1065-816225	528812562
snp2155-scaffold1065-868964	528812563
snp2156-scaffold1065-899647	528812565
snp2157-scaffold1066-34052	528812567
snp2158-scaffold1066-91556	528812569
snp2159-scaffold1066-131035	528812571
snp2160-scaffold1066-171476	528812572
snp2161-scaffold1066-202373	528812574
snp2162-scaffold1066-251789	528812576
snp2163-scaffold1066-284083	528812578
snp2164-scaffold1066-317927	528812579
snp2165-scaffold1066-367197	528812581
snp2166-scaffold1066-397698	528812583
snp2167-scaffold1066-434281	528812585
snp2168-scaffold1066-464347	528812587
snp2169-scaffold1066-502446	528812588
snp2170-scaffold1066-534203	528812590
snp2171-scaffold1066-596966	528812592
snp2172-scaffold1066-656642	528812594
snp2173-scaffold1066-695070	528812595
snp2174-scaffold1066-737149	528812597
snp2175-scaffold1066-766605	528812599
snp2176-scaffold1066-801755	528812601
snp2177-scaffold1066-845377	528812602
snp2178-scaffold1066-928038	528812604
snp2179-scaffold1066-979361	528812606
snp2180-scaffold1066-1013600	528812607
snp2181-scaffold1066-1048134	528812609
snp2182-scaffold1066-1079804	528812611
snp2183-scaffold1066-1111590	528812613
snp2184-scaffold1066-1143061	528812614
snp2185-scaffold1066-1194045	528812616
snp2186-scaffold1066-1237520	528812618
snp2187-scaffold1066-1280176	528812620
snp2188-scaffold1067-4710	528812621
snp2189-scaffold1067-61631	528812623
snp2190-scaffold1067-96270	528812625
snp2191-scaffold1067-131267	528812626
snp2192-scaffold1067-167240	528812628
snp2193-scaffold1067-197802	528812630
snp2194-scaffold1067-229390	528812631
snp2195-scaffold1067-271519	528812633
snp2196-scaffold1067-326039	528812635
snp2197-scaffold1067-365610	528812636
snp2198-scaffold1067-403812	528812638
snp2199-scaffold1067-446100	528812640
snp2200-scaffold1067-487120	528812642
snp2201-scaffold1067-525479	528812643
snp2202-scaffold1067-563682	528812645
snp2203-scaffold1067-605022	528812647
snp2205-scaffold1067-685976	528812648
snp2206-scaffold1067-720051	528812650
snp2207-scaffold1067-755387	528812652
snp2208-scaffold1067-793682	528812654
snp2209-scaffold1068-7650	528812655
snp2210-scaffold1068-57692	528812657
snp2211-scaffold1068-89825	528812659
snp2212-scaffold1068-123657	528812661
snp2213-scaffold1068-164297	528812663
snp2214-scaffold1068-217330	528812664
snp2215-scaffold1068-292539	528812666
snp2216-scaffold1068-341852	528812668
snp2217-scaffold1068-394577	528812670
snp2218-scaffold1068-446882	528812672
snp2219-scaffold1068-476254	528812673
snp2220-scaffold1068-518877	528812675
snp2221-scaffold1068-562573	528812677
snp2222-scaffold1068-602758	528812679
snp2223-scaffold1068-634593	528812680
snp2224-scaffold1068-679535	528812682
snp2225-scaffold1068-712461	528812683
snp2226-scaffold1068-742023	528812685
snp2227-scaffold1068-776066	528812687
snp2228-scaffold1068-815862	528812689
snp2229-scaffold1068-844565	528812690
snp2230-scaffold1068-890585	528812692
snp2231-scaffold1068-927167	528812694
snp2232-scaffold1069-32855	528812696
snp2233-scaffold1069-92306	528812697
snp2234-scaffold1069-143139	528812699
snp2235-scaffold1069-178237	528812701
snp2236-scaffold1069-246286	528812703
snp2237-scaffold1069-286374	528812704
snp2238-scaffold1069-344306	528812706
snp2239-scaffold1069-384905	528812708
snp2240-scaffold1069-433050	528812710
snp2241-scaffold1069-462570	528812711
snp2242-scaffold1069-506037	528812713
snp2243-scaffold1069-562622	528812715
snp2244-scaffold1069-607019	528812716
snp2245-scaffold1069-650977	528812718
snp2246-scaffold1069-699694	528812720
snp2247-scaffold1069-734642	528812722
snp2249-scaffold1069-868474	528812723
snp2250-scaffold1069-909293	528812725
snp2252-scaffold1069-999438	528812727
snp2253-scaffold1069-1041798	528812729
snp2254-scaffold1069-1074598	528812730
snp2255-scaffold1069-1127603	528812732
snp2256-scaffold1069-1181374	528812734
snp2257-scaffold1069-1215480	528812736
snp2258-scaffold1069-1249995	528812737
snp2259-scaffold1069-1280568	528812739
snp2260-scaffold1069-1337154	528812740
snp2261-scaffold1069-1388810	528812742
snp2262-scaffold1069-1422130	528812744
snp2263-scaffold1069-1450732	528812746
snp2264-scaffold1069-1526686	528812748
snp2265-scaffold1069-1559932	528812749
snp2266-scaffold1069-1624161	528812751
snp2267-scaffold1069-1677430	528812753
snp2268-scaffold1069-1722951	528812755
snp2270-scaffold1069-1801026	528812756
snp2271-scaffold1069-1839154	528812758
snp2272-scaffold1069-1869273	528812760
snp2273-scaffold1069-1928976	528812762
snp2274-scaffold1069-1987396	528812763
snp2275-scaffold1069-2017849	528812765
snp2276-scaffold1069-2075643	528812767
snp2277-scaffold1069-2116657	528812768
snp2278-scaffold1069-2179528	528812770
snp2279-scaffold1069-2234213	528812772
snp2280-scaffold1069-2272498	528812774
snp2281-scaffold1069-2305972	528812776
snp2282-scaffold1069-2358739	528812777
snp2283-scaffold1069-2408630	528812779
snp2284-scaffold1069-2439604	528812780
snp2286-scaffold1069-2525871	528812782
snp2287-scaffold1069-2569343	528812784
snp2288-scaffold1069-2617164	528812786
snp2289-scaffold1069-2655333	528812787
snp2290-scaffold107-8569	528812789
snp2291-scaffold107-61473	528812790
snp2292-scaffold107-92036	528812791
snp2293-scaffold107-128757	528812793
snp2294-scaffold107-168611	528812795
snp2295-scaffold107-198541	528812797
snp2296-scaffold107-229476	528812798
snp2297-scaffold107-268091	528812799
snp2298-scaffold107-299092	528812801
snp2299-scaffold107-339649	528812803
snp2300-scaffold107-379747	528812804
snp2301-scaffold107-408774	528812806
snp2302-scaffold107-451710	528812807
snp2303-scaffold107-498181	528812809
snp2304-scaffold107-544032	528812810
snp2305-scaffold107-580586	528812812
snp2307-scaffold107-680833	528812814
snp2308-scaffold107-732638	528812815
snp2309-scaffold107-811030	528812817
snp2310-scaffold107-867079	528812819
snp2311-scaffold107-898972	528812820
snp2312-scaffold107-948283	528812821
snp2313-scaffold107-1003849	528812823
snp2314-scaffold107-1051121	528812825
snp2315-scaffold107-1081430	528812827
snp2316-scaffold107-1121503	528812828
snp2318-scaffold107-1186705	528812829
snp2319-scaffold107-1238542	528812831
snp2320-scaffold107-1303358	528812833
snp2321-scaffold107-1332475	528812834
snp2322-scaffold107-1367537	528812836
snp2323-scaffold107-1431104	528812837
snp2324-scaffold107-1477254	528812839
snp2325-scaffold107-1527578	528812841
snp2326-scaffold107-1556604	528812842
snp2327-scaffold107-1588715	528812844
snp2328-scaffold107-1618803	528812846
snp2329-scaffold107-1647546	528812847
snp2330-scaffold107-1718000	528812849
snp2331-scaffold107-1767660	528812851
snp2332-scaffold107-1815693	528812852
snp2333-scaffold107-1851578	528812854
snp2334-scaffold107-1908928	528812855
snp2335-scaffold107-1957186	528812856
snp2336-scaffold107-2023208	528812858
snp2337-scaffold107-2051942	528812859
snp2338-scaffold107-2087369	528812861
snp2339-scaffold107-2142883	528812862
snp2340-scaffold107-2192270	528812864
snp2341-scaffold107-2224482	528812865
snp2342-scaffold107-2261844	528812867
snp2343-scaffold107-2296737	528812869
snp2344-scaffold107-2341742	528812870
snp2345-scaffold107-2399598	528812872
snp2346-scaffold107-2452613	528812874
snp2347-scaffold107-2494736	528812875
snp2348-scaffold107-2543855	528812877
snp2349-scaffold107-2572507	528812879
snp2350-scaffold107-2610486	528812880
snp2351-scaffold107-2657904	528812882
snp2352-scaffold107-2714683	528812883
snp2353-scaffold107-2775689	528812885
snp2354-scaffold107-2809778	528812886
snp2355-scaffold107-2859907	528812887
snp2356-scaffold107-2920268	528812889
snp2357-scaffold107-2992392	528812890
snp2358-scaffold107-3021828	528812892
snp2359-scaffold107-3054907	528812894
snp2360-scaffold107-3091914	528812895
snp2361-scaffold107-3126045	528812896
snp2362-scaffold107-3159231	528812898
snp2363-scaffold107-3191345	528812900
snp2364-scaffold107-3224242	528812901
snp2365-scaffold107-3269651	528812903
snp2366-scaffold107-3312407	528812904
snp2367-scaffold107-3368376	528812906
snp2368-scaffold107-3424366	528812907
snp2369-scaffold107-3461522	528812909
snp2370-scaffold107-3518184	528812911
snp2371-scaffold107-3559180	528812912
snp2372-scaffold107-3594772	528812913
snp2373-scaffold107-3662653	528812915
snp2374-scaffold107-3710006	528812916
snp2375-scaffold107-3739131	528812918
snp2376-scaffold107-3779354	528812919
snp2377-scaffold107-3843571	528812921
snp2378-scaffold107-3916011	528812923
snp2379-scaffold107-3960100	528812924
snp2380-scaffold107-4011690	528812926
snp2381-scaffold107-4044372	528812928
snp2382-scaffold107-4095079	528812929
snp2383-scaffold107-4123971	528812931
snp2384-scaffold107-4180637	528812933
snp2385-scaffold107-4230753	528812935
snp2386-scaffold107-4310297	528812936
snp2387-scaffold107-4351800	528812937
snp2389-scaffold107-4452221	528812939
snp2390-scaffold107-4498259	528812940
snp2391-scaffold107-4539893	528812942
snp2392-scaffold107-4569760	528812944
snp2393-scaffold107-4605802	528812945
snp2394-scaffold107-4638102	528812947
snp2395-scaffold107-4708137	528812948
snp2396-scaffold107-4741099	528812950
snp2397-scaffold107-4770799	528812951
snp2398-scaffold107-4801219	528812952
snp2399-scaffold107-4863887	528812954
snp2400-scaffold107-4924792	528812956
snp2401-scaffold107-4957659	528812957
snp2402-scaffold107-5006876	528812959
snp2403-scaffold107-5061895	528812961
snp2404-scaffold107-5126072	528812963
snp2405-scaffold107-5156966	528812964
snp2407-scaffold107-5238531	528812966
snp2408-scaffold107-5267268	528812967
snp2409-scaffold107-5311501	528812969
snp2410-scaffold107-5353090	528812971
snp2411-scaffold107-5382712	528812973
snp2412-scaffold107-5426731	528812974
snp2413-scaffold107-5486105	528812976
snp2414-scaffold107-5526012	528812978
snp2415-scaffold107-5592483	528812979
snp2416-scaffold107-5639089	528812981
snp2417-scaffold107-5686625	528812982
snp2418-scaffold107-5721805	528812984
snp2419-scaffold107-5761477	528812986
snp2420-scaffold107-5795027	528812988
snp2421-scaffold107-5847038	528812989
snp2422-scaffold107-5881388	528812991
snp2423-scaffold107-5926972	528812992
snp2424-scaffold107-5956741	528812994
snp2425-scaffold107-5994309	528812995
snp2426-scaffold107-6048868	528812997
snp2427-scaffold107-6077920	528812998
snp2428-scaffold107-6133195	528813000
snp2429-scaffold107-6203966	528813002
snp2431-scaffold107-6282768	528813004
snp2432-scaffold107-6351420	528813005
snp2433-scaffold107-6389499	528813006
snp2434-scaffold107-6443901	528813008
snp2435-scaffold107-6480939	528813010
snp2436-scaffold107-6510838	528813011
snp2437-scaffold107-6550531	528813013
snp2438-scaffold107-6590879	528813014
snp2439-scaffold107-6624674	528813016
snp2440-scaffold107-6660220	528813018
snp2441-scaffold107-6718715	528813020
snp2442-scaffold107-6750114	528813022
snp2443-scaffold107-6787723	528813023
snp2444-scaffold107-6841261	528813025
snp2445-scaffold107-6880614	528813027
snp2446-scaffold107-6919320	528813029
snp2447-scaffold107-6962812	528813030
snp2448-scaffold107-7025132	528813032
snp2449-scaffold107-7080121	528813034
snp2450-scaffold107-7135114	528813036
snp2451-scaffold107-7164672	528813038
snp2452-scaffold107-7197749	528813039
snp2453-scaffold107-7231577	528813041
snp2454-scaffold107-7284219	528813043
snp2455-scaffold107-7316583	528813045
snp2456-scaffold107-7351739	528813047
snp2457-scaffold107-7404710	528813049
snp2458-scaffold107-7463064	528813050
snp2459-scaffold107-7502122	528813052
snp2460-scaffold107-7537875	528813054
snp2461-scaffold107-7574117	528813056
snp2462-scaffold107-7603456	528813057
snp2463-scaffold107-7667948	528813059
snp2464-scaffold107-7698744	528813061
snp2465-scaffold107-7755303	528813063
snp2466-scaffold107-7790377	528813065
snp2467-scaffold107-7821698	528813066
snp2468-scaffold107-7856043	528813068
snp2469-scaffold107-7886598	528813070
snp2470-scaffold107-7919870	528813072
snp2471-scaffold107-7967189	528813074
snp2472-scaffold107-8019985	528813075
snp2473-scaffold107-8065734	528813077
snp2474-scaffold107-8103042	528813079
snp2475-scaffold107-8145419	528813081
snp2476-scaffold107-8177757	528813083
snp2477-scaffold107-8232407	528813085
snp2478-scaffold107-8262337	528813086
snp2479-scaffold107-8308718	528813088
snp2480-scaffold107-8384537	528813090
snp2481-scaffold107-8431556	528813092
snp2482-scaffold107-8471299	528813093
snp2483-scaffold107-8517680	528813095
snp2484-scaffold107-8564902	528813097
snp2485-scaffold107-8597449	528813099
snp2486-scaffold107-8643904	528813100
snp2487-scaffold107-8672712	528813102
snp2488-scaffold107-8709273	528813103
snp2489-scaffold107-8760914	528813105
snp2490-scaffold107-8789739	528813106
snp2491-scaffold107-8820827	528813108
snp2492-scaffold107-8882123	528813110
snp2493-scaffold107-8924569	528813111
snp2494-scaffold107-8983347	528813112
snp2495-scaffold107-9024949	528813114
snp2496-scaffold107-9062139	528813116
snp2497-scaffold107-9106120	528813117
snp2498-scaffold107-9167567	528813119
snp2499-scaffold1070-639	528813121
snp2500-scaffold1070-33323	528813123
snp2501-scaffold1070-90390	528813124
snp2502-scaffold1070-140215	528813125
snp2503-scaffold1070-197541	528813127
snp2504-scaffold1070-227712	528813128
snp2505-scaffold1070-257827	528813130
snp2506-scaffold1070-287828	528813131
snp2507-scaffold1070-332941	528813133
snp2508-scaffold1071-20247	528813134
snp2509-scaffold1071-68409	528813136
snp2510-scaffold1071-101210	528813137
snp2512-scaffold1071-162921	528813138
snp2513-scaffold1071-215635	528813140
snp2514-scaffold1071-262883	528813142
snp2515-scaffold1071-330595	528813144
snp2516-scaffold1071-376636	528813145
snp2517-scaffold1071-429692	528813147
snp2518-scaffold1071-477188	528813148
snp2519-scaffold1071-506828	528813150
snp2520-scaffold1074-21763	528813152
snp2521-scaffold1074-71819	528813153
snp2522-scaffold1074-127387	528813155
snp2523-scaffold1074-169905	528813157
snp2524-scaffold1074-215506	528813158
snp2525-scaffold1074-255246	528813160
snp2526-scaffold1074-311468	528813161
snp2527-scaffold1074-342447	528813163
snp2528-scaffold1074-377539	528813164
snp2529-scaffold1074-420121	528813166
snp2530-scaffold1074-452430	528813168
snp2531-scaffold1074-488100	528813169
snp2532-scaffold1074-525939	528813171
snp2533-scaffold1074-556982	528813173
snp2534-scaffold1074-587559	528813175
snp2535-scaffold1074-641088	528813177
snp2536-scaffold1074-696601	528813178
snp2538-scaffold1074-765726	528813180
snp2539-scaffold1074-823960	528813182
snp2540-scaffold1074-861075	528813184
snp2542-scaffold1074-949112	528813185
snp2543-scaffold1074-997486	528813187
snp2544-scaffold1074-1041940	528813189
snp2545-scaffold1074-1086687	528813191
snp2546-scaffold1074-1122776	528813193
snp2547-scaffold1074-1153335	528813194
snp2548-scaffold1074-1186351	528813196
snp2549-scaffold1074-1225573	528813198
snp2550-scaffold1074-1264196	528813200
snp2551-scaffold1075-24018	528813201
snp2552-scaffold1075-54825	528813203
snp2553-scaffold1075-84109	528813205
snp2554-scaffold1075-116904	528813207
snp2555-scaffold1075-168631	528813208
snp2556-scaffold1075-224741	528813210
snp2557-scaffold1075-276986	528813212
snp2558-scaffold1075-308227	528813214
snp2559-scaffold1075-354051	528813216
snp2560-scaffold1075-384579	528813217
snp2562-scaffold1075-455879	528813219
snp2563-scaffold1075-509840	528813221
snp2564-scaffold1075-555056	528813223
snp2565-scaffold1075-600374	528813225
snp2566-scaffold1076-2208	528813226
snp2567-scaffold1076-50882	528813228
snp2568-scaffold1076-92089	528813230
snp2569-scaffold1076-136499	528813232
snp2570-scaffold1076-188852	528813234
snp2571-scaffold1076-223417	528813236
snp2572-scaffold1076-262507	528813237
snp2573-scaffold1076-292105	528813239
snp2574-scaffold1076-329565	528813241
snp2575-scaffold1076-384790	528813243
snp2576-scaffold1076-442238	528813245
snp2577-scaffold1076-474571	528813246
snp2578-scaffold1076-526516	528813248
snp2579-scaffold1076-583825	528813250
snp2580-scaffold1076-620373	528813252
snp2581-scaffold1076-651818	528813254
snp2582-scaffold1076-688748	528813255
snp2583-scaffold1076-739056	528813257
snp2584-scaffold1076-779732	528813259
snp2585-scaffold1076-820992	528813261
snp2586-scaffold1076-896640	528813263
snp2587-scaffold1076-929309	528813264
snp2588-scaffold1076-960816	528813266
snp2589-scaffold1076-1004931	528813268
snp2590-scaffold1076-1035469	528813270
snp2591-scaffold1076-1068230	528813271
snp2592-scaffold1076-1098975	528813273
snp2593-scaffold1076-1161536	528813275
snp2594-scaffold1076-1191202	528813277
snp2595-scaffold1076-1223031	528813278
snp2596-scaffold1076-1295242	528813280
snp2597-scaffold1076-1330923	528813281
snp2598-scaffold1076-1366939	528813283
snp2599-scaffold1076-1396330	528813285
snp2600-scaffold1076-1432645	528813287
snp2601-scaffold1076-1468954	528813289
snp2602-scaffold1076-1513418	528813291
snp2603-scaffold1076-1552336	528813292
snp2604-scaffold1076-1585626	528813294
snp2605-scaffold1076-1621346	528813296
snp2606-scaffold1076-1675425	528813298
snp2607-scaffold1076-1718428	528813299
snp2608-scaffold1076-1754268	528813301
snp2609-scaffold1076-1816379	528813303
snp2610-scaffold1076-1868552	528813305
snp2611-scaffold1076-1903742	528813306
snp2612-scaffold1076-1943656	528813308
snp2613-scaffold1076-1985344	528813310
snp2614-scaffold1076-2016689	528813311
snp2615-scaffold1076-2046145	528813313
snp2616-scaffold1076-2089756	528813315
snp2617-scaffold1076-2120577	528813317
snp2618-scaffold1076-2161439	528813318
snp2619-scaffold1076-2214890	528813320
snp2620-scaffold1076-2244865	528813322
snp2621-scaffold1076-2296739	528813324
snp2622-scaffold1076-2329953	528813326
snp2623-scaffold1076-2369072	528813327
snp2624-scaffold1076-2400816	528813329
snp2625-scaffold1076-2443907	528813331
snp2626-scaffold1076-2498628	528813333
snp2627-scaffold1076-2534679	528813334
snp2628-scaffold1076-2601199	528813336
snp2629-scaffold1076-2635808	528813338
snp2630-scaffold1076-2673852	528813339
snp2631-scaffold1076-2708164	528813341
snp2632-scaffold1076-2752226	528813343
snp2633-scaffold1076-2816983	528813345
snp2634-scaffold1076-2859225	528813346
snp2635-scaffold1076-2898398	528813348
snp2636-scaffold1076-2928618	528813350
snp2637-scaffold1076-2966283	528813352
snp2638-scaffold1076-3025643	528813353
snp2639-scaffold1076-3076864	528813355
snp2640-scaffold1076-3105449	528813357
snp2641-scaffold1076-3172683	528813359
snp2642-scaffold1076-3209282	528813361
snp2643-scaffold1076-3250230	528813363
snp2644-scaffold1076-3304599	528813364
snp2645-scaffold1076-3344477	528813366
snp2646-scaffold1076-3395050	528813368
snp2647-scaffold1076-3432069	528813370
snp2648-scaffold1076-3462707	528813372
snp2649-scaffold1076-3499247	528813373
snp2650-scaffold1076-3540567	528813375
snp2651-scaffold1076-3586298	528813377
snp2652-scaffold1076-3618906	528813379
snp2653-scaffold1076-3675011	528813380
snp2654-scaffold1076-3727932	528813382
snp2655-scaffold1076-3772520	528813384
snp2656-scaffold1076-3802478	528813386
snp2657-scaffold1076-3869311	528813388
snp2659-scaffold1076-3990898	528813389
snp2660-scaffold1076-4046698	528813391
snp2661-scaffold1076-4129424	528813392
snp2662-scaffold1076-4159457	528813394
snp2663-scaffold1076-4202262	528813396
snp2664-scaffold1076-4242714	528813398
snp2665-scaffold1077-2853	528813399
snp2666-scaffold1077-62845	528813401
snp2667-scaffold1077-105589	528813403
snp2668-scaffold1077-160361	528813405
snp2669-scaffold1077-195070	528813407
snp2670-scaffold1077-230230	528813409
snp2671-scaffold1077-260243	528813410
snp2672-scaffold1077-293783	528813412
snp2673-scaffold1077-323811	528813414
snp2674-scaffold1077-361080	528813416
snp2675-scaffold1077-392666	528813417
snp2676-scaffold1077-440931	528813419
snp2677-scaffold1077-472914	528813421
snp2678-scaffold1077-513074	528813423
snp2679-scaffold1077-554567	528813424
snp2680-scaffold1077-583962	528813426
snp2681-scaffold1077-625537	528813428
snp2682-scaffold1077-659046	528813430
snp2683-scaffold1077-692343	528813431
snp2684-scaffold1077-725013	528813433
snp2685-scaffold1077-756583	528813435
snp2686-scaffold1077-811032	528813437
snp2687-scaffold1077-857485	528813439
snp2688-scaffold1077-899121	528813440
snp2689-scaffold1077-943184	528813442
snp2690-scaffold1077-992016	528813444
snp2691-scaffold1077-1023522	528813445
snp2692-scaffold1077-1084004	528813447
snp2693-scaffold1077-1119315	528813449
snp2694-scaffold1077-1152775	528813451
snp2696-scaffold1077-1261395	528813453
snp2697-scaffold1077-1310506	528813454
snp2698-scaffold1077-1349758	528813456
snp2700-scaffold1077-1462879	528813458
snp2701-scaffold1077-1514725	528813460
snp2702-scaffold1077-1551097	528813461
snp2703-scaffold1077-1616072	528813463
snp2704-scaffold1077-1651566	528813465
snp2705-scaffold1077-1700112	528813467
snp2706-scaffold1078-9894	528813468
snp2707-scaffold10780-9376	528813470
snp2708-scaffold1079-3652	528813472
snp2709-scaffold1079-35814	528813474
snp2710-scaffold1079-78704	528813475
snp2711-scaffold1079-117622	528813477
snp2712-scaffold1079-159043	528813479
snp2713-scaffold1079-226923	528813480
snp2714-scaffold1079-305804	528813482
snp2715-scaffold1079-347440	528813484
snp2716-scaffold1079-427987	528813486
snp2717-scaffold1079-483958	528813488
snp2718-scaffold1079-542758	528813489
snp2719-scaffold1079-580941	528813491
snp2720-scaffold1079-655080	528813493
snp2721-scaffold1079-710753	528813494
snp2722-scaffold1079-752057	528813496
snp2723-scaffold1079-785519	528813498
snp2725-scaffold1079-872752	528813500
snp2726-scaffold1079-915840	528813502
snp2727-scaffold1079-968509	528813503
snp2728-scaffold1079-1010767	528813505
snp2729-scaffold1079-1052742	528813507
snp2730-scaffold1079-1082175	528813508
snp2731-scaffold1079-1116810	528813510
snp2732-scaffold1079-1165305	528813512
snp2733-scaffold1079-1194419	528813514
snp2734-scaffold1079-1224285	528813515
snp2735-scaffold1079-1294778	528813517
snp2736-scaffold1079-1328564	528813519
snp2738-scaffold1079-1404754	528813521
snp2739-scaffold1079-1443140	528813522
snp2740-scaffold1079-1488033	528813524
snp2741-scaffold1079-1517983	528813526
snp2742-scaffold1079-1579593	528813527
snp2743-scaffold1079-1611449	528813529
snp2744-scaffold1079-1642835	528813531
snp2745-scaffold1079-1687266	528813533
snp2746-scaffold1079-1738312	528813535
snp2747-scaffold1079-1775718	528813536
snp2748-scaffold1079-1815587	528813538
snp2749-scaffold1079-1866314	528813540
snp2750-scaffold1079-1917591	528813542
snp2751-scaffold1079-1968271	528813543
snp2752-scaffold1079-2006086	528813545
snp2753-scaffold1079-2051554	528813547
snp2754-scaffold1079-2092073	528813549
snp2755-scaffold1079-2133867	528813550
snp2756-scaffold1079-2167342	528813552
snp2757-scaffold1079-2212061	528813554
snp2758-scaffold1079-2241799	528813556
snp2759-scaffold1079-2273547	528813557
snp2760-scaffold10794-8610	528813559
snp2761-scaffold108-1814	528813561
snp2762-scaffold108-35693	528813562
snp2763-scaffold108-145698	528813564
snp2764-scaffold108-174442	528813566
snp2765-scaffold108-230871	528813568
snp2766-scaffold108-298616	528813569
snp2767-scaffold108-333176	528813571
snp2768-scaffold108-362472	528813573
snp2769-scaffold108-438485	528813575
snp2770-scaffold108-490474	528813576
snp2771-scaffold108-532170	528813578
snp2772-scaffold108-589640	528813580
snp2773-scaffold108-643740	528813582
snp2774-scaffold108-701432	528813583
snp2775-scaffold1080-665	528813585
snp2776-scaffold1080-34515	528813587
snp2777-scaffold1080-70178	528813588
snp2779-scaffold1080-163523	528813590
snp2780-scaffold1080-207961	528813592
snp2781-scaffold1080-236462	528813594
snp2782-scaffold1080-334485	528813596
snp2783-scaffold1080-375615	528813597
snp2784-scaffold1080-406000	528813599
snp2785-scaffold1080-444026	528813601
snp2786-scaffold1080-527841	528813603
snp2787-scaffold1080-574611	528813604
snp2788-scaffold1080-621770	528813606
snp2789-scaffold1080-662862	528813608
snp2790-scaffold1080-713478	528813610
snp2791-scaffold1080-745680	528813612
snp2792-scaffold1080-780211	528813613
snp2793-scaffold1080-815118	528813615
snp2794-scaffold1080-871152	528813617
snp2795-scaffold1080-904364	528813619
snp2796-scaffold1080-966916	528813620
snp2797-scaffold1080-1017465	528813622
snp2798-scaffold1080-1055543	528813624
snp2799-scaffold1080-1084393	528813626
snp2800-scaffold1080-1126278	528813627
snp2801-scaffold1080-1184097	528813629
snp2802-scaffold1082-11101	528813631
snp2803-scaffold1082-50965	528813633
snp2804-scaffold1082-97008	528813634
snp2805-scaffold1082-135541	528813636
snp2806-scaffold1082-191347	528813638
snp2807-scaffold1082-243110	528813640
snp2808-scaffold1082-273160	528813641
snp2809-scaffold1082-312463	528813643
snp2810-scaffold1082-348665	528813645
snp2812-scaffold1082-438570	528813646
snp2813-scaffold1082-483172	528813648
snp2814-scaffold1082-524695	528813650
snp2815-scaffold1082-557554	528813652
snp2816-scaffold1082-615033	528813653
snp2817-scaffold1082-658683	528813655
snp2818-scaffold1082-697907	528813657
snp2819-scaffold1082-727669	528813659
snp2820-scaffold1082-762165	528813661
snp2821-scaffold10821-27247	528813663
snp2822-scaffold1083-29437	528813665
snp2823-scaffold1083-66730	528813667
snp2824-scaffold1083-100097	528813669
snp2825-scaffold1083-139930	528813670
snp2826-scaffold1083-180546	528813672
snp2828-scaffold1083-256215	528813674
snp2829-scaffold1083-320327	528813676
snp2830-scaffold1083-377270	528813677
snp2831-scaffold1083-405788	528813679
snp2832-scaffold1083-436292	528813681
snp2833-scaffold1083-469814	528813683
snp2834-scaffold1083-519394	528813684
snp2835-scaffold1083-571389	528813686
snp2836-scaffold1083-613470	528813688
snp2837-scaffold1083-661246	528813690
snp2838-scaffold1083-700086	528813692
snp2839-scaffold1083-752904	528813694
snp2840-scaffold1083-791694	528813695
snp2841-scaffold1083-839238	528813697
snp2842-scaffold1083-875187	528813699
snp2843-scaffold1083-922250	528813701
snp2844-scaffold1083-960319	528813703
snp2845-scaffold1083-1013294	528813704
snp2846-scaffold1083-1057851	528813706
snp2847-scaffold1083-1087503	528813708
snp2848-scaffold1083-1132475	528813710
snp2849-scaffold1083-1170933	528813712
snp2850-scaffold1083-1215358	528813713
snp2851-scaffold1083-1271861	528813715
snp2853-scaffold1083-1358810	528813717
snp2854-scaffold1083-1395336	528813719
snp2855-scaffold10839-12830	528813720
snp2856-scaffold1084-650	528813722
snp2857-scaffold1084-51902	528813724
snp2858-scaffold1084-91126	528813726
snp2859-scaffold1084-135238	528813728
snp2860-scaffold1084-180702	528813729
snp2861-scaffold1084-214201	528813731
snp2862-scaffold1084-246759	528813733
snp2863-scaffold1084-280421	528813735
snp2864-scaffold1084-334571	528813736
snp2865-scaffold1084-369840	528813738
snp2866-scaffold1084-403856	528813740
snp2867-scaffold1084-438967	528813742
snp2868-scaffold1085-30691	528813743
snp2869-scaffold1085-77367	528813745
snp2870-scaffold1086-46936	528813747
snp2871-scaffold1086-81436	528813749
snp2872-scaffold1086-112240	528813750
snp2873-scaffold1086-152836	528813752
snp2874-scaffold1086-204073	528813754
snp2875-scaffold1086-257081	528813756
snp2876-scaffold1086-296500	528813758
snp2877-scaffold1086-343316	528813760
snp2878-scaffold1086-400202	528813762
snp2879-scaffold1086-455870	528813763
snp2880-scaffold1086-491213	528813765
snp2881-scaffold1086-520844	528813767
snp2882-scaffold1086-579729	528813769
snp2883-scaffold1086-618973	528813770
snp2884-scaffold1086-660811	528813772
snp2885-scaffold1086-722204	528813774
snp2886-scaffold1086-779271	528813776
snp2887-scaffold1086-820658	528813778
snp2888-scaffold1086-857167	528813779
snp2889-scaffold1086-909643	528813781
snp2890-scaffold1086-947857	528813783
snp2891-scaffold1086-988651	528813784
snp2892-scaffold1086-1021591	528813786
snp2893-scaffold1087-42518	528813788
snp2894-scaffold1087-93561	528813790
snp2895-scaffold1087-194457	528813792
snp2896-scaffold1087-236524	528813793
snp2897-scaffold1087-335720	528813795
snp2898-scaffold1089-14390	528813797
snp2899-scaffold1089-45346	528813798
snp2900-scaffold1089-92454	528813800
snp2901-scaffold1089-134506	528813802
snp2902-scaffold1089-197392	528813804
snp2903-scaffold1089-229581	528813806
snp2904-scaffold1089-273412	528813807
snp2905-scaffold1089-311547	528813809
snp2906-scaffold1089-391610	528813811
snp2907-scaffold1089-423120	528813813
snp2908-scaffold109-5291	528813814
snp2909-scaffold109-51266	528813816
snp2910-scaffold109-86998	528813818
snp2911-scaffold109-117000	528813820
snp2912-scaffold109-153170	528813821
snp2914-scaffold109-246665	528813823
snp2915-scaffold109-281347	528813825
snp2916-scaffold109-321977	528813826
snp2917-scaffold109-378528	528813828
snp2918-scaffold109-407392	528813830
snp2919-scaffold109-471594	528813832
snp2920-scaffold109-511115	528813833
snp2921-scaffold109-577435	528813835
snp2922-scaffold109-626647	528813837
snp2923-scaffold109-662619	528813839
snp2924-scaffold109-691235	528813840
snp2926-scaffold109-763159	528813842
snp2927-scaffold109-804235	528813844
snp2928-scaffold109-856511	528813846
snp2929-scaffold109-898662	528813847
snp2930-scaffold109-934091	528813849
snp2931-scaffold109-969063	528813851
snp2932-scaffold109-998053	528813853
snp2933-scaffold109-1076747	528813854
snp2934-scaffold109-1139603	528813856
snp2935-scaffold109-1172058	528813858
snp2936-scaffold109-1222287	528813859
snp2937-scaffold109-1258244	528813861
snp2940-scaffold109-1387931	528813863
snp2941-scaffold109-1417828	528813865
snp2942-scaffold109-1448010	528813866
snp2943-scaffold109-1490130	528813868
snp2944-scaffold109-1536028	528813870
snp2945-scaffold109-1571602	528813872
snp2946-scaffold109-1623244	528813874
snp2947-scaffold109-1664664	528813875
snp2948-scaffold109-1701749	528813877
snp2949-scaffold109-1754220	528813879
snp2950-scaffold109-1788641	528813881
snp2951-scaffold109-1835586	528813883
snp2952-scaffold109-1882644	528813884
snp2953-scaffold109-1916387	528813886
snp2954-scaffold109-1948535	528813888
snp2955-scaffold109-1993557	528813890
snp2956-scaffold109-2040945	528813891
snp2957-scaffold109-2081207	528813893
snp2958-scaffold109-2113649	528813895
snp2959-scaffold109-2150552	528813897
snp2960-scaffold109-2200376	528813899
snp2961-scaffold109-2240172	528813900
snp2962-scaffold109-2307954	528813902
snp2963-scaffold109-2342763	528813904
snp2964-scaffold109-2381695	528813906
snp2965-scaffold109-2430974	528813908
snp2966-scaffold109-2494506	528813909
snp2967-scaffold109-2538748	528813911
snp2968-scaffold109-2592216	528813913
snp2969-scaffold1090-3672	528813915
snp2970-scaffold1090-59308	528813917
snp2971-scaffold1090-98069	528813918
snp2972-scaffold1090-128677	528813920
snp2973-scaffold1090-159019	528813922
snp2974-scaffold1090-187780	528813924
snp2975-scaffold1090-243828	528813925
snp2976-scaffold1090-281428	528813927
snp2977-scaffold1090-318063	528813929
snp2978-scaffold1090-352644	528813931
snp2979-scaffold1090-397373	528813933
snp2980-scaffold1090-426157	528813934
snp2981-scaffold1090-471533	528813936
snp2982-scaffold1090-512729	528813938
snp2983-scaffold1090-546639	528813939
snp2984-scaffold1090-594480	528813941
snp2985-scaffold1090-624340	528813943
snp2986-scaffold1090-653156	528813945
snp2987-scaffold1090-723649	528813947
snp2988-scaffold1090-759041	528813948
snp2989-scaffold1090-791493	528813950
snp2990-scaffold1090-824663	528813952
snp2991-scaffold1090-867502	528813954
snp2992-scaffold1090-934791	528813956
snp2993-scaffold1090-990563	528813957
snp2994-scaffold1090-1030288	528813959
snp2995-scaffold1090-1060608	528813961
snp2996-scaffold1090-1090690	528813962
snp2997-scaffold1090-1134059	528813964
snp2998-scaffold1090-1188981	528813966
snp2999-scaffold1090-1239802	528813968
snp3000-scaffold1090-1277365	528813969
snp3001-scaffold1090-1322601	528813971
snp3002-scaffold1091-6468	528813973
snp3003-scaffold1091-42274	528813974
snp3004-scaffold1091-91516	528813976
snp3005-scaffold1091-124005	528813978
snp3006-scaffold1091-163440	528813980
snp3007-scaffold1091-206893	528813981
snp3008-scaffold1091-239227	528813983
snp3009-scaffold1091-286639	528813985
snp3010-scaffold1091-336952	528813987
snp3011-scaffold1091-366356	528813988
snp3012-scaffold1091-422134	528813990
snp3013-scaffold1091-451188	528813992
snp3014-scaffold1091-493994	528813994
snp3015-scaffold1091-532776	528813995
snp3016-scaffold1091-575985	528813997
snp3017-scaffold1091-619555	528813999
snp3018-scaffold1091-662824	528814000
snp3019-scaffold1091-700041	528814002
snp3020-scaffold1091-757276	528814004
snp3021-scaffold1091-814989	528814006
snp3022-scaffold1091-866051	528814007
snp3023-scaffold1091-919725	528814009
snp3024-scaffold1091-953204	528814010
snp3025-scaffold1091-1001799	528814012
snp3026-scaffold1091-1047549	528814014
snp3027-scaffold1091-1076915	528814015
snp3028-scaffold1091-1106986	528814017
snp3029-scaffold1091-1139078	528814019
snp3030-scaffold1091-1178851	528814021
snp3032-scaffold1091-1248846	528814022
snp3033-scaffold1091-1286409	528814024
snp3034-scaffold1091-1319882	528814026
snp3035-scaffold1091-1360892	528814028
snp3036-scaffold1091-1398517	528814029
snp3037-scaffold1091-1474063	528814031
snp3038-scaffold1091-1522837	528814033
snp3039-scaffold1091-1578617	528814035
snp3040-scaffold1091-1610404	528814036
snp3041-scaffold1092-9565	528814038
snp3042-scaffold1092-43151	528814040
snp3043-scaffold1092-127122	528814042
snp3044-scaffold1093-15482	528814043
snp3045-scaffold1093-57494	528814045
snp3046-scaffold1093-115972	528814047
snp3047-scaffold1093-164431	528814049
snp3048-scaffold1093-208549	528814051
snp3049-scaffold1093-239395	528814052
snp3050-scaffold1093-279701	528814054
snp3051-scaffold1093-361774	528814056
snp3052-scaffold1093-393111	528814057
snp3053-scaffold1093-430350	528814059
snp3054-scaffold1093-460939	528814061
snp3055-scaffold1093-497708	528814063
snp3056-scaffold1093-535445	528814065
snp3057-scaffold1093-606119	528814066
snp3058-scaffold1093-658767	528814068
snp3059-scaffold1093-699814	528814070
snp3060-scaffold1093-761929	528814072
snp3061-scaffold1093-824700	528814073
snp3062-scaffold1093-853710	528814075
snp3063-scaffold1093-886413	528814077
snp3064-scaffold1093-919966	528814079
snp3065-scaffold1093-967126	528814080
snp3066-scaffold1093-1029011	528814082
snp3067-scaffold1093-1065065	528814084
snp3068-scaffold1093-1123823	528814085
snp3069-scaffold1093-1177579	528814087
snp3070-scaffold1093-1206652	528814089
snp3071-scaffold1093-1239146	528814090
snp3072-scaffold1093-1281676	528814092
snp3073-scaffold1093-1315521	528814094
snp3074-scaffold1093-1374190	528814095
snp3075-scaffold1093-1407306	528814097
snp3076-scaffold1093-1445083	528814099
snp3077-scaffold1093-1510242	528814101
snp3078-scaffold1093-1542222	528814102
snp3079-scaffold1093-1590925	528814104
snp3080-scaffold1093-1628045	528814106
snp3081-scaffold1093-1662245	528814108
snp3082-scaffold10942-56333	528814109
snp3083-scaffold10942-139774	528814111
snp3084-scaffold10942-184058	528814113
snp3085-scaffold10942-224348	528814115
snp3086-scaffold10942-256040	528814116
snp3087-scaffold1095-3734	528814118
snp3088-scaffold1095-34823	528814120
snp3089-scaffold1095-70867	528814122
snp3090-scaffold1095-105294	528814124
snp3091-scaffold1095-143708	528814125
snp3092-scaffold1095-175145	528814127
snp3093-scaffold1095-204418	528814129
snp3094-scaffold1095-233864	528814131
snp3095-scaffold1095-270289	528814132
snp3097-scaffold1095-402051	528814134
snp3098-scaffold1095-445336	528814135
snp3099-scaffold1095-477777	528814137
snp3100-scaffold1095-509996	528814139
snp3101-scaffold1095-546822	528814141
snp3102-scaffold1095-605843	528814142
snp3103-scaffold1095-663733	528814144
snp3104-scaffold1095-723226	528814146
snp3105-scaffold1095-756513	528814147
snp3106-scaffold1095-794152	528814149
snp3107-scaffold1095-832760	528814151
snp3108-scaffold1095-867596	528814153
snp3110-scaffold1095-961666	528814155
snp3111-scaffold1095-1014075	528814156
snp3112-scaffold1095-1079813	528814158
snp3113-scaffold1095-1117241	528814160
snp3114-scaffold1095-1148695	528814161
snp3115-scaffold1095-1186289	528814163
snp3116-scaffold1095-1217254	528814165
snp3117-scaffold1095-1258212	528814167
snp3118-scaffold1095-1290092	528814168
snp3119-scaffold1095-1343299	528814170
snp3120-scaffold1095-1372633	528814172
snp3121-scaffold1095-1418344	528814174
snp3122-scaffold1095-1448850	528814176
snp3123-scaffold1095-1483136	528814177
snp3124-scaffold1095-1514359	528814179
snp3125-scaffold1095-1561350	528814181
snp3126-scaffold1095-1613329	528814182
snp3127-scaffold1095-1663791	528814184
snp3128-scaffold1095-1696932	528814186
snp3129-scaffold1095-1738929	528814188
snp3132-scaffold1095-1884139	528814189
snp3133-scaffold1095-1962765	528814191
snp3134-scaffold1095-1992886	528814193
snp3135-scaffold1095-2024012	528814195
snp3136-scaffold1095-2076389	528814197
snp3137-scaffold1095-2133799	528814198
snp3138-scaffold1095-2202696	528814200
snp3139-scaffold1095-2255881	528814202
snp3140-scaffold1095-2295431	528814204
snp3141-scaffold1095-2346284	528814205
snp3142-scaffold1095-2389704	528814207
snp3144-scaffold1095-2461512	528814209
snp3145-scaffold1095-2518318	528814211
snp3146-scaffold1095-2549053	528814212
snp3147-scaffold1095-2592623	528814214
snp3148-scaffold1095-2625221	528814216
snp3149-scaffold1095-2657144	528814218
snp3150-scaffold1095-2685984	528814219
snp3151-scaffold1095-2717545	528814221
snp3152-scaffold1095-2753769	528814223
snp3153-scaffold1095-2798116	528814225
snp3154-scaffold1095-2829404	528814227
snp3155-scaffold1095-2866367	528814228
snp3156-scaffold1095-2895889	528814230
snp3157-scaffold1095-2937205	528814232
snp3158-scaffold1095-2981770	528814234
snp3159-scaffold1095-3019339	528814235
snp3160-scaffold1095-3059261	528814237
snp3161-scaffold1095-3091689	528814239
snp3162-scaffold1095-3122589	528814240
snp3163-scaffold1095-3159199	528814242
snp3164-scaffold1095-3194423	528814244
snp3165-scaffold1095-3236117	528814246
snp3166-scaffold1095-3270608	528814247
snp3167-scaffold1095-3299923	528814249
snp3168-scaffold1095-3355077	528814251
snp3169-scaffold1095-3386591	528814253
snp3170-scaffold1095-3445059	528814255
snp3171-scaffold1095-3476519	528814256
snp3172-scaffold1095-3506957	528814258
snp3173-scaffold1095-3551368	528814260
snp3174-scaffold1095-3585109	528814262
snp3175-scaffold1095-3616337	528814263
snp3176-scaffold1095-3646740	528814265
snp3177-scaffold1095-3692009	528814267
snp3178-scaffold1095-3733771	528814269
snp3179-scaffold1095-3780161	528814270
snp3180-scaffold1095-3822714	528814272
snp3181-scaffold1095-3865424	528814274
snp3182-scaffold1095-3898317	528814276
snp3183-scaffold1095-3926869	528814277
snp3184-scaffold1095-3960176	528814279
snp3185-scaffold1095-4023679	528814281
snp3186-scaffold1095-4054641	528814282
snp3187-scaffold1095-4084951	528814284
snp3188-scaffold1095-4117806	528814286
snp3189-scaffold1095-4190486	528814288
snp3190-scaffold1095-4239637	528814289
snp3191-scaffold1095-4289375	528814291
snp3192-scaffold1095-4323175	528814293
snp3193-scaffold1095-4352995	528814295
snp3194-scaffold1095-4388846	528814296
snp3195-scaffold1095-4432715	528814298
snp3196-scaffold1095-4472672	528814300
snp3197-scaffold1095-4502334	528814302
snp3198-scaffold1095-4552560	528814303
snp3199-scaffold1095-4607609	528814305
snp3200-scaffold1095-4636279	528814307
snp3201-scaffold1096-18948	528814309
snp3202-scaffold1096-50519	528814311
snp3203-scaffold1096-103134	528814312
snp3204-scaffold1096-136063	528814314
snp3205-scaffold1096-184567	528814316
snp3206-scaffold1096-241365	528814318
snp3207-scaffold1096-271717	528814319
snp3208-scaffold1096-334261	528814321
snp3209-scaffold1096-376204	528814323
snp3210-scaffold1096-409973	528814325
snp3211-scaffold1096-439249	528814327
snp3212-scaffold1096-484701	528814328
snp3213-scaffold1096-526316	528814330
snp3214-scaffold1096-564271	528814332
snp3215-scaffold1096-601592	528814334
snp3216-scaffold1096-654549	528814335
snp3217-scaffold1096-698481	528814337
snp3218-scaffold1096-762856	528814339
snp3219-scaffold1096-827429	528814340
snp3220-scaffold1097-27705	528814342
snp3221-scaffold1097-82362	528814344
snp3222-scaffold1097-123649	528814346
snp3223-scaffold1097-162623	528814347
snp3224-scaffold1097-191500	528814349
snp3225-scaffold1097-248281	528814351
snp3226-scaffold1097-279182	528814353
snp3227-scaffold1097-337835	528814355
snp3228-scaffold1097-369786	528814356
snp3229-scaffold1097-405939	528814358
snp3230-scaffold1097-447671	528814360
snp3231-scaffold1097-483201	528814362
snp3232-scaffold1097-544634	528814363
snp3233-scaffold1098-8780	528814365
snp3234-scaffold1098-39421	528814367
snp3235-scaffold1098-108633	528814369
snp3236-scaffold1098-138360	528814371
snp3237-scaffold1098-168815	528814373
snp3238-scaffold1098-206938	528814374
snp3239-scaffold1098-242583	528814376
snp3240-scaffold1098-299500	528814378
snp3241-scaffold1098-333921	528814379
snp3242-scaffold1098-394504	528814381
snp3243-scaffold1098-426869	528814383
snp3244-scaffold1098-457580	528814385
snp3245-scaffold1098-495507	528814387
snp3246-scaffold1098-527164	528814388
snp3248-scaffold1098-604605	528814390
snp3249-scaffold1098-635198	528814392
snp3250-scaffold1098-671143	528814394
snp3251-scaffold1098-702237	528814396
snp3252-scaffold1098-735267	528814397
snp3253-scaffold1098-778254	528814399
snp3254-scaffold1098-810558	528814401
snp3255-scaffold1099-19256	528814402
snp3256-scaffold1099-48913	528814404
snp3257-scaffold1099-84196	528814406
snp3258-scaffold1099-136427	528814408
snp3259-scaffold10997-4300	528814410
snp3260-scaffold11-12839	528814411
snp3261-scaffold11-43251	528814413
snp3262-scaffold11-73249	528814415
snp3263-scaffold11-105272	528814417
snp3264-scaffold11-175212	528814418
snp3265-scaffold11-218080	528814420
snp3266-scaffold11-284007	528814422
snp3267-scaffold11-339308	528814423
snp3268-scaffold11-380975	528814425
snp3269-scaffold11-440341	528814427
snp3270-scaffold11-469069	528814429
snp3271-scaffold11-503068	528814430
snp3272-scaffold110-88990	528814432
snp3273-scaffold110-135146	528814434
snp3274-scaffold110-172399	528814436
snp3275-scaffold110-244260	528814437
snp3276-scaffold110-290825	528814439
snp3277-scaffold110-344299	528814441
snp3278-scaffold110-490268	528814443
snp3279-scaffold110-526029	528814445
snp3280-scaffold110-575039	528814446
snp3281-scaffold110-634981	528814448
snp3282-scaffold110-690667	528814450
snp3283-scaffold110-797627	528814452
snp3284-scaffold110-833189	528814453
snp3285-scaffold110-870159	528814455
snp3287-scaffold1100-61285	528814457
snp3288-scaffold1100-97478	528814459
snp3289-scaffold1100-127509	528814461
snp3290-scaffold1100-189627	528814462
snp3291-scaffold1100-253739	528814464
snp3293-scaffold1100-334394	528814466
snp3294-scaffold1100-364498	528814468
snp3295-scaffold1100-400953	528814469
snp3296-scaffold1100-450486	528814471
snp3297-scaffold1100-496749	528814473
snp3298-scaffold1100-535076	528814475
snp3299-scaffold1100-579482	528814476
snp3300-scaffold1100-610768	528814478
snp3301-scaffold1100-649710	528814480
snp3302-scaffold1101-14122	528814482
snp3303-scaffold1101-59715	528814483
snp3304-scaffold1101-108569	528814485
snp3305-scaffold1101-147032	528814487
snp3306-scaffold1101-182826	528814489
snp3307-scaffold1101-219587	528814491
snp3308-scaffold1101-257418	528814492
snp3309-scaffold1101-288841	528814494
snp3310-scaffold1101-339085	528814496
snp3311-scaffold1101-394129	528814498
snp3312-scaffold1101-466846	528814499
snp3314-scaffold1101-583094	528814501
snp3315-scaffold1101-631349	528814503
snp3316-scaffold1101-672669	528814505
snp3317-scaffold1101-717032	528814506
snp3318-scaffold1101-748265	528814508
snp3319-scaffold1101-783906	528814510
snp3321-scaffold1101-888266	528814512
snp3322-scaffold1101-960290	528814513
snp3323-scaffold1101-999508	528814515
snp3324-scaffold1101-1054879	528814517
snp3325-scaffold1101-1094567	528814519
snp3326-scaffold1101-1142690	528814520
snp3327-scaffold1101-1198448	528814522
snp3328-scaffold1101-1252671	528814523
snp3329-scaffold1101-1289542	528814525
snp3330-scaffold1101-1353267	528814527
snp3331-scaffold1101-1390897	528814528
snp3332-scaffold1101-1431413	528814530
snp3333-scaffold1101-1469610	528814532
snp3334-scaffold1101-1531306	528814534
snp3335-scaffold1101-1583820	528814536
snp3336-scaffold1101-1625644	528814538
snp3337-scaffold1101-1661916	528814540
snp3338-scaffold1101-1706886	528814542
snp3339-scaffold1101-1770994	528814544
snp3340-scaffold1101-1816661	528814545
snp3341-scaffold1101-1859451	528814547
snp3342-scaffold1101-1926163	528814549
snp3343-scaffold1102-1149	528814551
snp3344-scaffold1102-42671	528814552
snp3345-scaffold1102-82901	528814554
snp3346-scaffold1102-133994	528814556
snp3347-scaffold1102-165042	528814558
snp3348-scaffold1102-198419	528814560
snp3349-scaffold1102-228362	528814561
snp3350-scaffold1102-272454	528814563
snp3351-scaffold1102-301963	528814565
snp3352-scaffold1102-351080	528814567
snp3353-scaffold1102-387130	528814569
snp3354-scaffold1102-424708	528814570
snp3355-scaffold1102-483452	528814572
snp3356-scaffold1102-520319	528814574
snp3357-scaffold1102-559153	528814576
snp3358-scaffold1102-598111	528814577
snp3359-scaffold1102-649314	528814579
snp3360-scaffold1102-680658	528814581
snp3361-scaffold1102-713206	528814583
snp3362-scaffold1102-765968	528814585
snp3363-scaffold1102-797993	528814586
snp3364-scaffold1102-839023	528814588
snp3365-scaffold1102-902349	528814590
snp3366-scaffold1102-940387	528814592
snp3367-scaffold1102-976636	528814593
snp3368-scaffold1102-1015265	528814595
snp3369-scaffold1102-1046493	528814597
snp3370-scaffold1102-1086032	528814599
snp3371-scaffold1102-1142562	528814600
snp3372-scaffold1102-1186068	528814602
snp3373-scaffold1102-1218179	528814604
snp3374-scaffold1102-1250900	528814606
snp3375-scaffold1102-1280797	528814608
snp3376-scaffold1102-1312359	528814609
snp3377-scaffold1102-1362098	528814611
snp3378-scaffold1102-1404886	528814613
snp3379-scaffold1102-1439866	528814615
snp3380-scaffold1102-1473001	528814616
snp3381-scaffold1102-1521345	528814618
snp3382-scaffold1102-1573594	528814620
snp3383-scaffold1102-1618216	528814622
snp3384-scaffold1102-1647850	528814623
snp3385-scaffold1102-1695076	528814625
snp3386-scaffold1102-1731096	528814627
snp3387-scaffold1102-1763905	528814628
snp3388-scaffold1102-1818736	528814630
snp3389-scaffold1102-1859936	528814632
snp3390-scaffold1102-1896341	528814634
snp3391-scaffold1102-1943742	528814635
snp3392-scaffold1102-1978532	528814637
snp3393-scaffold1102-2036334	528814639
snp3394-scaffold1102-2071936	528814641
snp3395-scaffold1102-2100714	528814642
snp3396-scaffold1102-2135869	528814644
snp3397-scaffold1102-2185592	528814646
snp3398-scaffold1102-2215339	528814648
snp3399-scaffold1102-2245266	528814649
snp3400-scaffold1102-2276372	528814651
snp3401-scaffold1102-2309992	528814653
snp3402-scaffold1102-2350913	528814655
snp3403-scaffold1102-2379724	528814656
snp3404-scaffold1102-2440158	528814658
snp3405-scaffold1102-2469989	528814660
snp3406-scaffold1102-2518899	528814661
snp3407-scaffold1103-2701	528814663
snp3408-scaffold1103-41469	528814665
snp3409-scaffold1103-71016	528814667
snp3410-scaffold1103-101967	528814669
snp3411-scaffold1103-158538	528814670
snp3412-scaffold1104-42617	528814672
snp3413-scaffold1104-88651	528814674
snp3414-scaffold1104-136172	528814675
snp3415-scaffold1104-181617	528814677
snp3416-scaffold1104-213523	528814678
snp3417-scaffold1104-250213	528814680
snp3418-scaffold1104-280887	528814682
snp3419-scaffold1104-321302	528814684
snp3420-scaffold1105-3964	528814686
snp3421-scaffold1105-51901	528814687
snp3422-scaffold1105-87891	528814689
snp3423-scaffold1105-122085	528814691
snp3424-scaffold1105-153819	528814693
snp3425-scaffold1105-186104	528814694
snp3426-scaffold1105-250296	528814696
snp3427-scaffold1105-316180	528814698
snp3428-scaffold1105-367164	528814700
snp3429-scaffold1105-399246	528814701
snp3430-scaffold1105-428494	528814703
snp3431-scaffold1105-474882	528814705
snp3432-scaffold1105-536012	528814707
snp3433-scaffold1105-616837	528814709
snp3434-scaffold1105-672431	528814710
snp3435-scaffold1105-707911	528814712
snp3437-scaffold1105-815473	528814714
snp3438-scaffold1105-866736	528814715
snp3439-scaffold1105-949417	528814717
snp3440-scaffold1105-984816	528814719
snp3441-scaffold1105-1049240	528814721
snp3442-scaffold1105-1093593	528814722
snp3443-scaffold1105-1147118	528814724
snp3444-scaffold1105-1211440	528814726
snp3445-scaffold1105-1260260	528814728
snp3446-scaffold1105-1310031	528814729
snp3447-scaffold1105-1346605	528814731
snp3448-scaffold1105-1420887	528814733
snp3449-scaffold1105-1467940	528814735
snp3450-scaffold1105-1496641	528814736
snp3451-scaffold1105-1536695	528814739
snp3452-scaffold1105-1571374	528814741
snp3453-scaffold1105-1602646	528814743
snp3454-scaffold1105-1676506	528814745
snp3455-scaffold1105-1714710	528814747
snp3456-scaffold1105-1744337	528814749
snp3457-scaffold1105-1777938	528814751
snp3458-scaffold1105-1828433	528814754
snp3459-scaffold1105-1861443	528814756
snp3460-scaffold1105-1890074	528814758
snp3461-scaffold1105-1941292	528814759
snp3462-scaffold1105-1973710	528814762
snp3463-scaffold1107-24404	528814764
snp3464-scaffold1107-77462	528814766
snp3465-scaffold1107-124324	528814768
snp3466-scaffold1107-157461	528814770
snp3467-scaffold1107-186091	528814772
snp3468-scaffold1107-216229	528814774
snp3469-scaffold1107-277571	528814776
snp3470-scaffold1107-322554	528814778
snp3472-scaffold1107-414932	528814780
snp3473-scaffold1107-448188	528814782
snp3474-scaffold1107-490792	528814783
snp3475-scaffold1107-521294	528814785
snp3476-scaffold1107-549818	528814787
snp3477-scaffold1107-618424	528814789
snp3478-scaffold1107-669052	528814790
snp3479-scaffold1107-705818	528814792
snp3480-scaffold1107-739333	528814795
snp3481-scaffold1107-780338	528814796
snp3482-scaffold1107-813896	528814798
snp3483-scaffold1107-845382	528814800
snp3484-scaffold1107-894579	528814803
snp3485-scaffold1107-944532	528814804
snp3486-scaffold1107-990094	528814806
snp3487-scaffold1107-1034411	528814809
snp3488-scaffold1108-19540	528814810
snp3489-scaffold1108-72708	528814812
snp3490-scaffold1108-119955	528814814
snp3491-scaffold1108-170041	528814816
snp3492-scaffold1108-203393	528814818
snp3493-scaffold1108-251562	528814819
snp3494-scaffold1108-282851	528814821
snp3495-scaffold1108-314210	528814824
snp3496-scaffold1108-359737	528814826
snp3497-scaffold1108-409758	528814828
snp3498-scaffold11083-8038	528814830
snp3499-scaffold1109-248	528814832
snp3500-scaffold1109-43465	528814834
snp3501-scaffold1109-98241	528814836
snp3502-scaffold1109-166154	528814837
snp3503-scaffold1109-226870	528814839
snp3504-scaffold1109-255564	528814841
snp3505-scaffold1109-303897	528814843
snp3506-scaffold111-37260	528814845
snp3507-scaffold111-74184	528814847
snp3508-scaffold111-118363	528814849
snp3509-scaffold111-148810	528814850
snp3510-scaffold111-200029	528814853
snp3511-scaffold111-262350	528814855
snp3512-scaffold111-326324	528814857
snp3513-scaffold111-403102	528814859
snp3514-scaffold111-439847	528814861
snp3515-scaffold111-496315	528814863
snp3516-scaffold111-530127	528814865
snp3517-scaffold111-572145	528814867
snp3518-scaffold111-602721	528814869
snp3519-scaffold111-634126	528814871
snp3520-scaffold111-663595	528814873
snp3521-scaffold111-695355	528814875
snp3522-scaffold111-755277	528814878
snp3523-scaffold111-852697	528814879
snp3524-scaffold111-934119	528814881
snp3525-scaffold111-970705	528814883
snp3526-scaffold111-1015998	528814885
snp3527-scaffold111-1064430	528814887
snp3528-scaffold111-1107729	528814889
snp3529-scaffold111-1139252	528814891
snp3530-scaffold111-1188450	528814892
snp3531-scaffold111-1219187	528814894
snp3532-scaffold111-1261296	528814896
snp3533-scaffold111-1292345	528814899
snp3534-scaffold111-1347568	528814900
snp3535-scaffold111-1414265	528814902
snp3536-scaffold111-1485294	528814904
snp3537-scaffold111-1519416	528814907
snp3538-scaffold111-1565370	528814908
snp3539-scaffold111-1622973	528814910
snp3540-scaffold111-1655249	528814912
snp3541-scaffold111-1695030	528814914
snp3542-scaffold111-1731324	528814916
snp3543-scaffold111-1781804	528814918
snp3544-scaffold111-1851678	528814919
snp3545-scaffold111-1938503	528814921
snp3546-scaffold111-1987066	528814923
snp3547-scaffold111-2036094	528814925
snp3548-scaffold111-2126686	528814927
snp3549-scaffold111-2171597	528814929
snp3550-scaffold111-2222425	528814930
snp3551-scaffold111-2306092	528814932
snp3552-scaffold111-2356694	528814934
snp3553-scaffold111-2393012	528814935
snp3554-scaffold1110-9525	528814937
snp3555-scaffold1110-68671	528814939
snp3556-scaffold1110-106176	528814941
snp3557-scaffold1110-169872	528814942
snp3558-scaffold1110-209434	528814944
snp3559-scaffold1110-255801	528814946
snp3560-scaffold1110-295815	528814948
snp3561-scaffold1110-345809	528814950
snp3562-scaffold1110-384366	528814951
snp3563-scaffold1110-424238	528814953
snp3564-scaffold1110-453018	528814955
snp3565-scaffold1110-504987	528814957
snp3566-scaffold1110-550941	528814958
snp3567-scaffold1110-592655	528814960
snp3568-scaffold1110-630594	528814962
snp3569-scaffold1110-668996	528814964
snp3570-scaffold1110-703098	528814966
snp3571-scaffold1110-740365	528814967
snp3572-scaffold1110-770232	528814969
snp3573-scaffold1110-823765	528814971
snp3574-scaffold1110-865928	528814973
snp3575-scaffold1110-924176	528814975
snp3576-scaffold1110-967461	528814976
snp3577-scaffold1110-1010972	528814978
snp3578-scaffold1110-1071619	528814980
snp3579-scaffold1110-1103398	528814982
snp3580-scaffold1110-1143072	528814984
snp3581-scaffold1111-40020	528814985
snp3582-scaffold1111-88000	528814987
snp3583-scaffold1111-145360	528814989
snp3584-scaffold1111-191133	528814991
snp3585-scaffold1111-242003	528814992
snp3586-scaffold1111-276061	528814994
snp3587-scaffold1111-306302	528814996
snp3588-scaffold1111-352606	528814998
snp3589-scaffold1111-383039	528814999
snp3590-scaffold1111-418306	528815001
snp3591-scaffold1111-454455	528815003
snp3592-scaffold1111-496847	528815005
snp3593-scaffold1111-542260	528815006
snp3594-scaffold1111-599861	528815008
snp3595-scaffold1111-644798	528815010
snp3596-scaffold1111-739858	528815012
snp3597-scaffold1111-792154	528815013
snp3598-scaffold1111-824439	528815015
snp3599-scaffold1111-857855	528815016
snp3600-scaffold1111-890119	528815018
snp3601-scaffold1111-923713	528815020
snp3602-scaffold1111-963076	528815022
snp3603-scaffold1111-994064	528815023
snp3604-scaffold1111-1029371	528815025
snp3606-scaffold1111-1105333	528815027
snp3607-scaffold1111-1138140	528815028
snp3608-scaffold1111-1222069	528815030
snp3609-scaffold1111-1258954	528815032
snp3610-scaffold1111-1294848	528815034
snp3611-scaffold1111-1337737	528815035
snp3612-scaffold1111-1370803	528815037
snp3613-scaffold1111-1417071	528815039
snp3614-scaffold1111-1453394	528815041
snp3615-scaffold1111-1486269	528815043
snp3616-scaffold1111-1531255	528815044
snp3617-scaffold1112-47921	528815046
snp3618-scaffold1113-15451	528815048
snp3619-scaffold1113-47456	528815050
snp3620-scaffold1113-87239	528815051
snp3621-scaffold1113-144193	528815053
snp3622-scaffold1113-174867	528815055
snp3623-scaffold1113-211185	528815056
snp3624-scaffold1113-259639	528815058
snp3625-scaffold1113-295981	528815060
snp3626-scaffold1113-329526	528815062
snp3627-scaffold1113-390028	528815063
snp3628-scaffold1113-460458	528815065
snp3629-scaffold1113-489404	528815067
snp3630-scaffold1113-532595	528815069
snp3631-scaffold1113-569475	528815070
snp3632-scaffold1113-599728	528815072
snp3633-scaffold1113-632906	528815074
snp3634-scaffold1113-679544	528815076
snp3635-scaffold1113-722774	528815078
snp3636-scaffold1113-755381	528815079
snp3637-scaffold1113-789292	528815081
snp3638-scaffold1113-821166	528815083
snp3639-scaffold1113-863304	528815085
snp3640-scaffold1113-909756	528815086
snp3641-scaffold1113-955556	528815088
snp3642-scaffold1113-986999	528815090
snp3643-scaffold1113-1019430	528815091
snp3644-scaffold1113-1072284	528815093
snp3645-scaffold1113-1103271	528815095
snp3646-scaffold1113-1139425	528815097
snp3647-scaffold1113-1168279	528815098
snp3648-scaffold1113-1209905	528815100
snp3649-scaffold1113-1245598	528815102
snp3650-scaffold1113-1281732	528815104
snp3651-scaffold1113-1313772	528815105
snp3652-scaffold1113-1356441	528815107
snp3655-scaffold1115-17258	528815109
snp3656-scaffold1118-26017	528815111
snp3657-scaffold1118-70996	528815112
snp3658-scaffold11194-864	528815114
snp3659-scaffold112-28499	528815116
snp3660-scaffold112-80067	528815117
snp3661-scaffold112-114880	528815119
snp3662-scaffold112-154719	528815121
snp3663-scaffold112-192720	528815122
snp3665-scaffold112-264156	528815124
snp3666-scaffold112-341273	528815126
snp3667-scaffold112-374561	528815128
snp3668-scaffold112-459185	528815129
snp3669-scaffold112-510336	528815131
snp3670-scaffold112-546257	528815132
snp3671-scaffold112-578245	528815133
snp3672-scaffold112-606923	528815135
snp3673-scaffold112-644803	528815137
snp3674-scaffold112-693857	528815139
snp3675-scaffold112-725864	528815140
snp3676-scaffold112-755008	528815141
snp3677-scaffold112-791290	528815143
snp3678-scaffold112-833557	528815145
snp3679-scaffold112-898472	528815147
snp3680-scaffold112-940447	528815148
snp3681-scaffold112-988762	528815150
snp3682-scaffold112-1043886	528815151
snp3683-scaffold112-1082263	528815153
snp3684-scaffold112-1122107	528815155
snp3685-scaffold112-1162993	528815157
snp3686-scaffold112-1197158	528815159
snp3687-scaffold112-1247861	528815160
snp3688-scaffold112-1277343	528815161
snp3689-scaffold112-1307340	528815163
snp3690-scaffold112-1336312	528815165
snp3691-scaffold112-1387102	528815167
snp3692-scaffold112-1428588	528815168
snp3693-scaffold112-1458473	528815170
snp3694-scaffold112-1497672	528815172
snp3695-scaffold112-1526572	528815174
snp3696-scaffold112-1577433	528815175
snp3697-scaffold112-1610609	528815177
snp3698-scaffold112-1641807	528815179
snp3699-scaffold112-1687138	528815181
snp3700-scaffold112-1729010	528815183
snp3701-scaffold112-1784222	528815184
snp3702-scaffold112-1818928	528815186
snp3703-scaffold112-1877429	528815188
snp3704-scaffold112-1934811	528815189
snp3705-scaffold112-1989197	528815191
snp3706-scaffold112-2020478	528815193
snp3707-scaffold112-2069768	528815195
snp3708-scaffold112-2112796	528815196
snp3709-scaffold112-2145488	528815198
snp3710-scaffold112-2175406	528815199
snp3711-scaffold112-2205386	528815201
snp3712-scaffold112-2234851	528815203
snp3713-scaffold112-2270684	528815204
snp3714-scaffold112-2322442	528815206
snp3715-scaffold112-2364123	528815208
snp3716-scaffold112-2394715	528815209
snp3717-scaffold112-2423550	528815211
snp3718-scaffold112-2455382	528815212
snp3719-scaffold112-2487670	528815213
snp3720-scaffold112-2538505	528815215
snp3721-scaffold112-2569545	528815217
snp3722-scaffold112-2599365	528815219
snp3723-scaffold112-2632288	528815220
snp3725-scaffold112-2729585	528815221
snp3726-scaffold112-2780262	528815223
snp3727-scaffold112-2830032	528815225
snp3729-scaffold112-2926089	528815226
snp3730-scaffold112-2983316	528815228
snp3731-scaffold112-3021224	528815229
snp3732-scaffold112-3049818	528815231
snp3733-scaffold112-3114034	528815233
snp3735-scaffold112-3224123	528815235
snp3736-scaffold112-3266778	528815236
snp3737-scaffold112-3306454	528815238
snp3738-scaffold112-3338447	528815240
snp3739-scaffold112-3382065	528815241
snp3740-scaffold112-3411301	528815243
snp3741-scaffold112-3453232	528815245
snp3742-scaffold112-3503316	528815247
snp3743-scaffold112-3555033	528815248
snp3744-scaffold112-3597043	528815249
snp3745-scaffold112-3644199	528815251
snp3746-scaffold112-3688715	528815253
snp3747-scaffold112-3718842	528815255
snp3748-scaffold112-3748426	528815256
snp3749-scaffold112-3782044	528815258
snp3750-scaffold112-3821688	528815260
snp3751-scaffold112-3860537	528815261
snp3753-scaffold112-3940122	528815263
snp3754-scaffold112-3973504	528815264
snp3755-scaffold112-4005497	528815266
snp3756-scaffold112-4048054	528815267
snp3757-scaffold112-4077580	528815269
snp3758-scaffold112-4127120	528815270
snp3759-scaffold112-4174297	528815272
snp3760-scaffold112-4231299	528815274
snp3761-scaffold112-4270332	528815276
snp3762-scaffold112-4306976	528815277
snp3763-scaffold112-4354895	528815279
snp3764-scaffold112-4404904	528815281
snp3765-scaffold112-4475453	528815282
snp3766-scaffold112-4509488	528815284
snp3767-scaffold112-4542479	528815285
snp3768-scaffold112-4573873	528815287
snp3769-scaffold112-4607258	528815289
snp3770-scaffold112-4644353	528815290
snp3771-scaffold112-4677991	528815292
snp3772-scaffold112-4710761	528815293
snp3773-scaffold112-4758517	528815295
snp3774-scaffold112-4801210	528815296
snp3775-scaffold112-4831657	528815298
snp3776-scaffold112-4865420	528815300
snp3777-scaffold112-4925629	528815301
snp3778-scaffold112-4959549	528815302
snp3779-scaffold112-5003351	528815304
snp3781-scaffold112-5109236	528815306
snp3782-scaffold112-5141144	528815307
snp3783-scaffold112-5171524	528815308
snp3784-scaffold112-5230599	528815310
snp3785-scaffold112-5272688	528815312
snp3786-scaffold112-5303049	528815314
snp3788-scaffold112-5377972	528815315
snp3789-scaffold112-5412227	528815317
snp3791-scaffold112-5532919	528815319
snp3792-scaffold112-5567638	528815321
snp3793-scaffold112-5613656	528815322
snp3794-scaffold112-5648695	528815324
snp3795-scaffold112-5685398	528815325
snp3796-scaffold112-5738588	528815327
snp3797-scaffold112-5776701	528815329
snp3798-scaffold112-5808435	528815331
snp3799-scaffold112-5839263	528815333
snp3800-scaffold112-5880440	528815334
snp3801-scaffold112-5911316	528815336
snp3802-scaffold112-5973891	528815338
snp3803-scaffold112-6025097	528815339
snp3804-scaffold112-6073893	528815341
snp3805-scaffold112-6121209	528815343
snp3806-scaffold112-6162130	528815344
snp3807-scaffold112-6211816	528815346
snp3808-scaffold112-6242205	528815348
snp3809-scaffold112-6274945	528815349
snp3810-scaffold112-6305322	528815351
snp3811-scaffold112-6334086	528815352
snp3812-scaffold112-6366861	528815354
snp3813-scaffold112-6403444	528815356
snp3814-scaffold112-6448054	528815357
snp3815-scaffold112-6485885	528815359
snp3816-scaffold112-6535070	528815361
snp3817-scaffold112-6574451	528815363
snp3818-scaffold112-6609201	528815365
snp3819-scaffold112-6666208	528815366
snp3820-scaffold112-6717275	528815368
snp3821-scaffold1121-32831	528815370
snp3822-scaffold1121-66026	528815372
snp3823-scaffold1121-95838	528815374
snp3824-scaffold1121-138568	528815375
snp3825-scaffold1121-173930	528815377
snp3826-scaffold1121-218024	528815379
snp3827-scaffold1121-246584	528815381
snp3828-scaffold1121-278677	528815382
snp3829-scaffold1121-312422	528815384
snp3830-scaffold1121-352374	528815386
snp3831-scaffold1121-395439	528815388
snp3832-scaffold1121-449255	528815389
snp3833-scaffold1121-480902	528815390
snp3834-scaffold1121-514311	528815392
snp3835-scaffold1121-560040	528815394
snp3836-scaffold1121-591803	528815395
snp3837-scaffold1121-622816	528815397
snp3838-scaffold1121-672868	528815399
snp3839-scaffold1121-712730	528815400
snp3840-scaffold1121-745803	528815402
snp3841-scaffold1121-801509	528815403
snp3842-scaffold1121-850541	528815405
snp3843-scaffold1121-913618	528815407
snp3844-scaffold1121-942350	528815409
snp3845-scaffold1121-984732	528815411
snp3847-scaffold1121-1079822	528815412
snp3848-scaffold1121-1127685	528815413
snp3849-scaffold1121-1172460	528815415
snp3850-scaffold1121-1222939	528815417
snp3851-scaffold1121-1257823	528815419
snp3852-scaffold1121-1311599	528815420
snp3853-scaffold1121-1370777	528815422
snp3854-scaffold1121-1400965	528815423
snp3855-scaffold1121-1450450	528815425
snp3856-scaffold1121-1491145	528815427
snp3857-scaffold1121-1521681	528815429
snp3858-scaffold1121-1559458	528815430
snp3859-scaffold1121-1594952	528815432
snp3860-scaffold1121-1635334	528815434
snp3861-scaffold1121-1678462	528815435
snp3862-scaffold1121-1710904	528815437
snp3863-scaffold1121-1744096	528815438
snp3864-scaffold1121-1793521	528815440
snp3865-scaffold1121-1832883	528815441
snp3866-scaffold1121-1898930	528815443
snp3867-scaffold1121-1931814	528815444
snp3868-scaffold1121-2003193	528815446
snp3869-scaffold1121-2055731	528815448
snp3870-scaffold1122-21685	528815449
snp3871-scaffold1122-66246	528815451
snp3872-scaffold1122-106451	528815453
snp3873-scaffold1122-156356	528815455
snp3874-scaffold1122-188734	528815456
snp3875-scaffold1122-221106	528815457
snp3876-scaffold1122-262410	528815459
snp3877-scaffold1122-297087	528815460
snp3878-scaffold1122-331893	528815462
snp3879-scaffold1122-385665	528815463
snp3880-scaffold1122-423177	528815465
snp3881-scaffold1122-457295	528815466
snp3882-scaffold1122-496959	528815468
snp3883-scaffold1122-530883	528815469
snp3884-scaffold1122-559516	528815471
snp3885-scaffold1122-597380	528815473
snp3886-scaffold1122-627276	528815474
snp3887-scaffold1122-670410	528815476
snp3888-scaffold1122-742092	528815478
snp3889-scaffold1122-807046	528815479
snp3890-scaffold1122-863454	528815481
snp3891-scaffold1122-908117	528815482
snp3892-scaffold1122-939456	528815484
snp3893-scaffold1122-984164	528815486
snp3894-scaffold1122-1027971	528815488
snp3895-scaffold1122-1069822	528815490
snp3896-scaffold1122-1124433	528815491
snp3897-scaffold1122-1178740	528815492
snp3898-scaffold1122-1217481	528815494
snp3899-scaffold1122-1286660	528815496
snp3900-scaffold1122-1340767	528815497
snp3901-scaffold1122-1387168	528815499
snp3902-scaffold1122-1422231	528815501
snp3903-scaffold1122-1464173	528815502
snp3904-scaffold1122-1505576	528815503
snp3905-scaffold1122-1534514	528815505
snp3906-scaffold1122-1568301	528815507
snp3907-scaffold1122-1604894	528815509
snp3908-scaffold1122-1652261	528815510
snp3909-scaffold1122-1683665	528815511
snp3910-scaffold1122-1712605	528815513
snp3911-scaffold1122-1743555	528815515
snp3912-scaffold1122-1803134	528815517
snp3913-scaffold1122-1834494	528815518
snp3914-scaffold1122-1891402	528815520
snp3915-scaffold1122-1952596	528815521
snp3916-scaffold1122-1983604	528815523
snp3917-scaffold1122-2012946	528815525
snp3918-scaffold1122-2062688	528815526
snp3919-scaffold1122-2097029	528815528
snp3920-scaffold1122-2146612	528815529
snp3921-scaffold1122-2209043	528815531
snp3922-scaffold1122-2240048	528815532
snp3923-scaffold1122-2294553	528815534
snp3924-scaffold1122-2325156	528815536
snp3925-scaffold1122-2364479	528815537
snp3926-scaffold1122-2410867	528815539
snp3927-scaffold1122-2481686	528815541
snp3928-scaffold1122-2539081	528815543
snp3929-scaffold1122-2604934	528815545
snp3930-scaffold1122-2649197	528815546
snp3931-scaffold1122-2680804	528815548
snp3932-scaffold1122-2710524	528815549
snp3933-scaffold1122-2739942	528815551
snp3934-scaffold1122-2769983	528815553
snp3935-scaffold1122-2804786	528815555
snp3936-scaffold1122-2845235	528815556
snp3937-scaffold1122-2902353	528815558
snp3938-scaffold1122-2941889	528815560
snp3939-scaffold1122-2977302	528815562
snp3940-scaffold1122-3010772	528815564
snp3941-scaffold1122-3050214	528815565
snp3942-scaffold1122-3080741	528815567
snp3943-scaffold1122-3111202	528815569
snp3944-scaffold1122-3151086	528815571
snp3945-scaffold1122-3193722	528815572
snp3946-scaffold1123-32359	528815574
snp3947-scaffold1123-74454	528815575
snp3948-scaffold1124-13252	528815576
snp3949-scaffold1125-2896	528815578
snp3950-scaffold1125-44647	528815580
snp3951-scaffold1125-79186	528815582
snp3952-scaffold1125-136161	528815583
snp3953-scaffold1125-190766	528815584
snp3954-scaffold1125-221694	528815586
snp3955-scaffold1125-252967	528815587
snp3956-scaffold1125-295335	528815589
snp3957-scaffold1125-356342	528815591
snp3958-scaffold1125-435865	528815592
snp3959-scaffold1125-467616	528815594
snp3960-scaffold1125-526784	528815596
snp3961-scaffold1125-566246	528815598
snp3962-scaffold1125-598652	528815599
snp3963-scaffold1125-640926	528815601
snp3964-scaffold1125-716838	528815603
snp3965-scaffold1125-761988	528815604
snp3966-scaffold1125-804912	528815606
snp3967-scaffold1126-2951	528815608
snp3968-scaffold1126-31936	528815610
snp3969-scaffold1126-64235	528815611
snp3970-scaffold1126-96586	528815613
snp3971-scaffold1126-126273	528815615
snp3972-scaffold1126-178372	528815617
snp3973-scaffold1126-218619	528815618
snp3974-scaffold1126-253165	528815620
snp3975-scaffold1126-295481	528815622
snp3976-scaffold1126-353519	528815624
snp3977-scaffold1126-400608	528815625
snp3978-scaffold1126-453885	528815627
snp3979-scaffold1126-503048	528815629
snp3980-scaffold1126-540723	528815630
snp3981-scaffold1126-572605	528815632
snp3982-scaffold1126-616812	528815634
snp3983-scaffold1126-645854	528815635
snp3984-scaffold1126-701621	528815637
snp3985-scaffold1126-767037	528815639
snp3986-scaffold1126-804555	528815641
snp3987-scaffold1126-859175	528815643
snp3988-scaffold1126-922427	528815644
snp3989-scaffold1126-971464	528815646
snp3990-scaffold1126-1022407	528815648
snp3991-scaffold1126-1051734	528815650
snp3992-scaffold1126-1089089	528815651
snp3993-scaffold1126-1140401	528815653
snp3994-scaffold1126-1200611	528815655
snp3995-scaffold1126-1255003	528815657
snp3996-scaffold1126-1314092	528815658
snp3997-scaffold1126-1363843	528815660
snp3998-scaffold1126-1394370	528815662
snp3999-scaffold1126-1423727	528815663
snp4000-scaffold1126-1459875	528815665
snp4001-scaffold1126-1507954	528815666
snp4002-scaffold1126-1545698	528815668
snp4003-scaffold1126-1580827	528815670
snp4004-scaffold1126-1632214	528815671
snp4005-scaffold1126-1665421	528815673
snp4006-scaffold1126-1700613	528815675
snp4007-scaffold1126-1730322	528815677
snp4008-scaffold1126-1761871	528815678
snp4009-scaffold1126-1797315	528815680
snp4010-scaffold1126-1827824	528815682
snp4011-scaffold1126-1872982	528815684
snp4012-scaffold1126-1903619	528815685
snp4013-scaffold1126-1937071	528815687
snp4014-scaffold1126-1987872	528815689
snp4015-scaffold1126-2038621	528815691
snp4016-scaffold1126-2084227	528815693
snp4017-scaffold1126-2133560	528815694
snp4018-scaffold1126-2166955	528815696
snp4019-scaffold1126-2195482	528815698
snp4020-scaffold1126-2226429	528815700
snp4021-scaffold1126-2264874	528815702
snp4022-scaffold1126-2312881	528815703
snp4023-scaffold1126-2346877	528815705
snp4024-scaffold1126-2386017	528815707
snp4025-scaffold1126-2434547	528815709
snp4026-scaffold1126-2473390	528815710
snp4027-scaffold1126-2503085	528815712
snp4028-scaffold1126-2539990	528815714
snp4029-scaffold1126-2571436	528815716
snp4030-scaffold1126-2605900	528815718
snp4031-scaffold1126-2636074	528815719
snp4032-scaffold1126-2666036	528815721
snp4033-scaffold1126-2701100	528815723
snp4034-scaffold1126-2740011	528815725
snp4035-scaffold1126-2774792	528815726
snp4036-scaffold1126-2837944	528815728
snp4037-scaffold1126-2904244	528815730
snp4038-scaffold1126-2952526	528815732
snp4039-scaffold1126-3004086	528815734
snp4040-scaffold1127-24466	528815735
snp4041-scaffold1127-53487	528815737
snp4042-scaffold1127-93867	528815739
snp4043-scaffold1127-130437	528815741
snp4045-scaffold1127-237532	528815743
snp4046-scaffold1127-275533	528815744
snp4047-scaffold1127-306768	528815746
snp4048-scaffold1127-337722	528815748
snp4049-scaffold1127-376505	528815750
snp4050-scaffold1127-407610	528815752
snp4051-scaffold1127-443075	528815753
snp4052-scaffold1127-472849	528815755
snp4053-scaffold1128-11821	528815757
snp4054-scaffold1128-51027	528815759
snp4055-scaffold1128-85868	528815760
snp4057-scaffold1128-185088	528815762
snp4058-scaffold1128-222449	528815764
snp4059-scaffold1128-251030	528815765
snp4060-scaffold1128-300452	528815767
snp4061-scaffold1128-348325	528815769
snp4062-scaffold1128-400215	528815770
snp4063-scaffold1128-429701	528815772
snp4064-scaffold1128-464063	528815774
snp4065-scaffold1128-524656	528815776
snp4066-scaffold1128-562082	528815777
snp4067-scaffold1128-600004	528815779
snp4068-scaffold1128-642952	528815781
snp4069-scaffold1128-679215	528815783
snp4070-scaffold1128-711836	528815785
snp4071-scaffold1128-749848	528815786
snp4072-scaffold1128-784043	528815788
snp4073-scaffold1128-815079	528815790
snp4074-scaffold1128-865355	528815792
snp4075-scaffold1129-11905	528815794
snp4076-scaffold1129-47952	528815795
snp4077-scaffold1129-103758	528815797
snp4078-scaffold1129-165236	528815799
snp4079-scaffold1129-215653	528815801
snp4080-scaffold1129-251654	528815803
snp4081-scaffold1129-314924	528815804
snp4082-scaffold1129-363033	528815806
snp4083-scaffold1129-396140	528815808
snp4084-scaffold1129-481007	528815810
snp4085-scaffold1129-559292	528815811
snp4086-scaffold1129-603242	528815813
snp4087-scaffold1129-640087	528815815
snp4088-scaffold1129-674940	528815817
snp4090-scaffold1129-775479	528815819
snp4091-scaffold1129-824063	528815820
snp4092-scaffold1129-860396	528815822
snp4093-scaffold1129-892498	528815824
snp4094-scaffold1129-996331	528815826
snp4095-scaffold1129-1038833	528815828
snp4096-scaffold1129-1076461	528815829
snp4097-scaffold1129-1113135	528815831
snp4098-scaffold1129-1154925	528815833
snp4099-scaffold1129-1191575	528815835
snp4100-scaffold1129-1250986	528815837
snp4101-scaffold1129-1300490	528815838
snp4102-scaffold1129-1365291	528815840
snp4103-scaffold1129-1416958	528815842
snp4104-scaffold1129-1465704	528815844
snp4105-scaffold1129-1516976	528815845
snp4106-scaffold1129-1560053	528815847
snp4107-scaffold1129-1598424	528815849
snp4108-scaffold1129-1645694	528815851
snp4109-scaffold1129-1686217	528815853
snp4110-scaffold1129-1722949	528815855
snp4111-scaffold1129-1781351	528815856
snp4112-scaffold1129-1820058	528815858
snp4114-scaffold1129-1917394	528815860
snp4115-scaffold1129-1971623	528815862
snp4116-scaffold113-5653	528815863
snp4117-scaffold113-37238	528815865
snp4119-scaffold113-133621	528815867
snp4120-scaffold113-164488	528815869
snp4121-scaffold113-228572	528815870
snp4122-scaffold113-284814	528815872
snp4123-scaffold113-318642	528815874
snp4124-scaffold113-347322	528815876
snp4125-scaffold113-377226	528815877
snp4126-scaffold113-432282	528815879
snp4127-scaffold113-489409	528815881
snp4128-scaffold113-521657	528815883
snp4129-scaffold113-550300	528815884
snp4130-scaffold113-586357	528815886
snp4131-scaffold113-622291	528815888
snp4132-scaffold113-709050	528815890
snp4133-scaffold113-742257	528815892
snp4134-scaffold113-796174	528815893
snp4135-scaffold113-838747	528815895
snp4136-scaffold113-872218	528815897
snp4137-scaffold113-905741	528815899
snp4138-scaffold113-940712	528815900
snp4139-scaffold113-974214	528815902
snp4140-scaffold113-1002916	528815904
snp4141-scaffold113-1041193	528815906
snp4142-scaffold113-1082997	528815908
snp4143-scaffold113-1112735	528815910
snp4144-scaffold113-1147512	528815911
snp4145-scaffold113-1198427	528815913
snp4146-scaffold113-1228453	528815915
snp4147-scaffold113-1259942	528815917
snp4148-scaffold113-1305871	528815919
snp4149-scaffold113-1336079	528815920
snp4150-scaffold113-1388264	528815922
snp4151-scaffold113-1425896	528815924
snp4152-scaffold113-1459333	528815926
snp4153-scaffold113-1503764	528815928
snp4154-scaffold113-1538339	528815930
snp4155-scaffold113-1575813	528815931
snp4156-scaffold113-1613619	528815933
snp4157-scaffold113-1643184	528815935
snp4158-scaffold113-1699236	528815937
snp4159-scaffold113-1752396	528815938
snp4160-scaffold113-1783297	528815940
snp4161-scaffold113-1816475	528815942
snp4162-scaffold113-1849104	528815944
snp4163-scaffold113-1887733	528815946
snp4164-scaffold113-1950732	528815948
snp4165-scaffold113-1988823	528815949
snp4166-scaffold113-2030942	528815951
snp4167-scaffold113-2069952	528815953
snp4168-scaffold113-2099806	528815955
snp4169-scaffold113-2133527	528815957
snp4170-scaffold113-2177643	528815959
snp4171-scaffold113-2206409	528815960
snp4172-scaffold113-2264218	528815962
snp4173-scaffold113-2301724	528815964
snp4174-scaffold113-2332239	528815966
snp4175-scaffold113-2370293	528815968
snp4176-scaffold113-2418258	528815969
snp4177-scaffold113-2466907	528815971
snp4178-scaffold113-2501273	528815973
snp4180-scaffold113-2584018	528815975
snp4182-scaffold113-2651960	528815977
snp4183-scaffold113-2700797	528815978
snp4184-scaffold113-2756331	528815980
snp4185-scaffold113-2800070	528815982
snp4186-scaffold113-2860592	528815984
snp4187-scaffold113-2899028	528815986
snp4188-scaffold113-2941998	528815988
snp4189-scaffold113-2980742	528815989
snp4190-scaffold1130-40663	528815991
snp4191-scaffold1130-92139	528815993
snp4192-scaffold1130-151249	528815995
snp4193-scaffold1130-223055	528815996
snp4194-scaffold1130-277767	528815998
snp4195-scaffold1130-316238	528816000
snp4196-scaffold1130-375580	528816002
snp4197-scaffold1130-422247	528816003
snp4198-scaffold1130-454295	528816005
snp4199-scaffold1130-484327	528816007
snp4200-scaffold1130-513186	528816009
snp4201-scaffold1130-589068	528816010
snp4202-scaffold1130-636552	528816012
snp4203-scaffold1130-666517	528816014
snp4204-scaffold1130-695068	528816016
snp4205-scaffold1130-739279	528816017
snp4206-scaffold1130-773359	528816019
snp4207-scaffold1130-824666	528816021
snp4208-scaffold1130-873371	528816023
snp4209-scaffold1130-903936	528816024
snp4210-scaffold1130-934601	528816026
snp4211-scaffold1130-968077	528816028
snp4212-scaffold1130-1010199	528816030
snp4213-scaffold1130-1066807	528816032
snp4214-scaffold1130-1098574	528816034
snp4215-scaffold1130-1142363	528816035
snp4216-scaffold1130-1184764	528816037
snp4217-scaffold1130-1232561	528816039
snp4218-scaffold1130-1285272	528816041
snp4219-scaffold1130-1331691	528816043
snp4220-scaffold1130-1370416	528816044
snp4221-scaffold1130-1412725	528816046
snp4222-scaffold1130-1451871	528816048
snp4223-scaffold1130-1498822	528816050
snp4224-scaffold1130-1531759	528816052
snp4225-scaffold1130-1565554	528816053
snp4226-scaffold1130-1595155	528816055
snp4227-scaffold1130-1654540	528816057
snp4228-scaffold1131-8745	528816059
snp4229-scaffold1131-46760	528816061
snp4230-scaffold1131-83730	528816063
snp4231-scaffold1131-147981	528816064
snp4232-scaffold1131-181767	528816066
snp4233-scaffold1131-229217	528816067
snp4234-scaffold1131-262256	528816069
snp4235-scaffold1131-291087	528816071
snp4237-scaffold1131-373570	528816073
snp4238-scaffold1131-406244	528816075
snp4239-scaffold1131-444134	528816076
snp4240-scaffold1131-486789	528816078
snp4241-scaffold1131-516983	528816080
snp4242-scaffold1131-545695	528816082
snp4243-scaffold1131-586101	528816083
snp4244-scaffold1131-623625	528816085
snp4245-scaffold1131-661201	528816087
snp4246-scaffold1132-19500	528816089
snp4247-scaffold1132-63574	528816090
snp4248-scaffold1132-100921	528816092
snp4249-scaffold1132-140912	528816094
snp4250-scaffold1132-187162	528816095
snp4251-scaffold1132-235670	528816097
snp4252-scaffold1132-268960	528816099
snp4253-scaffold1132-313620	528816101
snp4254-scaffold1132-365365	528816103
snp4255-scaffold1132-396788	528816104
snp4256-scaffold1132-435539	528816106
snp4257-scaffold1132-464347	528816108
snp4258-scaffold1132-498359	528816109
snp4259-scaffold1132-529089	528816111
snp4260-scaffold1132-560620	528816113
snp4261-scaffold1132-623405	528816114
snp4262-scaffold1132-665647	528816116
snp4263-scaffold1133-11854	528816118
snp4264-scaffold1133-45553	528816120
snp4265-scaffold1133-82099	528816121
snp4266-scaffold1133-122332	528816123
snp4267-scaffold1133-161743	528816125
snp4268-scaffold1133-196079	528816127
snp4269-scaffold1133-234948	528816128
snp4270-scaffold1133-263971	528816130
snp4271-scaffold1133-318600	528816132
snp4272-scaffold1133-372352	528816134
snp4273-scaffold1133-414974	528816135
snp4274-scaffold1133-463245	528816137
snp4275-scaffold1133-518274	528816139
snp4276-scaffold1133-602226	528816141
snp4277-scaffold1133-638079	528816143
snp4278-scaffold1133-668688	528816144
snp4279-scaffold1133-698525	528816146
snp4280-scaffold1133-730720	528816148
snp4281-scaffold1133-765349	528816149
snp4282-scaffold1133-795492	528816151
snp4283-scaffold1133-833458	528816153
snp4284-scaffold1133-866512	528816155
snp4285-scaffold1133-911069	528816156
snp4286-scaffold1133-950665	528816158
snp4287-scaffold1133-992831	528816160
snp4288-scaffold1133-1038179	528816162
snp4289-scaffold1133-1076754	528816163
snp4290-scaffold1133-1140731	528816165
snp4291-scaffold1133-1176129	528816167
snp4292-scaffold1133-1243456	528816168
snp4293-scaffold1133-1277427	528816170
snp4294-scaffold1133-1313940	528816172
snp4295-scaffold1133-1369388	528816174
snp4296-scaffold1133-1406801	528816176
snp4297-scaffold1133-1455361	528816177
snp4298-scaffold1133-1484146	528816179
snp4299-scaffold1134-405	528816181
snp4300-scaffold1134-36868	528816183
snp4301-scaffold1134-66205	528816184
snp4303-scaffold1134-142270	528816186
snp4304-scaffold1134-175741	528816188
snp4305-scaffold1134-208429	528816190
snp4306-scaffold1134-245512	528816191
snp4307-scaffold1134-281974	528816193
snp4308-scaffold1134-319522	528816194
snp4309-scaffold1134-353885	528816196
snp4310-scaffold1134-419061	528816198
snp4311-scaffold1134-448755	528816200
snp4312-scaffold1134-497355	528816201
snp4313-scaffold1134-547290	528816203
snp4314-scaffold1134-598638	528816205
snp4315-scaffold1134-630420	528816207
snp4316-scaffold1134-666538	528816208
snp4317-scaffold1134-703310	528816210
snp4318-scaffold1134-741608	528816212
snp4319-scaffold1134-790348	528816213
snp4320-scaffold1134-827107	528816215
snp4322-scaffold1134-921448	528816217
snp4323-scaffold1134-954427	528816219
snp4324-scaffold1134-985056	528816220
snp4325-scaffold1134-1035411	528816222
snp4326-scaffold1134-1081985	528816224
snp4327-scaffold1134-1140340	528816226
snp4328-scaffold1134-1204782	528816227
snp4329-scaffold1134-1244033	528816229
snp4330-scaffold1134-1273983	528816231
snp4331-scaffold1134-1310980	528816233
snp4332-scaffold1134-1355307	528816234
snp4333-scaffold1135-13308	528816236
snp4334-scaffold1135-63263	528816238
snp4335-scaffold11359-1377	528816239
snp4336-scaffold1136-4704	528816241
snp4337-scaffold1136-37975	528816243
snp4338-scaffold1136-72503	528816245
snp4339-scaffold1137-23659	528816247
snp4340-scaffold1137-65970	528816248
snp4341-scaffold1137-102808	528816250
snp4342-scaffold1137-162373	528816252
snp4343-scaffold1137-199528	528816254
snp4344-scaffold1137-229013	528816255
snp4345-scaffold1137-278742	528816257
snp4346-scaffold1137-309073	528816259
snp4347-scaffold1137-363587	528816261
snp4348-scaffold1137-396801	528816262
snp4349-scaffold1137-441841	528816264
snp4350-scaffold1137-474970	528816266
snp4351-scaffold1137-504491	528816268
snp4352-scaffold1137-536228	528816269
snp4353-scaffold1137-577955	528816271
snp4354-scaffold1137-625811	528816273
snp4355-scaffold1137-661136	528816274
snp4356-scaffold1137-694167	528816276
snp4357-scaffold1137-737342	528816278
snp4358-scaffold1137-797022	528816279
snp4359-scaffold1137-846256	528816281
snp4360-scaffold1137-886278	528816283
snp4361-scaffold1137-931752	528816285
snp4362-scaffold1137-997745	528816287
snp4363-scaffold1137-1044023	528816288
snp4364-scaffold1137-1079356	528816290
snp4365-scaffold1137-1113561	528816292
snp4366-scaffold1137-1175268	528816294
snp4367-scaffold1137-1215054	528816295
snp4368-scaffold1137-1251038	528816297
snp4369-scaffold1137-1287981	528816299
snp4370-scaffold1137-1318408	528816301
snp4371-scaffold1137-1355489	528816302
snp4372-scaffold1137-1386158	528816304
snp4373-scaffold1137-1423088	528816306
snp4374-scaffold1137-1453288	528816308
snp4375-scaffold1137-1488878	528816310
snp4376-scaffold1139-12786	528816311
snp4377-scaffold1139-42246	528816313
snp4378-scaffold1139-87216	528816315
snp4379-scaffold1139-124328	528816317
snp4380-scaffold1139-175946	528816318
snp4381-scaffold1139-219479	528816320
snp4382-scaffold1139-279585	528816322
snp4383-scaffold1139-318188	528816324
snp4384-scaffold1139-371876	528816325
snp4385-scaffold1139-410785	528816327
snp4386-scaffold1139-448415	528816329
snp4387-scaffold1139-506905	528816331
snp4388-scaffold1139-548868	528816332
snp4389-scaffold1139-585221	528816334
snp4390-scaffold1139-640435	528816336
snp4391-scaffold1139-684249	528816338
snp4392-scaffold1139-721197	528816340
snp4393-scaffold1139-778490	528816341
snp4394-scaffold1139-812362	528816343
snp4395-scaffold1139-848501	528816345
snp4396-scaffold1139-877096	528816347
snp4397-scaffold1139-915129	528816348
snp4398-scaffold1139-964355	528816350
snp4399-scaffold1139-1001722	528816352
snp4400-scaffold1139-1036030	528816353
snp4401-scaffold1139-1086608	528816355
snp4402-scaffold1139-1138164	528816356
snp4403-scaffold1139-1176136	528816358
snp4404-scaffold1139-1206235	528816360
snp4405-scaffold1139-1247904	528816362
snp4406-scaffold1139-1288176	528816363
snp4407-scaffold1139-1327389	528816365
snp4408-scaffold1139-1361373	528816367
snp4409-scaffold1139-1417107	528816369
snp4410-scaffold1139-1461685	528816370
snp4411-scaffold1139-1490421	528816372
snp4412-scaffold1139-1523291	528816374
snp4413-scaffold1139-1556837	528816376
snp4414-scaffold1139-1589844	528816377
snp4415-scaffold1139-1624583	528816379
snp4416-scaffold1139-1669659	528816381
snp4417-scaffold1139-1718277	528816383
snp4418-scaffold1139-1760731	528816385
snp4419-scaffold1139-1795732	528816386
snp4420-scaffold1139-1833725	528816388
snp4421-scaffold1139-1863419	528816390
snp4422-scaffold1139-1893579	528816392
snp4423-scaffold1139-1922914	528816393
snp4424-scaffold114-19962	528816395
snp4425-scaffold114-64928	528816397
snp4426-scaffold114-101882	528816399
snp4427-scaffold114-158609	528816400
snp4428-scaffold114-209068	528816402
snp4429-scaffold114-241590	528816404
snp4430-scaffold114-282091	528816406
snp4431-scaffold114-317012	528816407
snp4432-scaffold114-350056	528816409
snp4433-scaffold114-389150	528816411
snp4434-scaffold114-422356	528816413
snp4435-scaffold114-481192	528816414
snp4436-scaffold114-512953	528816416
snp4437-scaffold114-552161	528816417
snp4438-scaffold114-606746	528816419
snp4439-scaffold114-652176	528816421
snp4440-scaffold114-690622	528816423
snp4441-scaffold114-719753	528816425
snp4442-scaffold114-771847	528816426
snp4443-scaffold114-803745	528816428
snp4444-scaffold114-835431	528816430
snp4445-scaffold114-867758	528816432
snp4446-scaffold1140-2643	528816434
snp4447-scaffold1140-44350	528816435
snp4448-scaffold1140-86197	528816437
snp4449-scaffold1142-5216	528816439
snp4450-scaffold1142-38405	528816441
snp4451-scaffold1142-90893	528816442
snp4452-scaffold1142-144322	528816444
snp4453-scaffold1143-4567	528816446
snp4454-scaffold1143-40219	528816448
snp4455-scaffold1143-76138	528816449
snp4456-scaffold1143-114351	528816451
snp4457-scaffold1143-142897	528816453
snp4458-scaffold1143-201508	528816455
snp4459-scaffold1143-231170	528816456
snp4460-scaffold1143-278921	528816458
snp4461-scaffold1143-328674	528816460
snp4462-scaffold1143-368436	528816461
snp4463-scaffold1143-420093	528816463
snp4464-scaffold1143-471292	528816465
snp4465-scaffold1143-523807	528816467
snp4466-scaffold1143-555391	528816468
snp4467-scaffold1143-598605	528816470
snp4468-scaffold1143-638896	528816472
snp4469-scaffold1143-680238	528816474
snp4470-scaffold1144-15572	528816476
snp4471-scaffold1144-48203	528816477
snp4472-scaffold1144-78161	528816479
snp4473-scaffold1144-127379	528816481
snp4474-scaffold1144-170452	528816483
snp4475-scaffold1144-210332	528816484
snp4476-scaffold1144-267409	528816486
snp4477-scaffold1144-296952	528816488
snp4478-scaffold1144-326734	528816490
snp4479-scaffold1144-361353	528816492
snp4480-scaffold1144-405592	528816494
snp4481-scaffold1144-454537	528816495
snp4482-scaffold1144-494465	528816497
snp4483-scaffold1144-539122	528816499
snp4484-scaffold1144-577244	528816501
snp4485-scaffold1144-621075	528816502
snp4486-scaffold1144-653473	528816504
snp4487-scaffold1144-693630	528816506
snp4488-scaffold1144-742779	528816508
snp4489-scaffold1145-396	528816510
snp4490-scaffold1145-51147	528816511
snp4491-scaffold1145-92342	528816513
snp4492-scaffold1145-148618	528816515
snp4493-scaffold1145-180953	528816517
snp4494-scaffold1145-210200	528816518
snp4495-scaffold1145-254201	528816520
snp4496-scaffold1145-293178	528816522
snp4497-scaffold1145-324994	528816524
snp4498-scaffold1145-356803	528816526
snp4499-scaffold1145-403109	528816528
snp4500-scaffold1145-459403	528816529
snp4501-scaffold1145-523632	528816531
snp4502-scaffold1145-575554	528816533
snp4503-scaffold1145-608098	528816535
snp4504-scaffold1145-639497	528816536
snp4505-scaffold1145-701759	528816538
snp4506-scaffold1145-737776	528816540
snp4507-scaffold1145-784152	528816542
snp4508-scaffold1145-814953	528816543
snp4509-scaffold1145-857987	528816545
snp4510-scaffold1145-892775	528816547
snp4511-scaffold1145-941484	528816548
snp4512-scaffold1145-987312	528816550
snp4513-scaffold1145-1017365	528816552
snp4514-scaffold1145-1045943	528816554
snp4515-scaffold1145-1080239	528816555
snp4516-scaffold1145-1113416	528816557
snp4517-scaffold1145-1159311	528816558
snp4518-scaffold1145-1192860	528816560
snp4519-scaffold1145-1225427	528816562
snp4520-scaffold1145-1258710	528816563
snp4521-scaffold1145-1288658	528816565
snp4522-scaffold1145-1318398	528816567
snp4523-scaffold1145-1360980	528816568
snp4524-scaffold1145-1404433	528816570
snp4525-scaffold1145-1433976	528816572
snp4526-scaffold1145-1493523	528816574
snp4527-scaffold1145-1544858	528816576
snp4528-scaffold1145-1580726	528816577
snp4529-scaffold1145-1614968	528816579
snp4530-scaffold1146-32031	528816581
snp4531-scaffold1146-68473	528816583
snp4532-scaffold1146-97292	528816584
snp4533-scaffold1146-153775	528816586
snp4534-scaffold1146-214462	528816588
snp4535-scaffold1146-257702	528816589
snp4537-scaffold1146-318294	528816591
snp4538-scaffold1146-363529	528816593
snp4539-scaffold1146-410687	528816595
snp4540-scaffold1146-439648	528816596
snp4541-scaffold1146-486415	528816598
snp4542-scaffold1146-517930	528816600
snp4544-scaffold1146-593204	528816602
snp4545-scaffold1146-633488	528816604
snp4546-scaffold1146-685260	528816605
snp4547-scaffold1146-714384	528816607
snp4548-scaffold1146-758575	528816609
snp4549-scaffold1146-808147	528816611
snp4550-scaffold1146-837427	528816612
snp4551-scaffold1146-873212	528816614
snp4552-scaffold1146-913042	528816616
snp4554-scaffold1146-997579	528816618
snp4555-scaffold1146-1042010	528816620
snp4556-scaffold1146-1079874	528816621
snp4557-scaffold1146-1109523	528816623
snp4558-scaffold1146-1169445	528816625
snp4559-scaffold1146-1222915	528816627
snp4560-scaffold1146-1263579	528816628
snp4561-scaffold1146-1325655	528816630
snp4562-scaffold1146-1369573	528816632
snp4563-scaffold1146-1399824	528816634
snp4564-scaffold1146-1446118	528816635
snp4565-scaffold1146-1479332	528816637
snp4566-scaffold1146-1518714	528816639
snp4567-scaffold1146-1558758	528816641
snp4568-scaffold1146-1590411	528816642
snp4569-scaffold1146-1623507	528816644
snp4570-scaffold1146-1654894	528816646
snp4571-scaffold1146-1695589	528816648
snp4572-scaffold1146-1746720	528816649
snp4573-scaffold1146-1781876	528816651
snp4574-scaffold1147-39315	528816653
snp4575-scaffold1147-87765	528816655
snp4576-scaffold1147-188984	528816656
snp4577-scaffold1147-265596	528816658
snp4578-scaffold1147-294694	528816660
snp4579-scaffold1147-351648	528816662
snp4580-scaffold1147-384448	528816663
snp4581-scaffold1147-416382	528816665
snp4582-scaffold1147-469297	528816667
snp4583-scaffold1147-516856	528816668
snp4584-scaffold1147-614394	528816670
snp4585-scaffold1147-675863	528816672
snp4586-scaffold1147-729996	528816674
snp4587-scaffold1147-779690	528816675
snp4588-scaffold1147-849097	528816677
snp4589-scaffold1147-903752	528816679
snp4590-scaffold1147-1014825	528816681
snp4591-scaffold1147-1060853	528816682
snp4592-scaffold1147-1106372	528816684
snp4593-scaffold1147-1257043	528816685
snp4594-scaffold1147-1320242	528816687
snp4595-scaffold1147-1361238	528816689
snp4596-scaffold1147-1406883	528816691
snp4597-scaffold1147-1464673	528816693
snp4598-scaffold1147-1502709	528816694
snp4599-scaffold1147-1532024	528816696
snp4600-scaffold1147-1585346	528816698
snp4601-scaffold1147-1661315	528816699
snp4602-scaffold1147-1713749	528816701
snp4603-scaffold1147-1780272	528816703
snp4604-scaffold1147-1842803	528816704
snp4605-scaffold1147-1889873	528816706
snp4606-scaffold1147-1932056	528816708
snp4607-scaffold1147-2029423	528816709
snp4608-scaffold1147-2113463	528816711
snp4609-scaffold1147-2172247	528816713
snp4610-scaffold1147-2224359	528816715
snp4611-scaffold1147-2262427	528816717
snp4612-scaffold1147-2324153	528816718
snp4613-scaffold1147-2380788	528816720
snp4614-scaffold1147-2429358	528816722
snp4615-scaffold1147-2499554	528816724
snp4616-scaffold1147-2553006	528816726
snp4617-scaffold1147-2607160	528816727
snp4618-scaffold1147-2640578	528816729
snp4619-scaffold1148-19471	528816731
snp4620-scaffold1148-48692	528816733
snp4621-scaffold1149-362	528816734
snp4622-scaffold1149-63400	528816736
snp4624-scaffold1149-182829	528816738
snp4625-scaffold1149-232848	528816740
snp4626-scaffold1149-289079	528816741
snp4627-scaffold1149-375252	528816743
snp4628-scaffold1149-408699	528816745
snp4629-scaffold1149-442020	528816747
snp4630-scaffold1149-470810	528816748
snp4631-scaffold1149-513221	528816750
snp4632-scaffold1149-552209	528816752
snp4633-scaffold1149-590743	528816754
snp4634-scaffold1149-620565	528816755
snp4635-scaffold1149-659137	528816757
snp4636-scaffold1149-706243	528816759
snp4637-scaffold1149-742747	528816761
snp4638-scaffold1149-813473	528816762
snp4639-scaffold1149-867705	528816764
snp4640-scaffold1149-914908	528816766
snp4641-scaffold1149-974351	528816768
snp4642-scaffold1149-1019159	528816769
snp4643-scaffold1149-1106711	528816771
snp4644-scaffold1149-1165948	528816773
snp4646-scaffold1149-1277411	528816775
snp4647-scaffold1149-1315368	528816776
snp4648-scaffold1150-31559	528816778
snp4649-scaffold1150-60324	528816780
snp4650-scaffold1150-91237	528816782
snp4652-scaffold1150-162651	528816783
snp4653-scaffold1150-192380	528816785
snp4654-scaffold1150-236248	528816787
snp4655-scaffold1150-287397	528816788
snp4656-scaffold1150-323647	528816790
snp4657-scaffold1150-362868	528816792
snp4658-scaffold1150-416547	528816794
snp4659-scaffold1150-448815	528816795
snp4660-scaffold1150-491044	528816797
snp4661-scaffold1150-550371	528816799
snp4662-scaffold1150-587889	528816801
snp4663-scaffold1150-619515	528816802
snp4664-scaffold1150-661894	528816804
snp4665-scaffold1150-693219	528816806
snp4666-scaffold1150-731688	528816808
snp4667-scaffold1150-764206	528816809
snp4668-scaffold1150-815720	528816811
snp4669-scaffold1150-848006	528816813
snp4670-scaffold1150-887331	528816814
snp4671-scaffold1150-918624	528816816
snp4672-scaffold1151-52112	528816818
snp4673-scaffold1151-190559	528816820
snp4674-scaffold1151-225499	528816821
snp4675-scaffold1152-6076	528816823
snp4676-scaffold1152-35919	528816825
snp4677-scaffold1152-84957	528816827
snp4678-scaffold1152-115073	528816829
snp4679-scaffold1152-145306	528816830
snp4680-scaffold1152-182176	528816832
snp4681-scaffold1152-223665	528816834
snp4682-scaffold1152-264798	528816836
snp4683-scaffold1152-307402	528816838
snp4684-scaffold1152-350655	528816839
snp4685-scaffold1152-397863	528816841
snp4686-scaffold1152-451586	528816843
snp4687-scaffold1152-498317	528816844
snp4688-scaffold1152-553522	528816846
snp4689-scaffold1152-587687	528816848
snp4690-scaffold1152-658150	528816850
snp4691-scaffold1152-692895	528816852
snp4692-scaffold1152-729057	528816853
snp4693-scaffold1152-759820	528816855
snp4694-scaffold1152-807977	528816857
snp4695-scaffold1152-856347	528816859
snp4696-scaffold1152-909627	528816860
snp4697-scaffold1152-981994	528816862
snp4698-scaffold1152-1049329	528816864
snp4699-scaffold1152-1098164	528816866
snp4700-scaffold1152-1131015	528816867
snp4701-scaffold1152-1186016	528816869
snp4702-scaffold1152-1217741	528816871
snp4703-scaffold1152-1266793	528816873
snp4704-scaffold1152-1305311	528816874
snp4705-scaffold1152-1337366	528816876
snp4706-scaffold1152-1366915	528816878
snp4707-scaffold1153-26814	528816880
snp4708-scaffold1153-96837	528816881
snp4709-scaffold1153-163099	528816883
snp4710-scaffold1153-198206	528816885
snp4711-scaffold1153-238444	528816887
snp4712-scaffold1153-270557	528816888
snp4713-scaffold1153-307649	528816890
snp4714-scaffold1153-363247	528816892
snp4715-scaffold1153-397570	528816894
snp4716-scaffold1153-476783	528816895
snp4717-scaffold1154-17904	528816897
snp4718-scaffold1154-47817	528816898
snp4719-scaffold1154-91363	528816900
snp4720-scaffold1154-127865	528816902
snp4721-scaffold1154-168358	528816904
snp4722-scaffold1154-205034	528816905
snp4723-scaffold1154-240097	528816907
snp4724-scaffold11542-14597	528816909
snp4725-scaffold1155-20133	528816911
snp4726-scaffold1155-65341	528816912
snp4727-scaffold1155-110540	528816914
snp4728-scaffold1155-149497	528816916
snp4729-scaffold1155-192485	528816918
snp4730-scaffold1155-234415	528816919
snp4731-scaffold1155-282834	528816921
snp4732-scaffold1155-314340	528816923
snp4733-scaffold1155-367773	528816925
snp4734-scaffold1157-21395	528816927
snp4735-scaffold1157-80575	528816928
snp4736-scaffold1157-130378	528816930
snp4737-scaffold1157-159806	528816932
snp4738-scaffold1157-203497	528816934
snp4739-scaffold1157-240497	528816936
snp4740-scaffold1157-273061	528816937
snp4741-scaffold1157-322075	528816939
snp4742-scaffold1158-3886	528816941
snp4743-scaffold1158-38613	528816943
snp4744-scaffold1158-69361	528816945
snp4745-scaffold1158-115346	528816946
snp4746-scaffold1158-149145	528816948
snp4747-scaffold1158-209090	528816950
snp4748-scaffold1158-260266	528816952
snp4750-scaffold1158-355359	528816953
snp4751-scaffold1158-389381	528816955
snp4752-scaffold1158-444393	528816957
snp4753-scaffold1158-477599	528816958
snp4754-scaffold1158-507335	528816960
snp4755-scaffold1158-537936	528816962
snp4756-scaffold1158-594020	528816963
snp4757-scaffold1158-645607	528816965
snp4758-scaffold1158-679527	528816967
snp4760-scaffold1158-788920	528816969
snp4761-scaffold1158-832343	528816971
snp4762-scaffold1158-862574	528816972
snp4763-scaffold1159-17732	528816974
snp4764-scaffold1159-60735	528816976
snp4765-scaffold1159-101134	528816978
snp4766-scaffold1159-138779	528816980
snp4767-scaffold1159-171872	528816981
snp4768-scaffold1159-223723	528816983
snp4769-scaffold1159-258053	528816985
snp4770-scaffold1159-287996	528816987
snp4771-scaffold1159-345869	528816989
snp4772-scaffold1159-377655	528816990
snp4773-scaffold1159-408206	528816992
snp4774-scaffold1159-445444	528816994
snp4775-scaffold1159-474141	528816996
snp4776-scaffold1159-508985	528816998
snp4777-scaffold1159-546565	528816999
snp4778-scaffold1159-577517	528817001
snp4779-scaffold1159-628961	528817003
snp4780-scaffold1159-666115	528817005
snp4781-scaffold1159-744902	528817006
snp4782-scaffold1159-802627	528817008
snp4783-scaffold1159-846808	528817010
snp4784-scaffold1159-892474	528817012
snp4785-scaffold1159-924692	528817014
snp4786-scaffold1159-990231	528817016
snp4787-scaffold1159-1021286	528817017
snp4788-scaffold1159-1063443	528817019
snp4789-scaffold1159-1098230	528817021
snp4790-scaffold1159-1131423	528817023
snp4791-scaffold1159-1194576	528817025
snp4792-scaffold1159-1226092	528817026
snp4793-scaffold1159-1270135	528817028
snp4794-scaffold1159-1334940	528817030
snp4795-scaffold1159-1368437	528817032
snp4796-scaffold1159-1427305	528817033
snp4797-scaffold1159-1458787	528817035
snp4798-scaffold1159-1529392	528817036
snp4799-scaffold1159-1568092	528817038
snp4800-scaffold1159-1606936	528817040
snp4801-scaffold1159-1655090	528817041
snp4802-scaffold1159-1708031	528817043
snp4803-scaffold1159-1753801	528817045
snp4804-scaffold1159-1796140	528817046
snp4805-scaffold1159-1836110	528817048
snp4806-scaffold1159-1892229	528817050
snp4807-scaffold1159-1942409	528817052
snp4808-scaffold1159-1999811	528817054
snp4809-scaffold1159-2047846	528817055
snp4810-scaffold1159-2081174	528817057
snp4811-scaffold1159-2113227	528817058
snp4812-scaffold1159-2143964	528817060
snp4813-scaffold1159-2172732	528817061
snp4814-scaffold1159-2211402	528817063
snp4815-scaffold1159-2250173	528817065
snp4816-scaffold1159-2280666	528817067
snp4817-scaffold1159-2333967	528817069
snp4818-scaffold116-41846	528817070
snp4819-scaffold116-93597	528817072
snp4820-scaffold116-131207	528817074
snp4821-scaffold116-193527	528817076
snp4822-scaffold116-250520	528817077
snp4823-scaffold116-304153	528817079
snp4824-scaffold1160-5709	528817081
snp4825-scaffold1160-36525	528817083
snp4826-scaffold1160-66036	528817084
snp4827-scaffold1160-95814	528817086
snp4828-scaffold1160-129830	528817088
snp4829-scaffold1160-165797	528817090
snp4830-scaffold1160-219978	528817091
snp4831-scaffold1160-277678	528817093
snp4832-scaffold1160-321790	528817095
snp4833-scaffold1160-369492	528817097
snp4834-scaffold1160-401417	528817098
snp4835-scaffold1160-435011	528817100
snp4836-scaffold1160-472383	528817101
snp4837-scaffold1160-511225	528817103
snp4839-scaffold1160-580827	528817105
snp4840-scaffold1160-617145	528817106
snp4841-scaffold1161-11450	528817108
snp4842-scaffold1161-50417	528817110
snp4843-scaffold1161-130479	528817112
snp4844-scaffold1161-173542	528817113
snp4845-scaffold1161-217553	528817115
snp4846-scaffold1161-283736	528817117
snp4847-scaffold1162-10027	528817119
snp4848-scaffold1162-71501	528817120
snp4849-scaffold1162-100526	528817122
snp4850-scaffold1162-146734	528817124
snp4851-scaffold1162-198452	528817126
snp4852-scaffold1162-238179	528817127
snp4853-scaffold1162-278089	528817129
snp4854-scaffold1162-325154	528817131
snp4856-scaffold1162-395766	528817133
snp4857-scaffold1162-449268	528817134
snp4858-scaffold1162-505165	528817136
snp4859-scaffold1162-544156	528817138
snp4860-scaffold1162-577168	528817139
snp4861-scaffold1162-622742	528817141
snp4862-scaffold1162-664328	528817143
snp4863-scaffold1162-698606	528817145
snp4864-scaffold1162-730630	528817147
snp4865-scaffold1163-26877	528817148
snp4866-scaffold1163-75886	528817150
snp4867-scaffold1163-111101	528817152
snp4868-scaffold1163-162674	528817153
snp4869-scaffold1163-198740	528817155
snp4870-scaffold1163-240403	528817157
snp4871-scaffold1163-269942	528817158
snp4872-scaffold1163-299286	528817160
snp4873-scaffold1163-331369	528817162
snp4874-scaffold1163-363653	528817164
snp4875-scaffold1163-412703	528817166
snp4876-scaffold1163-451017	528817167
snp4877-scaffold1163-479753	528817169
snp4878-scaffold1163-511805	528817171
snp4879-scaffold1163-560775	528817172
snp4880-scaffold1163-600650	528817174
snp4881-scaffold1163-633840	528817176
snp4882-scaffold1164-3913	528817178
snp4883-scaffold1164-40780	528817179
snp4884-scaffold1164-70551	528817181
snp4885-scaffold1164-110152	528817183
snp4886-scaffold1164-152255	528817184
snp4887-scaffold1164-210933	528817186
snp4888-scaffold1164-248816	528817188
snp4889-scaffold1164-281618	528817190
snp4890-scaffold1164-325799	528817191
snp4891-scaffold1164-368338	528817193
snp4892-scaffold1164-422704	528817195
snp4893-scaffold1164-471211	528817197
snp4894-scaffold1164-520964	528817198
snp4895-scaffold1164-553675	528817200
snp4896-scaffold1164-585982	528817202
snp4897-scaffold1164-617804	528817204
snp4898-scaffold1164-647084	528817206
snp4899-scaffold1164-698099	528817207
snp4900-scaffold1164-750662	528817209
snp4901-scaffold1164-806000	528817211
snp4902-scaffold1164-844520	528817213
snp4903-scaffold1164-886395	528817214
snp4904-scaffold1164-946748	528817216
snp4905-scaffold1164-981392	528817218
snp4906-scaffold1164-1011970	528817220
snp4907-scaffold1164-1066088	528817222
snp4908-scaffold1164-1125072	528817224
snp4909-scaffold1164-1157460	528817226
snp4910-scaffold1164-1216600	528817227
snp4911-scaffold1164-1247342	528817229
snp4912-scaffold1164-1288408	528817231
snp4913-scaffold1164-1343187	528817233
snp4914-scaffold1164-1375454	528817234
snp4915-scaffold1164-1420241	528817236
snp4916-scaffold1164-1462262	528817238
snp4917-scaffold1164-1516467	528817240
snp4918-scaffold1164-1611370	528817241
snp4919-scaffold1164-1665943	528817243
snp4920-scaffold1165-17785	528817245
snp4921-scaffold1166-1468	528817247
snp4922-scaffold1166-30402	528817248
snp4923-scaffold1166-86033	528817250
snp4924-scaffold1166-115224	528817252
snp4925-scaffold1166-184574	528817253
snp4926-scaffold1167-25526	528817255
snp4927-scaffold1167-74942	528817256
snp4928-scaffold1167-105823	528817258
snp4929-scaffold1167-139406	528817260
snp4930-scaffold1167-173042	528817262
snp4931-scaffold1167-224334	528817263
snp4932-scaffold1167-306872	528817265
snp4933-scaffold1167-350887	528817267
snp4934-scaffold1167-394671	528817269
snp4935-scaffold1167-460107	528817271
snp4936-scaffold1167-500131	528817272
snp4937-scaffold1167-532213	528817274
snp4938-scaffold1167-572452	528817276
snp4939-scaffold1167-603781	528817278
snp4940-scaffold1167-634483	528817279
snp4941-scaffold1167-665453	528817281
snp4942-scaffold1167-697669	528817283
snp4943-scaffold1167-745329	528817285
snp4944-scaffold1167-784933	528817286
snp4945-scaffold1167-815477	528817288
snp4946-scaffold1167-845865	528817290
snp4947-scaffold1167-874414	528817292
snp4948-scaffold1167-910396	528817293
snp4949-scaffold1167-940079	528817295
snp4950-scaffold1167-977806	528817297
snp4951-scaffold1168-28753	528817298
snp4952-scaffold1168-90024	528817300
snp4953-scaffold1168-124897	528817302
snp4954-scaffold1168-190573	528817304
snp4955-scaffold1168-225662	528817306
snp4956-scaffold1168-255979	528817307
snp4957-scaffold1168-292007	528817309
snp4958-scaffold11689-10106	528817311
snp4959-scaffold1169-8435	528817313
snp4960-scaffold1169-41452	528817314
snp4961-scaffold1169-78144	528817316
snp4962-scaffold1169-117342	528817318
snp4963-scaffold1169-152605	528817320
snp4965-scaffold1169-287378	528817321
snp4966-scaffold1169-342115	528817323
snp4967-scaffold1169-374828	528817325
snp4968-scaffold1169-417943	528817327
snp4970-scaffold1169-520523	528817329
snp4971-scaffold1169-570735	528817330
snp4972-scaffold1169-604604	528817332
snp4973-scaffold1169-646838	528817334
snp4974-scaffold1169-695321	528817336
snp4975-scaffold1169-730351	528817338
snp4976-scaffold1169-773568	528817339
snp4977-scaffold1169-826028	528817341
snp4978-scaffold1169-873704	528817343
snp4979-scaffold1169-925811	528817344
snp4980-scaffold1169-969948	528817346
snp4981-scaffold1169-1007357	528817348
snp4982-scaffold1169-1057143	528817350
snp4983-scaffold1169-1091585	528817351
snp4984-scaffold1169-1131737	528817353
snp4985-scaffold1169-1185400	528817355
snp4986-scaffold1169-1214641	528817357
snp4987-scaffold117-1975	528817358
snp4988-scaffold117-36685	528817360
snp4989-scaffold117-65369	528817362
snp4990-scaffold117-145789	528817364
snp4991-scaffold117-184097	528817366
snp4992-scaffold117-213177	528817368
snp4993-scaffold117-263052	528817370
snp4994-scaffold117-322516	528817371
snp4995-scaffold117-363892	528817373
snp4996-scaffold117-423613	528817375
snp4998-scaffold117-499525	528817377
snp4999-scaffold117-544459	528817379
snp5000-scaffold117-573498	528817380
snp5001-scaffold117-611230	528817382
snp5002-scaffold117-642490	528817384
snp5003-scaffold117-724884	528817386
snp5004-scaffold117-753875	528817387
snp5005-scaffold117-786231	528817389
snp5006-scaffold117-824910	528817390
snp5007-scaffold117-858152	528817392
snp5008-scaffold117-891551	528817394
snp5009-scaffold117-926306	528817395
snp5010-scaffold117-958152	528817398
snp5011-scaffold117-992576	528817399
snp5012-scaffold117-1038718	528817401
snp5013-scaffold117-1096243	528817403
snp5014-scaffold117-1154195	528817404
snp5015-scaffold117-1205956	528817406
snp5016-scaffold117-1236257	528817408
snp5017-scaffold117-1301865	528817410
snp5018-scaffold117-1357717	528817411
snp5019-scaffold117-1390927	528817413
snp5020-scaffold117-1443006	528817415
snp5021-scaffold117-1500990	528817417
snp5022-scaffold117-1573882	528817419
snp5023-scaffold117-1625004	528817420
snp5024-scaffold117-1664810	528817422
snp5025-scaffold117-1694869	528817424
snp5026-scaffold117-1730221	528817426
snp5027-scaffold117-1782674	528817427
snp5028-scaffold117-1811484	528817429
snp5029-scaffold117-1849464	528817431
snp5030-scaffold117-1878605	528817433
snp5031-scaffold117-1911633	528817434
snp5032-scaffold117-1946800	528817436
snp5033-scaffold117-1985905	528817438
snp5034-scaffold117-2030953	528817440
snp5035-scaffold117-2072511	528817442
snp5036-scaffold117-2119175	528817443
snp5037-scaffold117-2161867	528817445
snp5038-scaffold117-2229063	528817447
snp5039-scaffold117-2263580	528817449
snp5040-scaffold117-2302319	528817451
snp5041-scaffold1170-18280	528817452
snp5042-scaffold1170-56152	528817454
snp5043-scaffold1170-88721	528817456
snp5044-scaffold1170-118857	528817458
snp5045-scaffold1170-149876	528817459
snp5046-scaffold1170-202361	528817461
snp5047-scaffold1170-232630	528817463
snp5048-scaffold1170-269872	528817465
snp5049-scaffold1170-323510	528817466
snp5050-scaffold1171-14126	528817468
snp5051-scaffold1171-47208	528817470
snp5052-scaffold1171-76408	528817472
snp5053-scaffold1171-105818	528817473
snp5054-scaffold1171-151354	528817475
snp5055-scaffold1171-184466	528817477
snp5056-scaffold1171-213417	528817479
snp5057-scaffold1171-250738	528817480
snp5058-scaffold1171-283515	528817482
snp5059-scaffold1171-321043	528817484
snp5060-scaffold1171-375238	528817486
snp5061-scaffold1171-424676	528817488
snp5062-scaffold1171-460567	528817489
snp5063-scaffold1171-523085	528817491
snp5064-scaffold1172-4787	528817493
snp5065-scaffold1172-37087	528817494
snp5066-scaffold1172-80439	528817496
snp5067-scaffold1172-113725	528817498
snp5068-scaffold1172-142299	528817500
snp5069-scaffold1172-182964	528817501
snp5070-scaffold1172-228542	528817503
snp5071-scaffold1172-261921	528817505
snp5072-scaffold1172-303801	528817507
snp5073-scaffold1172-364654	528817508
snp5074-scaffold1172-399048	528817510
snp5075-scaffold1172-427673	528817512
snp5076-scaffold1172-483491	528817513
snp5077-scaffold1172-521370	528817515
snp5078-scaffold1172-558347	528817517
snp5079-scaffold1172-630918	528817519
snp5080-scaffold1172-665303	528817521
snp5081-scaffold1172-710388	528817522
snp5082-scaffold1172-741028	528817524
snp5083-scaffold1172-772943	528817526
snp5084-scaffold1172-811784	528817528
snp5085-scaffold1172-878390	528817529
snp5086-scaffold1172-909473	528817531
snp5087-scaffold1172-940336	528817533
snp5088-scaffold1172-975724	528817535
snp5089-scaffold1172-1048274	528817536
snp5090-scaffold1173-22839	528817538
snp5091-scaffold11739-32970	528817540
snp5092-scaffold1174-66161	528817542
snp5093-scaffold1174-97846	528817543
snp5094-scaffold1175-27618	528817545
snp5096-scaffold1175-152452	528817547
snp5097-scaffold1175-208319	528817549
snp5098-scaffold1175-241960	528817550
snp5099-scaffold1175-277238	528817552
snp5100-scaffold1175-327084	528817554
snp5101-scaffold1175-409109	528817556
snp5102-scaffold1175-452999	528817557
snp5103-scaffold1175-486594	528817559
snp5104-scaffold1175-516757	528817561
snp5105-scaffold1175-553269	528817563
snp5106-scaffold1175-604977	528817565
snp5107-scaffold1175-664530	528817566
snp5108-scaffold1175-710747	528817568
snp5109-scaffold1175-760173	528817570
snp5110-scaffold1175-790155	528817572
snp5111-scaffold1175-831003	528817573
snp5112-scaffold1175-884357	528817575
snp5113-scaffold1175-925907	528817577
snp5114-scaffold1175-966120	528817579
snp5115-scaffold11756-8820	528817580
snp5116-scaffold1176-13378	528817582
snp5117-scaffold1176-46078	528817584
snp5118-scaffold1176-76248	528817586
snp5119-scaffold1176-107488	528817588
snp5120-scaffold1176-136849	528817589
snp5121-scaffold1176-178577	528817591
snp5123-scaffold1176-245915	528817593
snp5124-scaffold1176-287157	528817595
snp5125-scaffold1176-336470	528817596
snp5126-scaffold1176-377439	528817598
snp5127-scaffold1176-417557	528817600
snp5128-scaffold1176-459949	528817602
snp5129-scaffold1176-490452	528817604
snp5130-scaffold1177-7628	528817605
snp5131-scaffold1177-48304	528817607
snp5132-scaffold1177-79478	528817609
snp5133-scaffold1177-111450	528817611
snp5134-scaffold1179-15262	528817612
snp5135-scaffold1179-60951	528817614
snp5136-scaffold1179-122263	528817616
snp5137-scaffold1179-154219	528817618
snp5138-scaffold1179-194863	528817619
snp5139-scaffold1179-231539	528817621
snp5140-scaffold1179-289797	528817623
snp5141-scaffold1179-333962	528817625
snp5142-scaffold1179-370844	528817626
snp5143-scaffold118-20222	528817628
snp5144-scaffold118-78758	528817629
snp5145-scaffold118-120199	528817631
snp5146-scaffold118-170985	528817633
snp5147-scaffold118-255147	528817635
snp5148-scaffold118-287212	528817637
snp5149-scaffold118-321624	528817638
snp5150-scaffold118-353511	528817640
snp5151-scaffold118-422112	528817642
snp5152-scaffold118-461867	528817644
snp5153-scaffold118-500115	528817645
snp5154-scaffold118-538581	528817647
snp5155-scaffold118-585168	528817649
snp5156-scaffold118-634690	528817651
snp5157-scaffold118-669264	528817653
snp5158-scaffold118-705626	528817654
snp5159-scaffold118-753966	528817656
snp5160-scaffold118-803763	528817658
snp5161-scaffold118-860279	528817659
snp5162-scaffold118-894130	528817661
snp5163-scaffold118-947093	528817663
snp5164-scaffold118-981245	528817664
snp5165-scaffold118-1036294	528817666
snp5166-scaffold118-1079957	528817667
snp5167-scaffold118-1122931	528817669
snp5168-scaffold118-1154517	528817671
snp5169-scaffold118-1226033	528817673
snp5170-scaffold118-1289031	528817675
snp5172-scaffold118-1411307	528817676
snp5173-scaffold118-1458369	528817678
snp5174-scaffold118-1517323	528817680
snp5175-scaffold118-1617148	528817682
snp5176-scaffold118-1649136	528817683
snp5177-scaffold118-1706837	528817685
snp5178-scaffold118-1740395	528817687
snp5179-scaffold118-1785800	528817688
snp5180-scaffold118-1841941	528817690
snp5181-scaffold118-1879009	528817692
snp5182-scaffold118-1926682	528817694
snp5183-scaffold118-1966654	528817696
snp5184-scaffold118-2022745	528817697
snp5185-scaffold118-2097366	528817699
snp5186-scaffold118-2145682	528817701
snp5187-scaffold118-2177802	528817703
snp5188-scaffold118-2210337	528817704
snp5189-scaffold118-2243947	528817706
snp5190-scaffold118-2273975	528817708
snp5191-scaffold118-2309717	528817709
snp5192-scaffold118-2363457	528817711
snp5193-scaffold118-2412792	528817713
snp5194-scaffold118-2451407	528817715
snp5195-scaffold118-2480157	528817716
snp5196-scaffold118-2525568	528817718
snp5197-scaffold118-2571705	528817720
snp5198-scaffold118-2624529	528817722
snp5199-scaffold118-2665383	528817723
snp5200-scaffold118-2700235	528817725
snp5201-scaffold118-2750604	528817727
snp5202-scaffold118-2801650	528817729
snp5203-scaffold118-2835128	528817730
snp5204-scaffold118-2890331	528817732
snp5205-scaffold118-2920797	528817734
snp5206-scaffold118-2955604	528817736
snp5207-scaffold118-2996434	528817737
snp5208-scaffold118-3031558	528817739
snp5209-scaffold118-3064623	528817741
snp5210-scaffold118-3112947	528817743
snp5211-scaffold118-3171022	528817744
snp5212-scaffold118-3201982	528817746
snp5213-scaffold118-3245750	528817748
snp5214-scaffold118-3285247	528817750
snp5215-scaffold118-3314422	528817751
snp5216-scaffold118-3346869	528817753
snp5217-scaffold1180-14689	528817755
snp5218-scaffold1180-80785	528817756
snp5219-scaffold1180-142160	528817758
snp5220-scaffold1180-204071	528817760
snp5221-scaffold1180-236240	528817762
snp5222-scaffold1180-271990	528817764
snp5223-scaffold1180-301787	528817765
snp5224-scaffold1180-348637	528817767
snp5225-scaffold1180-385248	528817769
snp5226-scaffold1180-421832	528817771
snp5227-scaffold1180-453277	528817772
snp5228-scaffold1180-521505	528817774
snp5229-scaffold1180-568170	528817776
snp5230-scaffold1180-612515	528817778
snp5231-scaffold1180-641153	528817779
snp5232-scaffold1180-680809	528817781
snp5233-scaffold1180-746663	528817783
snp5234-scaffold1180-799843	528817785
snp5235-scaffold1180-842639	528817786
snp5236-scaffold1180-885565	528817788
snp5237-scaffold1180-931543	528817790
snp5238-scaffold1180-975804	528817791
snp5239-scaffold1180-1005667	528817793
snp5240-scaffold1180-1037570	528817795
snp5241-scaffold1180-1104375	528817797
snp5242-scaffold1180-1145373	528817798
snp5243-scaffold1180-1188135	528817800
snp5244-scaffold1180-1240305	528817802
snp5245-scaffold1180-1270580	528817804
snp5246-scaffold1180-1333355	528817805
snp5247-scaffold1180-1373531	528817807
snp5248-scaffold1180-1420731	528817809
snp5249-scaffold1180-1455023	528817810
snp5250-scaffold1180-1488531	528817812
snp5251-scaffold1180-1542480	528817814
snp5252-scaffold1181-30595	528817816
snp5253-scaffold1181-124255	528817817
snp5254-scaffold1181-153678	528817819
snp5255-scaffold1181-183244	528817821
snp5256-scaffold1181-214361	528817823
snp5257-scaffold1181-252778	528817825
snp5258-scaffold1181-308803	528817826
snp5260-scaffold1181-397294	528817828
snp5261-scaffold1182-13098	528817830
snp5262-scaffold1183-43571	528817832
snp5263-scaffold1183-80560	528817833
snp5264-scaffold1183-158786	528817835
snp5265-scaffold1183-191494	528817837
snp5266-scaffold1183-227286	528817839
snp5267-scaffold1183-267651	528817840
snp5268-scaffold1183-323473	528817842
snp5269-scaffold1183-376926	528817844
snp5270-scaffold1183-432326	528817845
snp5271-scaffold1183-473106	528817847
snp5272-scaffold1183-521972	528817849
snp5273-scaffold1183-582098	528817851
snp5274-scaffold1183-612170	528817852
snp5275-scaffold1183-643769	528817854
snp5276-scaffold1183-697777	528817856
snp5277-scaffold1183-746065	528817858
snp5278-scaffold1183-803350	528817859
snp5279-scaffold1183-846266	528817861
snp5280-scaffold1183-876713	528817863
snp5281-scaffold1183-908304	528817865
snp5282-scaffold1183-946867	528817867
snp5283-scaffold1183-995611	528817868
snp5284-scaffold1183-1025678	528817870
snp5285-scaffold1183-1076293	528817872
snp5286-scaffold1183-1121048	528817874
snp5287-scaffold1183-1156144	528817875
snp5288-scaffold1183-1186724	528817877
snp5289-scaffold1183-1232002	528817879
snp5290-scaffold1183-1293456	528817881
snp5291-scaffold1183-1326054	528817882
snp5292-scaffold1183-1367930	528817884
snp5293-scaffold1183-1403391	528817886
snp5295-scaffold1183-1483742	528817888
snp5296-scaffold1183-1522010	528817889
snp5297-scaffold1183-1583004	528817891
snp5298-scaffold1183-1619374	528817893
snp5299-scaffold1183-1654372	528817895
snp5300-scaffold1183-1715740	528817897
snp5301-scaffold1183-1768333	528817898
snp5302-scaffold1183-1803759	528817900
snp5303-scaffold1183-1845680	528817902
snp5304-scaffold1183-1904693	528817904
snp5305-scaffold1183-1934750	528817905
snp5306-scaffold1183-1969758	528817907
snp5307-scaffold1183-2006026	528817909
snp5308-scaffold1183-2040268	528817911
snp5309-scaffold1183-2075872	528817912
snp5310-scaffold1183-2135052	528817914
snp5311-scaffold1183-2174231	528817916
snp5313-scaffold1183-2265099	528817918
snp5314-scaffold1183-2298165	528817919
snp5315-scaffold1183-2345617	528817921
snp5316-scaffold1183-2387076	528817923
snp5317-scaffold1183-2434593	528817925
snp5318-scaffold1183-2490130	528817927
snp5319-scaffold1183-2536448	528817928
snp5320-scaffold1183-2593930	528817930
snp5321-scaffold1183-2628943	528817932
snp5322-scaffold1183-2670306	528817934
snp5323-scaffold1183-2701254	528817935
snp5324-scaffold1183-2732743	528817937
snp5325-scaffold1183-2762796	528817939
snp5326-scaffold1184-6696	528817941
snp5327-scaffold1184-35900	528817942
snp5328-scaffold1184-65445	528817944
snp5329-scaffold1184-105727	528817946
snp5330-scaffold1184-150240	528817948
snp5331-scaffold1184-194029	528817949
snp5332-scaffold1184-253858	528817951
snp5333-scaffold1184-301017	528817953
snp5334-scaffold1184-355132	528817955
snp5335-scaffold1184-385050	528817956
snp5336-scaffold1184-434387	528817958
snp5337-scaffold1184-491879	528817960
snp5338-scaffold1184-560521	528817962
snp5339-scaffold1184-595503	528817963
snp5340-scaffold1184-629586	528817965
snp5341-scaffold1185-2600	528817967
snp5342-scaffold1185-36105	528817969
snp5343-scaffold1185-90259	528817970
snp5344-scaffold1185-127467	528817972
snp5345-scaffold1185-167626	528817974
snp5346-scaffold1186-15396	528817975
snp5347-scaffold1186-44235	528817977
snp5348-scaffold1186-79886	528817979
snp5349-scaffold1186-116654	528817981
snp5350-scaffold1186-172166	528817982
snp5351-scaffold1186-238040	528817984
snp5352-scaffold1186-267690	528817986
snp5353-scaffold1186-339008	528817988
snp5354-scaffold1186-380494	528817989
snp5355-scaffold1187-24861	528817991
snp5356-scaffold1187-66177	528817993
snp5357-scaffold1187-135080	528817995
snp5358-scaffold1187-164552	528817996
snp5359-scaffold1187-205160	528817998
snp5360-scaffold1187-248492	528818000
snp5361-scaffold1187-308624	528818002
snp5362-scaffold1187-342556	528818004
snp5363-scaffold1188-26333	528818005
snp5364-scaffold1188-71614	528818007
snp5365-scaffold1188-106630	528818009
snp5366-scaffold1188-146161	528818011
snp5367-scaffold1188-183283	528818012
snp5368-scaffold1188-246729	528818014
snp5369-scaffold1188-291463	528818016
snp5370-scaffold1188-323766	528818018
snp5371-scaffold1188-363401	528818019
snp5372-scaffold1188-396353	528818021
snp5373-scaffold1188-450734	528818023
snp5374-scaffold1188-490336	528818025
snp5375-scaffold1188-527212	528818027
snp5376-scaffold1188-581797	528818028
snp5377-scaffold1188-620274	528818030
snp5378-scaffold1188-652973	528818031
snp5379-scaffold1188-689507	528818033
snp5380-scaffold1188-724197	528818035
snp5381-scaffold1188-777846	528818037
snp5382-scaffold1188-808314	528818038
snp5383-scaffold1188-851774	528818040
snp5384-scaffold1188-899015	528818042
snp5386-scaffold1188-984787	528818044
snp5387-scaffold1188-1022198	528818045
snp5388-scaffold1188-1060099	528818047
snp5389-scaffold1188-1094938	528818049
snp5390-scaffold1188-1148775	528818051
snp5391-scaffold1188-1196313	528818052
snp5392-scaffold1188-1245052	528818054
snp5394-scaffold1188-1330690	528818056
snp5395-scaffold1188-1372386	528818058
snp5396-scaffold1188-1412950	528818059
snp5397-scaffold1188-1442750	528818061
snp5398-scaffold1188-1482980	528818063
snp5399-scaffold1188-1520444	528818065
snp5400-scaffold1188-1575487	528818066
snp5401-scaffold1188-1606247	528818068
snp5402-scaffold1188-1659157	528818070
snp5403-scaffold1188-1707748	528818072
snp5404-scaffold1188-1738098	528818073
snp5405-scaffold1188-1779006	528818075
snp5406-scaffold1188-1815667	528818077
snp5408-scaffold1188-1885712	528818079
snp5409-scaffold1188-1914715	528818080
snp5410-scaffold1188-1944493	528818082
snp5411-scaffold1188-1980699	528818084
snp5413-scaffold1188-2140403	528818085
snp5414-scaffold1188-2181656	528818087
snp5415-scaffold1188-2221283	528818089
snp5416-scaffold1188-2295194	528818091
snp5417-scaffold1188-2340332	528818092
snp5419-scaffold1188-2425356	528818094
snp5421-scaffold1188-2522219	528818096
snp5423-scaffold1188-2614332	528818097
snp5424-scaffold1188-2666560	528818099
snp5425-scaffold1188-2728204	528818101
snp5426-scaffold1188-2785940	528818103
snp5427-scaffold1188-2815388	528818104
snp5428-scaffold1188-2846852	528818106
snp5429-scaffold1188-2879889	528818108
snp5430-scaffold119-12975	528818110
snp5431-scaffold1190-4268	528818111
snp5432-scaffold1190-50882	528818113
snp5433-scaffold1190-87792	528818115
snp5434-scaffold1190-121162	528818117
snp5435-scaffold1191-20179	528818119
snp5436-scaffold1191-101268	528818120
snp5437-scaffold1191-145993	528818122
snp5439-scaffold1191-243748	528818124
snp5440-scaffold1191-307711	528818126
snp5441-scaffold1191-362032	528818127
snp5442-scaffold1191-403310	528818129
snp5443-scaffold1191-438989	528818131
snp5444-scaffold1191-474703	528818133
snp5445-scaffold1191-510547	528818134
snp5446-scaffold1191-569198	528818136
snp5447-scaffold1191-615726	528818138
snp5448-scaffold1191-645069	528818139
snp5449-scaffold1191-691861	528818141
snp5450-scaffold1191-737153	528818143
snp5451-scaffold1191-779216	528818145
snp5452-scaffold1191-815362	528818147
snp5453-scaffold1191-845175	528818148
snp5454-scaffold1191-889596	528818150
snp5455-scaffold1191-942411	528818152
snp5456-scaffold1191-1015642	528818153
snp5457-scaffold1191-1052222	528818155
snp5458-scaffold1191-1120466	528818157
snp5459-scaffold1191-1151563	528818159
snp5460-scaffold1191-1181612	528818161
snp5461-scaffold1191-1222601	528818162
snp5462-scaffold1191-1265023	528818164
snp5463-scaffold1191-1308355	528818166
snp5464-scaffold1191-1352967	528818168
snp5465-scaffold1191-1422725	528818169
snp5466-scaffold1191-1468796	528818171
snp5467-scaffold1191-1507302	528818173
snp5468-scaffold1191-1552694	528818175
snp5469-scaffold1191-1607771	528818176
snp5470-scaffold1191-1643004	528818178
snp5471-scaffold1191-1691713	528818180
snp5472-scaffold1191-1734461	528818182
snp5473-scaffold1191-1767428	528818183
snp5474-scaffold1191-1828230	528818185
snp5475-scaffold1191-1880931	528818187
snp5476-scaffold1192-15245	528818188
snp5477-scaffold1192-63789	528818190
snp5478-scaffold1192-105341	528818192
snp5479-scaffold1192-134431	528818194
snp5480-scaffold1192-178467	528818195
snp5481-scaffold1192-236908	528818197
snp5482-scaffold1192-292931	528818199
snp5483-scaffold1192-328951	528818201
snp5484-scaffold1192-361100	528818203
snp5485-scaffold1192-405064	528818204
snp5486-scaffold1192-435145	528818206
snp5487-scaffold1192-471745	528818208
snp5488-scaffold1192-511409	528818210
snp5489-scaffold1192-549755	528818211
snp5490-scaffold1192-594153	528818213
snp5491-scaffold1192-633909	528818215
snp5492-scaffold1192-687879	528818217
snp5493-scaffold1192-734369	528818218
snp5494-scaffold1192-780352	528818220
snp5495-scaffold1192-810402	528818222
snp5496-scaffold1192-839882	528818223
snp5497-scaffold1192-871729	528818225
snp5498-scaffold1192-913350	528818227
snp5499-scaffold1192-949910	528818229
snp5500-scaffold1192-1008214	528818230
snp5501-scaffold1192-1036722	528818232
snp5502-scaffold1192-1068515	528818234
snp5503-scaffold1192-1116300	528818235
snp5504-scaffold1192-1164870	528818237
snp5505-scaffold1192-1194786	528818239
snp5506-scaffold1192-1247187	528818241
snp5507-scaffold1192-1290270	528818242
snp5508-scaffold1192-1343689	528818244
snp5509-scaffold1192-1407531	528818246
snp5510-scaffold1193-22066	528818248
snp5511-scaffold1193-51411	528818249
snp5512-scaffold1193-116653	528818251
snp5513-scaffold1193-177637	528818253
snp5514-scaffold1193-241498	528818255
snp5515-scaffold1193-294289	528818257
snp5516-scaffold1193-343196	528818258
snp5517-scaffold1193-378902	528818260
snp5519-scaffold1194-21961	528818262
snp5520-scaffold1194-56606	528818264
snp5521-scaffold1194-101599	528818265
snp5522-scaffold1194-141230	528818267
snp5523-scaffold1194-176587	528818269
snp5524-scaffold1194-218304	528818271
snp5525-scaffold1194-256292	528818273
snp5526-scaffold1194-306623	528818274
snp5527-scaffold1194-351452	528818276
snp5528-scaffold1194-393843	528818278
snp5529-scaffold1194-435701	528818280
snp5530-scaffold1194-491825	528818281
snp5531-scaffold1194-546666	528818283
snp5532-scaffold1194-609963	528818285
snp5533-scaffold1194-643584	528818287
snp5534-scaffold1194-674463	528818288
snp5535-scaffold1194-725099	528818290
snp5536-scaffold1195-7510	528818292
snp5537-scaffold1195-37628	528818294
snp5538-scaffold1195-78873	528818295
snp5539-scaffold1195-140210	528818297
snp5540-scaffold1195-169549	528818299
snp5541-scaffold1195-215452	528818301
snp5542-scaffold1195-251584	528818302
snp5543-scaffold1195-285140	528818304
snp5544-scaffold1195-354858	528818306
snp5545-scaffold1195-390921	528818308
snp5546-scaffold1195-428889	528818309
snp5547-scaffold1195-496707	528818311
snp5548-scaffold1195-532765	528818313
snp5549-scaffold1195-590608	528818315
snp5550-scaffold1195-636221	528818316
snp5551-scaffold1195-670488	528818318
snp5552-scaffold1195-722363	528818320
snp5553-scaffold1195-761026	528818321
snp5554-scaffold1195-798551	528818323
snp5555-scaffold1195-841188	528818325
snp5556-scaffold1195-884008	528818327
snp5557-scaffold1195-979743	528818328
snp5558-scaffold1195-1033711	528818330
snp5559-scaffold1195-1096968	528818332
snp5560-scaffold1195-1131719	528818334
snp5561-scaffold1195-1172626	528818335
snp5562-scaffold1195-1219623	528818337
snp5563-scaffold1195-1248999	528818339
snp5564-scaffold1195-1283601	528818340
snp5565-scaffold1195-1313165	528818342
snp5566-scaffold1195-1398494	528818344
snp5567-scaffold1195-1444321	528818346
snp5568-scaffold1195-1480164	528818347
snp5569-scaffold1195-1521637	528818349
snp5570-scaffold1195-1554609	528818351
snp5571-scaffold1195-1603944	528818353
snp5572-scaffold1195-1636091	528818354
snp5573-scaffold1195-1678515	528818356
snp5574-scaffold1195-1715492	528818358
snp5575-scaffold1195-1747216	528818360
snp5576-scaffold1195-1778115	528818361
snp5577-scaffold1195-1813787	528818363
snp5578-scaffold1195-1853950	528818365
snp5579-scaffold1195-1897304	528818367
snp5580-scaffold1195-1955303	528818369
snp5581-scaffold1195-2002507	528818370
snp5582-scaffold1195-2041092	528818372
snp5583-scaffold1195-2070489	528818374
snp5584-scaffold1195-2114907	528818376
snp5585-scaffold1196-9094	528818378
snp5586-scaffold1196-56171	528818379
snp5587-scaffold1196-90043	528818381
snp5588-scaffold1196-132472	528818383
snp5589-scaffold1196-192641	528818384
snp5590-scaffold1196-229291	528818386
snp5591-scaffold1196-264406	528818388
snp5592-scaffold1196-300004	528818390
snp5593-scaffold1197-33792	528818392
snp5594-scaffold1197-81941	528818393
snp5595-scaffold1197-117688	528818395
snp5596-scaffold1197-153766	528818397
snp5597-scaffold1197-208371	528818399
snp5598-scaffold1197-240511	528818400
snp5599-scaffold1197-281597	528818402
snp5600-scaffold1197-376682	528818404
snp5601-scaffold1197-410933	528818406
snp5602-scaffold1197-447878	528818408
snp5603-scaffold1197-493783	528818409
snp5604-scaffold1197-534958	528818411
snp5605-scaffold1197-572379	528818413
snp5606-scaffold1197-618209	528818415
snp5607-scaffold1197-651859	528818416
snp5608-scaffold1198-4168	528818418
snp5609-scaffold1198-53490	528818420
snp5610-scaffold1199-10939	528818421
snp5611-scaffold1199-41346	528818423
snp5612-scaffold1199-71832	528818425
snp5613-scaffold1199-100706	528818427
snp5614-scaffold1199-143763	528818429
snp5615-scaffold1199-174871	528818430
snp5616-scaffold1199-213499	528818432
snp5617-scaffold1199-244365	528818434
snp5618-scaffold1199-282521	528818436
snp5619-scaffold1199-321029	528818437
snp5620-scaffold1199-374383	528818439
snp5621-scaffold1199-414544	528818441
snp5622-scaffold1199-445072	528818443
snp5623-scaffold1199-476492	528818445
snp5624-scaffold1199-510554	528818446
snp5625-scaffold1199-540290	528818448
snp5626-scaffold1199-574162	528818450
snp5627-scaffold1199-617669	528818452
snp5628-scaffold1199-654157	528818453
snp5629-scaffold1199-703808	528818455
snp5630-scaffold1199-758444	528818457
snp5631-scaffold1199-811612	528818459
snp5632-scaffold1199-856786	528818461
snp5633-scaffold1199-900257	528818462
snp5634-scaffold1199-930136	528818464
snp5635-scaffold1199-982541	528818466
snp5636-scaffold1199-1027883	528818468
snp5637-scaffold1199-1083307	528818469
snp5638-scaffold1199-1152002	528818471
snp5639-scaffold1199-1204891	528818473
snp5640-scaffold1199-1249806	528818475
snp5641-scaffold1199-1283684	528818477
snp5642-scaffold1199-1318673	528818478
snp5643-scaffold1199-1360955	528818480
snp5644-scaffold1199-1392136	528818482
snp5645-scaffold1199-1427224	528818484
snp5646-scaffold1199-1460097	528818485
snp5647-scaffold1199-1511567	528818487
snp5648-scaffold1199-1546690	528818489
snp5649-scaffold1199-1577046	528818491
snp5650-scaffold1199-1618538	528818493
snp5651-scaffold1199-1658565	528818495
snp5652-scaffold1199-1691876	528818496
snp5653-scaffold1199-1724024	528818498
snp5654-scaffold1199-1765854	528818500
snp5655-scaffold1199-1809367	528818501
snp5656-scaffold1199-1863652	528818503
snp5657-scaffold1199-1917405	528818505
snp5658-scaffold1199-1984317	528818507
snp5659-scaffold1199-2016102	528818508
snp5660-scaffold1199-2049279	528818510
snp5661-scaffold1199-2088968	528818512
snp5662-scaffold1199-2118633	528818513
snp5663-scaffold1199-2152736	528818515
snp5664-scaffold1199-2184929	528818517
snp5665-scaffold1199-2219739	528818518
snp5666-scaffold1199-2256451	528818520
snp5667-scaffold1199-2314749	528818522
snp5668-scaffold1199-2360185	528818524
snp5669-scaffold1199-2418320	528818525
snp5670-scaffold1199-2453396	528818527
snp5671-scaffold1199-2493069	528818529
snp5672-scaffold1199-2533688	528818530
snp5673-scaffold1199-2563688	528818532
snp5674-scaffold1199-2596709	528818534
snp5675-scaffold1199-2670262	528818536
snp5676-scaffold1199-2698966	528818537
snp5677-scaffold1199-2735848	528818539
snp5678-scaffold1199-2786607	528818541
snp5679-scaffold1199-2821577	528818543
snp5680-scaffold1199-2850796	528818544
snp5681-scaffold1199-2886037	528818546
snp5682-scaffold1199-2948550	528818548
snp5683-scaffold1199-2985096	528818550
snp5684-scaffold1199-3023215	528818551
snp5685-scaffold1199-3061955	528818553
snp5686-scaffold12-30725	528818555
snp5687-scaffold12-64284	528818557
snp5688-scaffold12-96833	528818558
snp5689-scaffold12-126848	528818560
snp5690-scaffold12-181502	528818562
snp5691-scaffold12-255706	528818564
snp5692-scaffold12-285590	528818565
snp5693-scaffold12-326762	528818567
snp5694-scaffold12-374872	528818569
snp5695-scaffold12-410496	528818571
snp5696-scaffold12-446765	528818572
snp5697-scaffold12-481292	528818574
snp5698-scaffold12-516413	528818576
snp5699-scaffold12-584012	528818577
snp5700-scaffold12-617113	528818579
snp5701-scaffold12-653179	528818581
snp5702-scaffold12-693537	528818583
snp5703-scaffold12-749791	528818584
snp5704-scaffold12-796210	528818586
snp5705-scaffold12-844675	528818588
snp5706-scaffold12-878521	528818590
snp5707-scaffold12-911538	528818591
snp5708-scaffold12-941071	528818593
snp5709-scaffold12-983579	528818595
snp5710-scaffold12-1031333	528818596
snp5711-scaffold12-1066938	528818598
snp5712-scaffold12-1096251	528818600
snp5713-scaffold12-1142383	528818602
snp5714-scaffold12-1172170	528818604
snp5715-scaffold12-1213550	528818605
snp5716-scaffold12-1265066	528818607
snp5717-scaffold12-1312937	528818609
snp5718-scaffold12-1352406	528818611
snp5719-scaffold12-1408526	528818612
snp5720-scaffold12-1438364	528818614
snp5721-scaffold12-1495625	528818616
snp5722-scaffold12-1553051	528818618
snp5723-scaffold1200-8062	528818620
snp5724-scaffold1200-98182	528818621
snp5725-scaffold1200-149104	528818623
snp5726-scaffold1200-178160	528818624
snp5727-scaffold1200-233453	528818626
snp5728-scaffold1200-263800	528818628
snp5729-scaffold1200-294520	528818630
snp5730-scaffold1200-343118	528818631
snp5731-scaffold1200-372946	528818633
snp5732-scaffold1200-405005	528818634
snp5733-scaffold1200-448475	528818636
snp5734-scaffold1200-495104	528818638
snp5735-scaffold1200-526314	528818640
snp5736-scaffold1200-579585	528818642
snp5737-scaffold1200-618432	528818643
snp5738-scaffold1200-657465	528818645
snp5739-scaffold1200-700104	528818647
snp5740-scaffold1200-733621	528818649
snp5741-scaffold1200-788715	528818650
snp5742-scaffold1200-823771	528818652
snp5743-scaffold1200-853799	528818654
snp5744-scaffold1200-891943	528818655
snp5745-scaffold1200-926054	528818657
snp5746-scaffold1200-958605	528818659
snp5747-scaffold1200-1017132	528818661
snp5748-scaffold1200-1066296	528818663
snp5749-scaffold1200-1104070	528818664
snp5750-scaffold1200-1150845	528818666
snp5751-scaffold1201-40898	528818667
snp5752-scaffold1202-7765	528818669
snp5753-scaffold1202-38549	528818671
snp5754-scaffold1202-74472	528818673
snp5755-scaffold1202-108006	528818675
snp5756-scaffold1202-137897	528818676
snp5757-scaffold1202-168682	528818678
snp5758-scaffold1202-226615	528818680
snp5759-scaffold1202-269632	528818682
snp5760-scaffold1202-330279	528818683
snp5761-scaffold1202-359204	528818685
snp5762-scaffold1203-27161	528818686
snp5763-scaffold1203-73603	528818688
snp5764-scaffold1203-119268	528818690
snp5765-scaffold1203-158386	528818692
snp5766-scaffold1203-196011	528818693
snp5767-scaffold1203-228162	528818695
snp5768-scaffold1203-261768	528818697
snp5769-scaffold1203-298800	528818699
snp5770-scaffold1203-361635	528818700
snp5771-scaffold1203-399262	528818702
snp5772-scaffold1203-488300	528818704
snp5773-scaffold1203-526442	528818706
snp5774-scaffold1203-585224	528818707
snp5775-scaffold1203-620033	528818709
snp5776-scaffold1203-649471	528818711
snp5777-scaffold1203-687366	528818713
snp5778-scaffold1203-720848	528818714
snp5779-scaffold1203-750845	528818716
snp5780-scaffold1203-787973	528818718
snp5781-scaffold1203-842348	528818719
snp5782-scaffold1204-10666	528818721
snp5783-scaffold1204-44219	528818723
snp5784-scaffold1204-75782	528818725
snp5785-scaffold1204-131798	528818726
snp5786-scaffold1204-160298	528818728
snp5788-scaffold1204-266316	528818730
snp5789-scaffold1204-323162	528818732
snp5790-scaffold1204-356380	528818734
snp5791-scaffold1204-386139	528818735
snp5792-scaffold1204-429293	528818737
snp5793-scaffold1204-468962	528818739
snp5794-scaffold1204-500041	528818741
snp5795-scaffold1204-551914	528818743
snp5796-scaffold1204-596935	528818744
snp5797-scaffold1204-625802	528818746
snp5798-scaffold1204-661648	528818748
snp5799-scaffold1204-701160	528818749
snp5800-scaffold1204-763636	528818751
snp5801-scaffold1204-794229	528818753
snp5802-scaffold1204-823977	528818755
snp5803-scaffold1204-860658	528818757
snp5804-scaffold1204-893953	528818758
snp5805-scaffold1204-931440	528818760
snp5806-scaffold1204-975168	528818762
snp5807-scaffold1204-1016530	528818764
snp5808-scaffold1204-1062664	528818765
snp5809-scaffold1204-1097582	528818767
snp5810-scaffold1204-1144283	528818769
snp5811-scaffold1204-1196557	528818771
snp5812-scaffold1204-1233076	528818772
snp5813-scaffold1204-1294621	528818774
snp5814-scaffold1204-1331009	528818776
snp5815-scaffold1204-1393622	528818778
snp5816-scaffold1204-1445668	528818779
snp5817-scaffold1204-1492506	528818781
snp5818-scaffold1205-691	528818783
snp5819-scaffold1205-30404	528818785
snp5820-scaffold1205-59459	528818786
snp5821-scaffold1205-99525	528818788
snp5822-scaffold1205-140455	528818790
snp5823-scaffold1205-174988	528818792
snp5824-scaffold1205-205292	528818794
snp5825-scaffold1205-256041	528818795
snp5826-scaffold1205-304981	528818797
snp5827-scaffold1205-341932	528818799
snp5828-scaffold1205-370789	528818801
snp5829-scaffold1205-402958	528818802
snp5830-scaffold1205-441870	528818804
snp5831-scaffold1205-485417	528818806
snp5832-scaffold1205-524377	528818808
snp5833-scaffold1205-555448	528818810
snp5834-scaffold1205-592319	528818811
snp5835-scaffold1205-623108	528818813
snp5836-scaffold1205-654525	528818815
snp5837-scaffold1205-701345	528818817
snp5838-scaffold1205-732822	528818818
snp5839-scaffold1205-764243	528818820
snp5840-scaffold1205-801157	528818822
snp5841-scaffold1205-845602	528818824
snp5842-scaffold1205-875846	528818825
snp5843-scaffold1205-914343	528818827
snp5844-scaffold1205-985160	528818829
snp5845-scaffold1205-1017314	528818831
snp5846-scaffold1205-1050276	528818833
snp5847-scaffold1205-1092532	528818834
snp5848-scaffold1205-1150874	528818836
snp5849-scaffold1205-1206021	528818838
snp5850-scaffold1205-1240522	528818839
snp5851-scaffold1205-1288768	528818841
snp5852-scaffold1205-1356462	528818843
snp5853-scaffold1205-1388578	528818844
snp5854-scaffold1205-1427587	528818846
snp5855-scaffold1205-1477119	528818848
snp5856-scaffold1205-1517394	528818849
snp5857-scaffold1205-1567307	528818851
snp5858-scaffold1205-1616251	528818853
snp5859-scaffold1205-1701466	528818855
snp5860-scaffold1205-1735709	528818857
snp5861-scaffold1205-1780326	528818858
snp5862-scaffold1205-1812973	528818860
snp5863-scaffold1205-1858696	528818862
snp5864-scaffold1205-1913117	528818864
snp5865-scaffold1205-1942450	528818865
snp5866-scaffold1205-1993299	528818867
snp5867-scaffold1205-2022561	528818869
snp5868-scaffold1205-2052266	528818871
snp5869-scaffold1205-2096657	528818872
snp5871-scaffold1205-2169826	528818874
snp5872-scaffold1205-2202713	528818875
snp5873-scaffold1205-2246476	528818877
snp5874-scaffold1205-2298906	528818879
snp5875-scaffold1205-2329755	528818881
snp5876-scaffold1205-2368183	528818882
snp5877-scaffold1205-2428009	528818884
snp5879-scaffold1205-2515227	528818886
snp5880-scaffold1205-2568852	528818888
snp5881-scaffold1205-2616873	528818889
snp5882-scaffold1205-2657355	528818891
snp5883-scaffold1205-2692488	528818893
snp5884-scaffold1205-2729485	528818895
snp5885-scaffold1205-2760415	528818896
snp5886-scaffold1205-2822682	528818898
snp5887-scaffold1205-2858313	528818900
snp5888-scaffold1205-2894371	528818902
snp5889-scaffold1205-2931389	528818903
snp5890-scaffold1205-2981175	528818905
snp5891-scaffold1205-3045873	528818907
snp5892-scaffold1205-3086165	528818909
snp5893-scaffold1205-3128185	528818910
snp5894-scaffold1206-10631	528818912
snp5895-scaffold1206-63322	528818914
snp5896-scaffold1206-95124	528818915
snp5897-scaffold1206-129735	528818917
snp5898-scaffold1206-188193	528818919
snp5899-scaffold1206-219579	528818920
snp5900-scaffold1206-250222	528818922
snp5901-scaffold1206-284866	528818924
snp5902-scaffold1206-361647	528818925
snp5903-scaffold1206-403667	528818927
snp5904-scaffold1206-457020	528818929
snp5905-scaffold1206-507480	528818931
snp5906-scaffold1206-561431	528818933
snp5907-scaffold1206-596573	528818934
snp5908-scaffold1206-635582	528818936
snp5909-scaffold1206-678477	528818938
snp5910-scaffold1206-744349	528818939
snp5911-scaffold1206-806264	528818941
snp5912-scaffold1206-841752	528818943
snp5913-scaffold1206-893378	528818945
snp5914-scaffold1206-946386	528818946
snp5915-scaffold1206-1007280	528818948
snp5916-scaffold1206-1040991	528818950
snp5917-scaffold1206-1090757	528818951
snp5918-scaffold1206-1140458	528818953
snp5919-scaffold1207-18823	528818955
snp5920-scaffold1207-52593	528818957
snp5921-scaffold1209-20025	528818958
snp5923-scaffold1209-123799	528818960
snp5924-scaffold1209-163376	528818962
snp5925-scaffold1209-222729	528818964
snp5926-scaffold1209-252270	528818966
snp5927-scaffold1209-294269	528818968
snp5928-scaffold1209-336872	528818969
snp5931-scaffold1209-464725	528818971
snp5932-scaffold1209-512212	528818973
snp5933-scaffold1209-543990	528818975
snp5934-scaffold1209-599648	528818976
snp5935-scaffold1209-650225	528818978
snp5936-scaffold1209-699872	528818980
snp5937-scaffold1209-741017	528818982
snp5938-scaffold1209-790101	528818984
snp5939-scaffold1209-820717	528818986
snp5940-scaffold1209-863272	528818987
snp5941-scaffold1209-913269	528818989
snp5942-scaffold121-28558	528818991
snp5943-scaffold121-71473	528818992
snp5944-scaffold121-129950	528818994
snp5945-scaffold121-164422	528818996
snp5946-scaffold121-206903	528818998
snp5947-scaffold121-242472	528818999
snp5948-scaffold121-304795	528819001
snp5949-scaffold121-340327	528819003
snp5950-scaffold121-372847	528819005
snp5951-scaffold121-413706	528819006
snp5952-scaffold121-464157	528819008
snp5953-scaffold121-510479	528819010
snp5954-scaffold121-574346	528819011
snp5955-scaffold121-610523	528819013
snp5956-scaffold121-641966	528819015
snp5957-scaffold121-671459	528819016
snp5958-scaffold121-724532	528819018
snp5959-scaffold121-754417	528819020
snp5960-scaffold121-798903	528819021
snp5961-scaffold121-842233	528819023
snp5962-scaffold121-884622	528819025
snp5963-scaffold121-932566	528819027
snp5964-scaffold121-995388	528819028
snp5965-scaffold121-1048215	528819030
snp5966-scaffold121-1083390	528819031
snp5967-scaffold121-1131961	528819033
snp5968-scaffold121-1190608	528819035
snp5969-scaffold121-1223451	528819037
snp5970-scaffold121-1266004	528819039
snp5971-scaffold121-1300664	528819040
snp5972-scaffold121-1357434	528819042
snp5973-scaffold121-1393265	528819044
snp5974-scaffold121-1431673	528819046
snp5975-scaffold121-1467260	528819048
snp5976-scaffold121-1521407	528819049
snp5977-scaffold121-1570454	528819051
snp5978-scaffold121-1601452	528819053
snp5979-scaffold121-1660220	528819055
snp5980-scaffold121-1704976	528819056
snp5981-scaffold121-1760816	528819058
snp5982-scaffold121-1805327	528819060
snp5983-scaffold121-1854920	528819062
snp5984-scaffold121-1913625	528819064
snp5985-scaffold121-1973283	528819065
snp5986-scaffold121-2024135	528819067
snp5987-scaffold121-2059630	528819069
snp5988-scaffold121-2091552	528819071
snp5989-scaffold121-2129894	528819073
snp5990-scaffold121-2185721	528819074
snp5991-scaffold121-2220529	528819076
snp5992-scaffold121-2249358	528819078
snp5993-scaffold121-2283992	528819080
snp5994-scaffold121-2331247	528819081
snp5995-scaffold121-2360098	528819083
snp5996-scaffold121-2393702	528819085
snp5997-scaffold121-2430370	528819086
snp5998-scaffold121-2471881	528819088
snp5999-scaffold121-2532769	528819090
snp6000-scaffold121-2576574	528819092
snp6001-scaffold121-2611941	528819093
snp6002-scaffold121-2642663	528819095
snp6003-scaffold121-2691635	528819096
snp6004-scaffold121-2722856	528819098
snp6005-scaffold121-2755816	528819100
snp6006-scaffold121-2786609	528819102
snp6007-scaffold121-2846331	528819103
snp6008-scaffold121-2895873	528819105
snp6009-scaffold121-2929842	528819107
snp6010-scaffold121-2977883	528819109
snp6011-scaffold121-3022577	528819111
snp6012-scaffold121-3054676	528819113
snp6013-scaffold121-3090930	528819114
snp6014-scaffold121-3130062	528819116
snp6015-scaffold121-3185266	528819118
snp6016-scaffold121-3220116	528819120
snp6017-scaffold121-3266417	528819121
snp6018-scaffold121-3299052	528819123
snp6019-scaffold121-3328428	528819125
snp6020-scaffold121-3392568	528819127
snp6021-scaffold121-3435096	528819129
snp6022-scaffold121-3476934	528819130
snp6023-scaffold121-3510087	528819132
snp6024-scaffold121-3560797	528819134
snp6025-scaffold121-3604459	528819136
snp6026-scaffold121-3636992	528819138
snp6027-scaffold121-3682278	528819139
snp6028-scaffold121-3718938	528819141
snp6029-scaffold121-3751116	528819143
snp6030-scaffold121-3789745	528819145
snp6031-scaffold121-3848906	528819147
snp6032-scaffold1211-25168	528819148
snp6033-scaffold1212-35048	528819150
snp6034-scaffold12128-527	528819152
snp6035-scaffold1213-6500	528819154
snp6036-scaffold1213-56772	528819156
snp6037-scaffold1213-90216	528819157
snp6038-scaffold1213-128095	528819159
snp6039-scaffold1213-157852	528819161
snp6040-scaffold1213-186616	528819163
snp6041-scaffold1213-220302	528819165
snp6042-scaffold1213-249967	528819166
snp6043-scaffold1213-294043	528819168
snp6044-scaffold1213-372595	528819170
snp6045-scaffold1213-402456	528819172
snp6046-scaffold1213-442562	528819174
snp6047-scaffold1213-484178	528819175
snp6048-scaffold1213-535559	528819177
snp6049-scaffold1213-572004	528819179
snp6050-scaffold1213-622480	528819181
snp6051-scaffold1213-683354	528819183
snp6052-scaffold1213-720041	528819184
snp6053-scaffold1213-767993	528819186
snp6054-scaffold1213-829517	528819188
snp6055-scaffold1213-865559	528819190
snp6056-scaffold1213-907716	528819192
snp6057-scaffold1214-7768	528819193
snp6058-scaffold1214-42509	528819195
snp6059-scaffold1214-72483	528819197
snp6060-scaffold1214-111200	528819199
snp6061-scaffold1214-148699	528819200
snp6062-scaffold1214-178399	528819202
snp6063-scaffold1214-225045	528819204
snp6064-scaffold1214-254713	528819206
snp6065-scaffold1214-284375	528819208
snp6066-scaffold1214-329681	528819210
snp6067-scaffold1214-359406	528819212
snp6068-scaffold1214-393880	528819213
snp6069-scaffold1214-422749	528819215
snp6070-scaffold1214-455685	528819216
snp6071-scaffold1214-504215	528819218
snp6072-scaffold1214-535893	528819220
snp6073-scaffold1214-582637	528819222
snp6074-scaffold1214-628008	528819224
snp6075-scaffold1214-680107	528819225
snp6076-scaffold1214-711347	528819227
snp6077-scaffold1214-746008	528819229
snp6078-scaffold1214-790551	528819231
snp6079-scaffold1216-17233	528819232
snp6080-scaffold1216-46563	528819234
snp6081-scaffold1216-103970	528819236
snp6082-scaffold1216-143323	528819238
snp6083-scaffold1216-184927	528819240
snp6084-scaffold1216-213680	528819241
snp6085-scaffold1216-250481	528819243
snp6086-scaffold1216-280329	528819245
snp6087-scaffold1216-329520	528819247
snp6088-scaffold1216-363499	528819249
snp6089-scaffold1216-409936	528819250
snp6090-scaffold1216-443948	528819252
snp6091-scaffold1216-475820	528819254
snp6092-scaffold1216-510316	528819256
snp6093-scaffold1216-539861	528819257
snp6094-scaffold1216-568907	528819259
snp6095-scaffold1216-598456	528819261
snp6096-scaffold1216-631904	528819262
snp6097-scaffold1216-672838	528819264
snp6098-scaffold1216-702482	528819266
snp6099-scaffold1216-767688	528819268
snp6100-scaffold1216-836214	528819269
snp6101-scaffold1216-879817	528819271
snp6102-scaffold1216-914394	528819273
snp6103-scaffold1216-951102	528819275
snp6104-scaffold1216-997849	528819277
snp6105-scaffold1216-1034008	528819278
snp6106-scaffold1216-1069293	528819280
snp6107-scaffold1216-1107835	528819282
snp6108-scaffold1216-1139214	528819284
snp6109-scaffold1216-1188006	528819285
snp6110-scaffold1216-1241524	528819287
snp6111-scaffold1216-1271298	528819289
snp6112-scaffold1216-1317318	528819291
snp6113-scaffold1216-1357376	528819293
snp6114-scaffold1216-1397211	528819294
snp6115-scaffold1216-1446006	528819296
snp6116-scaffold1216-1475632	528819298
snp6117-scaffold1216-1519803	528819300
snp6118-scaffold1216-1574897	528819302
snp6119-scaffold1216-1608911	528819303
snp6120-scaffold1216-1637797	528819305
snp6121-scaffold1216-1673772	528819307
snp6122-scaffold1216-1735899	528819308
snp6123-scaffold1216-1769899	528819310
snp6124-scaffold1216-1819297	528819312
snp6125-scaffold1217-4536	528819314
snp6126-scaffold1217-40512	528819315
snp6127-scaffold1217-92138	528819317
snp6128-scaffold1217-139176	528819319
snp6129-scaffold1217-198677	528819321
snp6130-scaffold1217-236016	528819323
snp6131-scaffold1217-289696	528819324
snp6132-scaffold1217-340580	528819326
snp6134-scaffold1217-427838	528819328
snp6135-scaffold1217-493470	528819330
snp6136-scaffold1217-527992	528819331
snp6137-scaffold1217-558982	528819333
snp6138-scaffold1217-606963	528819335
snp6139-scaffold1217-651144	528819337
snp6140-scaffold1217-682510	528819338
snp6141-scaffold1217-723975	528819340
snp6142-scaffold1217-775350	528819342
snp6143-scaffold1217-806678	528819344
snp6144-scaffold1217-846983	528819346
snp6145-scaffold1217-914115	528819348
snp6146-scaffold1217-958330	528819349
snp6147-scaffold1217-1013155	528819351
snp6148-scaffold1217-1051183	528819353
snp6149-scaffold1217-1086248	528819355
snp6150-scaffold1217-1146354	528819357
snp6151-scaffold1217-1190389	528819358
snp6154-scaffold1217-1350372	528819360
snp6155-scaffold1217-1383705	528819362
snp6156-scaffold1217-1448737	528819364
snp6157-scaffold1217-1486003	528819365
snp6158-scaffold1217-1521214	528819367
snp6159-scaffold1217-1560405	528819369
snp6160-scaffold1217-1596315	528819371
snp6161-scaffold1217-1650568	528819373
snp6162-scaffold1217-1690187	528819374
snp6163-scaffold1217-1730369	528819376
snp6164-scaffold1217-1774223	528819378
snp6165-scaffold1217-1830778	528819380
snp6166-scaffold1217-1888711	528819382
snp6167-scaffold1217-1930225	528819383
snp6168-scaffold1217-1985930	528819385
snp6169-scaffold1218-19940	528819387
snp6170-scaffold1218-80439	528819389
snp6171-scaffold1218-117688	528819391
snp6172-scaffold1218-167698	528819392
snp6173-scaffold1218-210237	528819394
snp6174-scaffold1218-244697	528819396
snp6175-scaffold1218-307290	528819398
snp6176-scaffold1218-347082	528819400
snp6177-scaffold1218-403823	528819401
snp6178-scaffold1218-434785	528819403
snp6179-scaffold1218-463973	528819405
snp6180-scaffold1218-498076	528819407
snp6181-scaffold1218-531762	528819408
snp6182-scaffold1218-576995	528819410
snp6183-scaffold1218-625875	528819412
snp6184-scaffold1218-657143	528819414
snp6185-scaffold1218-713650	528819416
snp6186-scaffold1218-754099	528819417
snp6187-scaffold1218-793440	528819419
snp6188-scaffold1218-823649	528819421
snp6189-scaffold1218-859004	528819422
snp6190-scaffold1218-899713	528819424
snp6191-scaffold1218-929534	528819426
snp6192-scaffold1218-972897	528819428
snp6193-scaffold1218-1027803	528819429
snp6194-scaffold1218-1086060	528819431
snp6195-scaffold1218-1126899	528819433
snp6196-scaffold1218-1158459	528819435
snp6197-scaffold1218-1193720	528819436
snp6198-scaffold1218-1239770	528819438
snp6199-scaffold1218-1277848	528819440
snp6200-scaffold1218-1336312	528819442
snp6201-scaffold1218-1400939	528819443
snp6202-scaffold1218-1458758	528819445
snp6203-scaffold1218-1493870	528819447
snp6204-scaffold1218-1534225	528819449
snp6205-scaffold1219-12597	528819451
snp6206-scaffold1219-45481	528819453
snp6207-scaffold1219-80414	528819454
snp6208-scaffold1219-133959	528819456
snp6209-scaffold1219-185180	528819458
snp6210-scaffold1219-220354	528819460
snp6211-scaffold1219-253209	528819461
snp6212-scaffold1219-300720	528819463
snp6213-scaffold1219-357007	528819465
snp6214-scaffold1219-429728	528819467
snp6215-scaffold1219-481576	528819469
snp6216-scaffold1219-512996	528819470
snp6217-scaffold1219-544237	528819472
snp6218-scaffold1219-594498	528819474
snp6219-scaffold122-13022	528819476
snp6220-scaffold122-43889	528819478
snp6221-scaffold122-77507	528819479
snp6222-scaffold122-117258	528819481
snp6223-scaffold122-148778	528819483
snp6224-scaffold122-195091	528819485
snp6225-scaffold122-224556	528819487
snp6226-scaffold122-283232	528819488
snp6227-scaffold122-330082	528819490
snp6228-scaffold122-375593	528819492
snp6229-scaffold122-406695	528819494
snp6230-scaffold122-447754	528819495
snp6231-scaffold122-494351	528819497
snp6232-scaffold122-537766	528819499
snp6233-scaffold122-569446	528819501
snp6235-scaffold122-657902	528819502
snp6236-scaffold122-695136	528819504
snp6237-scaffold122-739126	528819506
snp6238-scaffold122-782367	528819507
snp6239-scaffold122-811967	528819509
snp6240-scaffold122-861169	528819511
snp6241-scaffold122-905489	528819513
snp6242-scaffold122-934117	528819515
snp6243-scaffold122-965566	528819516
snp6244-scaffold122-995525	528819518
snp6245-scaffold122-1031500	528819520
snp6246-scaffold122-1062023	528819522
snp6247-scaffold122-1135289	528819524
snp6248-scaffold122-1165451	528819525
snp6249-scaffold122-1200531	528819527
snp6250-scaffold122-1236168	528819529
snp6251-scaffold1220-29959	528819531
snp6252-scaffold1220-78374	528819533
snp6253-scaffold1220-123559	528819535
snp6254-scaffold1220-152852	528819536
snp6255-scaffold1220-187442	528819538
snp6256-scaffold1220-217475	528819540
snp6257-scaffold1220-265096	528819542
snp6258-scaffold1220-298824	528819544
snp6259-scaffold1220-351024	528819545
snp6260-scaffold1220-391790	528819547
snp6261-scaffold1220-433304	528819549
snp6262-scaffold1221-54418	528819551
snp6263-scaffold1221-116687	528819552
snp6264-scaffold1221-163214	528819554
snp6265-scaffold1221-210116	528819556
snp6266-scaffold1221-296481	528819557
snp6267-scaffold1221-330115	528819559
snp6268-scaffold1221-380509	528819561
snp6269-scaffold1221-415129	528819563
snp6270-scaffold1221-445283	528819564
snp6271-scaffold1221-479102	528819566
snp6272-scaffold1221-524806	528819568
snp6273-scaffold1221-559261	528819569
snp6274-scaffold1221-588420	528819571
snp6275-scaffold1221-622608	528819573
snp6276-scaffold1221-718850	528819574
snp6277-scaffold1221-790078	528819576
snp6278-scaffold1221-825104	528819578
snp6279-scaffold1221-879229	528819579
snp6280-scaffold1221-917793	528819581
snp6281-scaffold1221-948140	528819582
snp6282-scaffold1221-978031	528819583
snp6283-scaffold1221-1007215	528819584
snp6285-scaffold1221-1081316	528819586
snp6286-scaffold1221-1119876	528819587
snp6287-scaffold1221-1156607	528819589
snp6288-scaffold1221-1186186	528819591
snp6289-scaffold1221-1228739	528819593
snp6290-scaffold1221-1263305	528819594
snp6291-scaffold1221-1295624	528819595
snp6292-scaffold1221-1332316	528819597
snp6294-scaffold1221-1403726	528819598
snp6295-scaffold1221-1449031	528819600
snp6296-scaffold1221-1477865	528819601
snp6297-scaffold1221-1559227	528819603
snp6298-scaffold1221-1615572	528819604
snp6299-scaffold1221-1645190	528819606
snp6300-scaffold1221-1677110	528819607
snp6301-scaffold1221-1726535	528819609
snp6302-scaffold1222-7609	528819611
snp6303-scaffold1222-59448	528819612
snp6304-scaffold1222-114542	528819614
snp6305-scaffold1222-157557	528819616
snp6306-scaffold1222-213429	528819617
snp6307-scaffold1222-249415	528819618
snp6308-scaffold1222-278471	528819620
snp6309-scaffold1222-316737	528819622
snp6310-scaffold1222-351135	528819624
snp6311-scaffold1222-382020	528819625
snp6312-scaffold1222-439149	528819626
snp6313-scaffold1222-497357	528819628
snp6314-scaffold1223-23080	528819629
snp6315-scaffold1223-52945	528819631
snp6316-scaffold1223-89559	528819633
snp6317-scaffold1223-171286	528819634
snp6318-scaffold1223-225557	528819635
snp6319-scaffold1223-258363	528819637
snp6320-scaffold1223-315475	528819639
snp6321-scaffold1223-372872	528819640
snp6322-scaffold1223-419284	528819642
snp6323-scaffold1223-464307	528819643
snp6324-scaffold1223-500549	528819645
snp6325-scaffold1223-530258	528819647
snp6326-scaffold1223-576273	528819649
snp6327-scaffold1223-614225	528819650
snp6328-scaffold1224-43745	528819652
snp6329-scaffold1224-90478	528819654
snp6330-scaffold1224-139098	528819655
snp6331-scaffold1224-180755	528819657
snp6332-scaffold1224-227952	528819658
snp6333-scaffold1224-276731	528819659
snp6334-scaffold1224-318487	528819661
snp6335-scaffold1224-371531	528819663
snp6336-scaffold1224-408070	528819664
snp6337-scaffold1224-439258	528819666
snp6338-scaffold1224-481142	528819667
snp6339-scaffold1224-512702	528819669
snp6340-scaffold1224-546817	528819671
snp6341-scaffold1224-593284	528819672
snp6342-scaffold1224-648094	528819673
snp6343-scaffold1224-689004	528819675
snp6344-scaffold1224-728016	528819676
snp6345-scaffold1224-764346	528819678
snp6346-scaffold1224-794362	528819680
snp6347-scaffold1224-836830	528819682
snp6348-scaffold1224-899453	528819683
snp6349-scaffold1224-934180	528819684
snp6350-scaffold1224-978186	528819686
snp6351-scaffold1224-1010072	528819687
snp6352-scaffold1224-1068939	528819689
snp6353-scaffold1224-1126052	528819691
snp6355-scaffold1224-1201616	528819693
snp6356-scaffold1224-1260096	528819695
snp6357-scaffold1224-1304998	528819696
snp6358-scaffold1224-1340705	528819698
snp6359-scaffold1224-1387489	528819700
snp6360-scaffold1224-1451457	528819702
snp6361-scaffold1224-1507458	528819703
snp6362-scaffold1224-1568279	528819705
snp6363-scaffold1224-1608627	528819707
snp6364-scaffold1224-1641450	528819709
snp6366-scaffold1224-1716086	528819710
snp6367-scaffold1224-1747816	528819712
snp6368-scaffold1224-1778398	528819714
snp6369-scaffold1224-1826513	528819716
snp6370-scaffold1224-1857074	528819717
snp6371-scaffold1224-1891277	528819719
snp6372-scaffold1224-1930846	528819721
snp6373-scaffold1224-1989396	528819723
snp6374-scaffold1224-2037776	528819724
snp6375-scaffold1224-2078698	528819726
snp6376-scaffold1224-2139531	528819728
snp6377-scaffold1224-2181692	528819730
snp6378-scaffold1224-2224023	528819732
snp6379-scaffold1224-2263499	528819734
snp6380-scaffold1224-2308780	528819735
snp6381-scaffold1224-2338635	528819737
snp6382-scaffold1224-2381291	528819739
snp6383-scaffold1224-2432279	528819741
snp6384-scaffold1225-15706	528819742
snp6385-scaffold1225-62028	528819744
snp6386-scaffold1225-115860	528819746
snp6387-scaffold1225-145754	528819747
snp6388-scaffold1226-2704	528819749
snp6389-scaffold1226-48340	528819751
snp6390-scaffold1226-122493	528819753
snp6391-scaffold1226-152288	528819755
snp6392-scaffold1227-41043	528819757
snp6394-scaffold1227-146859	528819759
snp6395-scaffold1228-54199	528819760
snp6396-scaffold1228-113626	528819762
snp6397-scaffold1228-176762	528819763
snp6398-scaffold1229-40081	528819765
snp6399-scaffold1229-70715	528819767
snp6400-scaffold1229-100453	528819769
snp6401-scaffold1229-131223	528819770
snp6402-scaffold1229-174051	528819772
snp6403-scaffold1229-208239	528819774
snp6404-scaffold1229-241604	528819775
snp6405-scaffold1229-294236	528819777
snp6406-scaffold1229-333980	528819779
snp6407-scaffold1229-409185	528819781
snp6408-scaffold1229-471739	528819783
snp6409-scaffold1229-509712	528819785
snp6410-scaffold1229-545912	528819786
snp6411-scaffold1229-579614	528819788
snp6412-scaffold1229-648695	528819790
snp6413-scaffold1229-709711	528819792
snp6414-scaffold1229-758829	528819793
snp6415-scaffold1229-819383	528819795
snp6416-scaffold1229-869542	528819797
snp6417-scaffold1229-913585	528819799
snp6418-scaffold1229-950759	528819800
snp6419-scaffold1229-1035975	528819802
snp6420-scaffold1229-1073647	528819804
snp6421-scaffold1229-1135295	528819806
snp6422-scaffold1229-1172976	528819807
snp6424-scaffold1229-1283525	528819809
snp6425-scaffold1229-1319477	528819811
snp6426-scaffold1229-1361846	528819813
snp6427-scaffold1229-1414971	528819814
snp6429-scaffold1229-1484873	528819816
snp6430-scaffold1229-1540251	528819818
snp6431-scaffold1229-1585608	528819820
snp6432-scaffold1229-1621207	528819821
snp6433-scaffold1229-1653083	528819823
snp6434-scaffold1229-1683821	528819825
snp6435-scaffold1229-1742753	528819827
snp6436-scaffold1229-1777866	528819829
snp6437-scaffold1229-1828739	528819830
snp6439-scaffold1229-1907171	528819832
snp6440-scaffold1229-1961336	528819834
snp6441-scaffold1229-2020571	528819835
snp6442-scaffold1229-2061507	528819837
snp6444-scaffold1229-2153388	528819838
snp6445-scaffold1229-2184813	528819840
snp6446-scaffold1229-2252392	528819842
snp6447-scaffold1229-2298108	528819844
snp6448-scaffold1229-2352489	528819846
snp6451-scaffold1229-2494986	528819847
snp6452-scaffold1229-2541447	528819849
snp6453-scaffold1229-2594185	528819851
snp6454-scaffold1229-2623736	528819853
snp6455-scaffold1229-2653423	528819855
snp6456-scaffold1229-2689857	528819856
snp6457-scaffold1229-2752749	528819858
snp6458-scaffold123-21926	528819860
snp6459-scaffold123-57433	528819861
snp6460-scaffold123-91619	528819863
snp6461-scaffold123-133145	528819865
snp6462-scaffold123-167087	528819867
snp6463-scaffold123-208876	528819869
snp6464-scaffold123-248455	528819871
snp6465-scaffold123-295356	528819872
snp6466-scaffold123-326507	528819874
snp6467-scaffold123-356578	528819876
snp6468-scaffold123-403108	528819878
snp6469-scaffold123-434717	528819879
snp6470-scaffold123-470755	528819881
snp6471-scaffold123-510652	528819882
snp6472-scaffold123-582210	528819884
snp6473-scaffold123-653609	528819886
snp6474-scaffold123-683938	528819888
snp6475-scaffold123-717718	528819890
snp6476-scaffold123-767155	528819892
snp6477-scaffold123-797664	528819893
snp6478-scaffold123-830829	528819895
snp6479-scaffold1230-6199	528819897
snp6480-scaffold1230-68338	528819899
snp6481-scaffold1230-106199	528819900
snp6482-scaffold1230-144279	528819902
snp6483-scaffold1230-208572	528819904
snp6484-scaffold1230-240156	528819906
snp6485-scaffold1230-274659	528819907
snp6486-scaffold1230-320374	528819909
snp6487-scaffold1230-352250	528819911
snp6488-scaffold1230-383705	528819912
snp6489-scaffold1230-433888	528819914
snp6490-scaffold1230-464982	528819916
snp6491-scaffold1230-499822	528819918
snp6492-scaffold1230-528760	528819919
snp6493-scaffold1230-626944	528819921
snp6494-scaffold1230-670200	528819923
snp6495-scaffold1230-700747	528819925
snp6496-scaffold1230-733409	528819927
snp6497-scaffold1230-799848	528819929
snp6498-scaffold1230-844139	528819930
snp6499-scaffold1230-873345	528819932
snp6500-scaffold1230-926235	528819934
snp6501-scaffold1230-961225	528819936
snp6502-scaffold1230-1000716	528819937
snp6503-scaffold1230-1031771	528819939
snp6504-scaffold1230-1077807	528819941
snp6505-scaffold1230-1135091	528819943
snp6506-scaffold1230-1164666	528819945
snp6507-scaffold1230-1196484	528819946
snp6508-scaffold1230-1226079	528819948
snp6509-scaffold1230-1266185	528819950
snp6510-scaffold1230-1297204	528819952
snp6511-scaffold1230-1328814	528819954
snp6512-scaffold1230-1397294	528819955
snp6513-scaffold1230-1448113	528819957
snp6514-scaffold1230-1489811	528819959
snp6515-scaffold1230-1520980	528819961
snp6516-scaffold1230-1550857	528819962
snp6517-scaffold1230-1592154	528819964
snp6518-scaffold1230-1632047	528819966
snp6519-scaffold1230-1686513	528819968
snp6520-scaffold1230-1732217	528819969
snp6521-scaffold1231-47367	528819971
snp6522-scaffold1231-103243	528819973
snp6523-scaffold1231-142303	528819975
snp6524-scaffold1231-179272	528819976
snp6525-scaffold1231-224623	528819978
snp6526-scaffold1231-267192	528819980
snp6527-scaffold1231-320179	528819982
snp6529-scaffold1231-400642	528819983
snp6530-scaffold1231-438108	528819985
snp6531-scaffold1231-502221	528819987
snp6533-scaffold1231-581545	528819988
snp6534-scaffold1231-620342	528819990
snp6535-scaffold1231-657117	528819992
snp6536-scaffold1231-692487	528819994
snp6537-scaffold1231-750376	528819996
snp6538-scaffold1231-784814	528819997
snp6539-scaffold1232-729	528819999
snp6540-scaffold1232-37997	528820001
snp6541-scaffold1232-84245	528820003
snp6542-scaffold1232-136423	528820005
snp6543-scaffold1232-165145	528820006
snp6544-scaffold1232-206740	528820008
snp6545-scaffold1232-243825	528820009
snp6546-scaffold1232-280557	528820011
snp6547-scaffold1232-319278	528820013
snp6549-scaffold1232-382396	528820014
snp6550-scaffold1232-416381	528820016
snp6551-scaffold1232-476635	528820018
snp6552-scaffold1232-517523	528820020
snp6553-scaffold1232-549556	528820021
snp6554-scaffold1232-590904	528820023
snp6555-scaffold1232-620777	528820025
snp6556-scaffold1232-651768	528820027
snp6557-scaffold1232-700535	528820028
snp6558-scaffold1232-738255	528820030
snp6559-scaffold1232-789738	528820032
snp6560-scaffold1232-829014	528820034
snp6561-scaffold1232-881032	528820036
snp6562-scaffold1232-943770	528820037
snp6563-scaffold1232-996159	528820039
snp6564-scaffold1232-1038820	528820041
snp6565-scaffold1232-1089419	528820042
snp6566-scaffold1232-1142956	528820044
snp6567-scaffold1232-1174383	528820046
snp6568-scaffold1232-1249043	528820048
snp6569-scaffold1232-1281384	528820050
snp6570-scaffold1232-1316992	528820051
snp6571-scaffold1232-1356307	528820053
snp6572-scaffold1232-1400614	528820055
snp6573-scaffold1233-677	528820057
snp6574-scaffold1234-15990	528820059
snp6575-scaffold1234-59930	528820060
snp6577-scaffold1234-132552	528820062
snp6579-scaffold1234-216963	528820063
snp6580-scaffold1234-251850	528820065
snp6581-scaffold1234-281157	528820067
snp6582-scaffold1234-316605	528820069
snp6583-scaffold1234-345507	528820070
snp6584-scaffold1234-384981	528820072
snp6585-scaffold1234-416447	528820073
snp6586-scaffold1234-449254	528820075
snp6587-scaffold1235-25817	528820077
snp6588-scaffold1235-59454	528820079
snp6589-scaffold1235-105689	528820081
snp6590-scaffold1235-145226	528820083
snp6591-scaffold1235-205615	528820084
snp6592-scaffold1235-256701	528820086
snp6593-scaffold1235-295975	528820088
snp6594-scaffold1235-332399	528820090
snp6595-scaffold1235-361459	528820091
snp6596-scaffold1235-396105	528820093
snp6597-scaffold1235-427502	528820095
snp6598-scaffold1235-467220	528820097
snp6599-scaffold1235-497829	528820098
snp6600-scaffold1236-508	528820100
snp6601-scaffold1236-31339	528820102
snp6602-scaffold1236-85071	528820104
snp6603-scaffold1236-113576	528820106
snp6604-scaffold1236-155034	528820107
snp6605-scaffold1236-189468	528820109
snp6606-scaffold1236-218377	528820111
snp6607-scaffold1236-249523	528820113
snp6608-scaffold1236-307900	528820115
snp6609-scaffold1236-353403	528820116
snp6610-scaffold1236-408755	528820118
snp6612-scaffold1236-491858	528820120
snp6613-scaffold1236-538868	528820122
snp6614-scaffold1236-590781	528820124
snp6615-scaffold1236-650656	528820126
snp6616-scaffold1236-703780	528820128
snp6617-scaffold1236-743707	528820129
snp6618-scaffold1236-779119	528820131
snp6619-scaffold1236-818699	528820133
snp6620-scaffold1236-866323	528820135
snp6621-scaffold1237-114663	528820137
snp6622-scaffold1238-23991	528820138
snp6623-scaffold1238-69058	528820140
snp6624-scaffold1238-105282	528820142
snp6625-scaffold1238-147270	528820144
snp6626-scaffold1238-197887	528820146
snp6627-scaffold1238-235702	528820147
snp6628-scaffold1238-274241	528820149
snp6629-scaffold1238-306619	528820151
snp6630-scaffold1238-364635	528820153
snp6631-scaffold1238-427113	528820154
snp6632-scaffold1238-472690	528820156
snp6633-scaffold1238-545731	528820158
snp6634-scaffold1238-574555	528820160
snp6635-scaffold1238-608595	528820161
snp6636-scaffold1238-682531	528820163
snp6637-scaffold1238-750905	528820165
snp6638-scaffold1238-785946	528820166
snp6639-scaffold1238-833587	528820168
snp6640-scaffold1238-863731	528820170
snp6641-scaffold1238-932686	528820172
snp6642-scaffold1238-961963	528820174
snp6643-scaffold1239-185	528820175
snp6644-scaffold1239-42796	528820177
snp6645-scaffold124-17862	528820179
snp6646-scaffold124-56902	528820181
snp6647-scaffold124-122778	528820183
snp6648-scaffold124-218067	528820184
snp6649-scaffold124-272124	528820186
snp6650-scaffold124-356792	528820188
snp6651-scaffold124-387371	528820190
snp6652-scaffold124-424285	528820192
snp6653-scaffold124-475166	528820194
snp6654-scaffold124-510594	528820195
snp6655-scaffold1240-30860	528820197
snp6656-scaffold1240-59555	528820199
snp6657-scaffold1240-117976	528820200
snp6658-scaffold1240-146633	528820202
snp6659-scaffold1240-196148	528820204
snp6660-scaffold1240-234973	528820206
snp6661-scaffold1240-278529	528820207
snp6662-scaffold1240-334973	528820209
snp6663-scaffold1240-373044	528820211
snp6664-scaffold1240-415089	528820213
snp6665-scaffold1240-450554	528820215
snp6666-scaffold1240-490404	528820216
snp6667-scaffold1240-552075	528820218
snp6668-scaffold1240-588884	528820220
snp6669-scaffold1240-635808	528820222
snp6670-scaffold1240-673490	528820224
snp6671-scaffold1240-704652	528820225
snp6672-scaffold1240-758101	528820227
snp6673-scaffold1240-818686	528820229
snp6674-scaffold1240-856828	528820231
snp6675-scaffold1240-931952	528820232
snp6676-scaffold1240-975792	528820234
snp6677-scaffold1240-1009614	528820236
snp6678-scaffold1240-1047699	528820238
snp6679-scaffold1240-1093197	528820240
snp6680-scaffold1240-1138610	528820241
snp6681-scaffold1240-1183698	528820243
snp6682-scaffold1240-1220537	528820245
snp6683-scaffold1240-1274397	528820247
snp6684-scaffold1240-1303704	528820249
snp6685-scaffold1240-1343626	528820250
snp6686-scaffold1240-1381440	528820252
snp6687-scaffold1240-1468772	528820254
snp6688-scaffold1243-29555	528820256
snp6689-scaffold1243-97466	528820258
snp6690-scaffold1243-158275	528820259
snp6691-scaffold1243-213898	528820261
snp6692-scaffold1243-277683	528820263
snp6693-scaffold1243-343279	528820265
snp6694-scaffold1243-371948	528820266
snp6696-scaffold1243-444771	528820268
snp6697-scaffold1243-488588	528820270
snp6698-scaffold1243-518271	528820272
snp6699-scaffold1243-553280	528820274
snp6700-scaffold1243-586065	528820275
snp6701-scaffold1243-625018	528820277
snp6702-scaffold1243-667525	528820279
snp6703-scaffold1243-697166	528820281
snp6704-scaffold1244-70943	528820283
snp6705-scaffold1244-107477	528820284
snp6706-scaffold1244-140877	528820286
snp6707-scaffold1244-192932	528820288
snp6709-scaffold1244-279259	528820290
snp6710-scaffold1244-321834	528820291
snp6711-scaffold1244-378422	528820293
snp6712-scaffold1244-410218	528820295
snp6713-scaffold1244-452136	528820297
snp6714-scaffold1244-488229	528820299
snp6715-scaffold1244-535291	528820300
snp6716-scaffold1244-593763	528820302
snp6717-scaffold1244-636804	528820303
snp6718-scaffold1244-678546	528820305
snp6719-scaffold1244-712284	528820307
snp6720-scaffold1244-744620	528820309
snp6721-scaffold1244-775587	528820310
snp6722-scaffold1244-804089	528820312
snp6723-scaffold1244-846446	528820314
snp6724-scaffold1244-897158	528820316
snp6725-scaffold1244-940335	528820317
snp6726-scaffold1244-970711	528820319
snp6727-scaffold1244-1000793	528820321
snp6728-scaffold1244-1066832	528820323
snp6729-scaffold1244-1096443	528820325
snp6730-scaffold1244-1127970	528820326
snp6731-scaffold1244-1159993	528820328
snp6732-scaffold1244-1194349	528820330
snp6733-scaffold1244-1262410	528820332
snp6734-scaffold1244-1316689	528820334
snp6735-scaffold1244-1380911	528820335
snp6736-scaffold1244-1421739	528820337
snp6737-scaffold1244-1457031	528820339
snp6738-scaffold1245-7524	528820341
snp6739-scaffold1245-37126	528820343
snp6740-scaffold1245-72888	528820344
snp6742-scaffold1245-160112	528820346
snp6743-scaffold1245-200826	528820348
snp6744-scaffold1245-231353	528820349
snp6745-scaffold1245-267334	528820351
snp6746-scaffold1245-306440	528820353
snp6747-scaffold1245-343446	528820355
snp6748-scaffold1245-403359	528820357
snp6749-scaffold1245-445235	528820358
snp6750-scaffold1245-475002	528820360
snp6751-scaffold1245-510814	528820362
snp6752-scaffold1245-539983	528820364
snp6753-scaffold1245-572865	528820365
snp6754-scaffold1245-603609	528820367
snp6755-scaffold1245-637836	528820369
snp6756-scaffold1245-667377	528820371
snp6757-scaffold1245-725594	528820372
snp6758-scaffold1245-760010	528820374
snp6760-scaffold1245-843318	528820376
snp6761-scaffold1245-874988	528820377
snp6762-scaffold1245-933367	528820379
snp6763-scaffold1245-962184	528820381
snp6764-scaffold1245-1023071	528820382
snp6765-scaffold1245-1060527	528820384
snp6766-scaffold1245-1107615	528820386
snp6767-scaffold1245-1143582	528820388
snp6768-scaffold1245-1180085	528820389
snp6769-scaffold1245-1218470	528820391
snp6770-scaffold1245-1274251	528820393
snp6771-scaffold1245-1331909	528820394
snp6772-scaffold1246-9473	528820396
snp6773-scaffold1246-42330	528820398
snp6774-scaffold1246-86443	528820400
snp6775-scaffold1246-128958	528820401
snp6776-scaffold1246-169539	528820403
snp6777-scaffold1248-3461	528820405
snp6778-scaffold1248-32191	528820407
snp6779-scaffold1248-72725	528820409
snp6780-scaffold1248-112465	528820410
snp6781-scaffold1248-144384	528820412
snp6782-scaffold1248-208536	528820414
snp6783-scaffold1249-6400	528820416
snp6784-scaffold1249-39268	528820418
snp6785-scaffold1249-70584	528820419
snp6786-scaffold1249-119887	528820421
snp6787-scaffold1249-152156	528820423
snp6788-scaffold1249-185986	528820424
snp6789-scaffold1249-220574	528820426
snp6790-scaffold1249-261466	528820428
snp6791-scaffold1249-290510	528820430
snp6792-scaffold125-7459	528820432
snp6793-scaffold125-38519	528820433
snp6794-scaffold125-68203	528820435
snp6795-scaffold125-134897	528820437
snp6796-scaffold125-166168	528820438
snp6797-scaffold125-196008	528820440
snp6798-scaffold125-235485	528820442
snp6799-scaffold125-282523	528820444
snp6800-scaffold125-348543	528820446
snp6801-scaffold125-377338	528820447
snp6802-scaffold125-415357	528820449
snp6803-scaffold125-451617	528820451
snp6804-scaffold125-510411	528820453
snp6805-scaffold125-561804	528820455
snp6806-scaffold125-602275	528820457
snp6807-scaffold125-642473	528820458
snp6808-scaffold125-677676	528820460
snp6809-scaffold125-717207	528820462
snp6810-scaffold125-751023	528820464
snp6811-scaffold125-796984	528820466
snp6812-scaffold125-850765	528820467
snp6813-scaffold125-881584	528820469
snp6814-scaffold125-958155	528820471
snp6815-scaffold125-990202	528820473
snp6816-scaffold125-1040628	528820475
snp6817-scaffold125-1071557	528820477
snp6818-scaffold125-1116467	528820478
snp6819-scaffold125-1160138	528820480
snp6820-scaffold125-1197370	528820482
snp6821-scaffold125-1250771	528820484
snp6822-scaffold125-1299146	528820486
snp6823-scaffold125-1330098	528820487
snp6824-scaffold125-1386053	528820489
snp6825-scaffold125-1419733	528820491
snp6826-scaffold125-1475609	528820493
snp6827-scaffold125-1519359	528820495
snp6828-scaffold125-1565587	528820496
snp6829-scaffold125-1616097	528820498
snp6830-scaffold125-1654520	528820500
snp6831-scaffold125-1690843	528820502
snp6832-scaffold125-1750164	528820503
snp6833-scaffold125-1783219	528820505
snp6834-scaffold125-1819837	528820507
snp6835-scaffold125-1852189	528820509
snp6836-scaffold125-1881403	528820511
snp6837-scaffold125-1911130	528820512
snp6838-scaffold125-1952368	528820514
snp6839-scaffold125-1988126	528820516
snp6840-scaffold125-2032905	528820518
snp6841-scaffold125-2087094	528820519
snp6842-scaffold125-2123642	528820521
snp6843-scaffold125-2169072	528820523
snp6844-scaffold125-2202816	528820525
snp6845-scaffold125-2261442	528820526
snp6846-scaffold125-2318227	528820528
snp6847-scaffold125-2365211	528820530
snp6848-scaffold125-2411508	528820532
snp6849-scaffold125-2440705	528820533
snp6850-scaffold125-2477080	528820535
snp6851-scaffold125-2515222	528820537
snp6852-scaffold125-2566207	528820538
snp6853-scaffold125-2602371	528820540
snp6854-scaffold125-2654131	528820542
snp6855-scaffold125-2701094	528820544
snp6856-scaffold125-2742967	528820545
snp6857-scaffold125-2788252	528820547
snp6858-scaffold125-2817363	528820549
snp6859-scaffold125-2862997	528820550
snp6860-scaffold125-2926092	528820552
snp6861-scaffold125-2957167	528820554
snp6862-scaffold125-2996270	528820556
snp6863-scaffold125-3028226	528820557
snp6864-scaffold125-3067179	528820559
snp6865-scaffold1250-16316	528820561
snp6866-scaffold1250-69978	528820563
snp6867-scaffold1250-138934	528820565
snp6868-scaffold1250-177217	528820567
snp6869-scaffold1250-222449	528820569
snp6870-scaffold1250-266880	528820571
snp6871-scaffold1251-3280	528820573
snp6872-scaffold1251-51683	528820574
snp6873-scaffold1251-99621	528820576
snp6874-scaffold1251-133994	528820578
snp6875-scaffold1251-191355	528820580
snp6876-scaffold1251-249671	528820581
snp6877-scaffold1251-280904	528820583
snp6878-scaffold1251-333232	528820585
snp6879-scaffold1251-371159	528820587
snp6880-scaffold1251-410516	528820589
snp6881-scaffold1251-460236	528820591
snp6882-scaffold1251-489445	528820593
snp6883-scaffold1251-529175	528820595
snp6884-scaffold1251-616549	528820597
snp6885-scaffold1251-645221	528820599
snp6886-scaffold1251-676020	528820602
snp6887-scaffold1251-706902	528820603
snp6888-scaffold1251-740688	528820605
snp6889-scaffold1251-795828	528820608
snp6890-scaffold1251-841269	528820610
snp6891-scaffold1251-871940	528820612
snp6892-scaffold1251-915917	528820613
snp6893-scaffold1251-965010	528820616
snp6894-scaffold1251-1034360	528820617
snp6895-scaffold1251-1080349	528820619
snp6896-scaffold1251-1116399	528820621
snp6897-scaffold1251-1147341	528820622
snp6898-scaffold1251-1186925	528820624
snp6899-scaffold1251-1232290	528820626
snp6900-scaffold1251-1295367	528820628
snp6902-scaffold1251-1386455	528820629
snp6903-scaffold1251-1454830	528820631
snp6904-scaffold1251-1489799	528820633
snp6906-scaffold1251-1582683	528820635
snp6907-scaffold1251-1616129	528820636
snp6908-scaffold1251-1645032	528820638
snp6909-scaffold1252-7946	528820640
snp6910-scaffold1252-42212	528820642
snp6911-scaffold1252-73498	528820644
snp6912-scaffold1252-128705	528820645
snp6913-scaffold1252-160202	528820647
snp6914-scaffold1252-190085	528820649
snp6915-scaffold1252-240028	528820651
snp6916-scaffold1252-278954	528820653
snp6917-scaffold1252-320819	528820655
snp6918-scaffold1252-354745	528820656
snp6919-scaffold1252-402562	528820658
snp6920-scaffold1252-434100	528820660
snp6921-scaffold1252-490971	528820662
snp6922-scaffold1252-522673	528820664
snp6923-scaffold1252-564858	528820665
snp6924-scaffold1252-599033	528820667
snp6925-scaffold1252-641013	528820669
snp6926-scaffold1252-687266	528820671
snp6927-scaffold1252-726339	528820673
snp6928-scaffold1252-766503	528820674
snp6929-scaffold1252-800996	528820676
snp6930-scaffold1252-865468	528820678
snp6931-scaffold1252-900477	528820680
snp6932-scaffold1252-939225	528820681
snp6933-scaffold1252-1012700	528820683
snp6934-scaffold1252-1045690	528820685
snp6935-scaffold1252-1089579	528820687
snp6936-scaffold1252-1139021	528820688
snp6937-scaffold1253-31034	528820690
snp6938-scaffold1253-63950	528820692
snp6939-scaffold1253-97462	528820694
snp6940-scaffold1253-160044	528820696
snp6941-scaffold1253-200856	528820698
snp6942-scaffold1253-255825	528820699
snp6943-scaffold1253-319522	528820701
snp6944-scaffold1253-381549	528820703
snp6945-scaffold1253-425976	528820705
snp6946-scaffold1255-17483	528820707
snp6947-scaffold1255-69991	528820709
snp6948-scaffold1255-99031	528820711
snp6950-scaffold1255-165741	528820713
snp6951-scaffold1255-215263	528820714
snp6952-scaffold1255-245383	528820717
snp6953-scaffold1255-276605	528820719
snp6954-scaffold1255-307210	528820721
snp6955-scaffold1255-336868	528820722
snp6956-scaffold1256-28098	528820724
snp6957-scaffold1256-70290	528820726
snp6958-scaffold1256-102263	528820728
snp6959-scaffold1256-133795	528820730
snp6960-scaffold1256-174699	528820732
snp6961-scaffold1256-213971	528820734
snp6962-scaffold1256-252394	528820736
snp6963-scaffold1256-306323	528820738
snp6964-scaffold12561-13292	528820740
snp6965-scaffold1257-239	528820742
snp6966-scaffold1257-90626	528820744
snp6967-scaffold1257-142879	528820746
snp6968-scaffold1257-195716	528820748
snp6969-scaffold1257-224382	528820750
snp6970-scaffold1257-270846	528820752
snp6971-scaffold1257-339758	528820754
snp6972-scaffold1257-382661	528820757
snp6973-scaffold1257-422119	528820758
snp6974-scaffold1257-459805	528820760
snp6975-scaffold1257-492684	528820762
snp6976-scaffold1257-538601	528820764
snp6977-scaffold1257-581704	528820765
snp6978-scaffold1257-637290	528820767
snp6979-scaffold1257-667055	528820769
snp6980-scaffold1257-696291	528820771
snp6981-scaffold1257-734324	528820773
snp6982-scaffold1257-770177	528820775
snp6983-scaffold1257-812176	528820777
snp6984-scaffold1257-887594	528820779
snp6985-scaffold1257-924855	528820780
snp6986-scaffold1257-965636	528820782
snp6987-scaffold1257-1008731	528820784
snp6988-scaffold1257-1110728	528820786
snp6989-scaffold1257-1143579	528820788
snp6990-scaffold1257-1178309	528820790
snp6991-scaffold1257-1213780	528820792
snp6992-scaffold1257-1260144	528820794
snp6993-scaffold1257-1318233	528820796
snp6994-scaffold1257-1350265	528820797
snp6995-scaffold1257-1393664	528820799
snp6996-scaffold1258-15821	528820801
snp6997-scaffold1258-46807	528820803
snp6998-scaffold1258-79200	528820805
snp6999-scaffold1258-107738	528820806
snp7000-scaffold1258-153308	528820808
snp7001-scaffold1258-184664	528820810
snp7002-scaffold1258-242295	528820812
snp7003-scaffold1258-293580	528820813
snp7004-scaffold1258-323768	528820815
snp7005-scaffold1258-375120	528820818
snp7006-scaffold1258-423624	528820820
snp7007-scaffold1258-453234	528820821
snp7008-scaffold1259-21806	528820823
snp7009-scaffold1259-67792	528820826
snp7010-scaffold1259-102611	528820828
snp7011-scaffold1259-152865	528820829
snp7012-scaffold1259-195604	528820831
snp7013-scaffold1259-258397	528820833
snp7014-scaffold1259-306380	528820835
snp7015-scaffold1259-344227	528820837
snp7016-scaffold1259-378250	528820839
snp7017-scaffold1259-417791	528820841
snp7018-scaffold1259-453311	528820843
snp7019-scaffold1259-482333	528820845
snp7020-scaffold1259-511875	528820847
snp7021-scaffold1259-567154	528820848
snp7022-scaffold1259-626866	528820850
snp7023-scaffold1259-670446	528820852
snp7024-scaffold126-42706	528820854
snp7025-scaffold126-75677	528820856
snp7026-scaffold126-104696	528820857
snp7027-scaffold126-162086	528820860
snp7028-scaffold126-205077	528820862
snp7029-scaffold126-234984	528820863
snp7030-scaffold126-294471	528820865
snp7031-scaffold126-327058	528820867
snp7032-scaffold126-361398	528820869
snp7033-scaffold126-420254	528820871
snp7034-scaffold126-470057	528820872
snp7035-scaffold126-500273	528820874
snp7036-scaffold126-555941	528820876
snp7037-scaffold126-587443	528820878
snp7038-scaffold126-644978	528820880
snp7039-scaffold126-703059	528820882
snp7040-scaffold126-737215	528820884
snp7041-scaffold126-767788	528820886
snp7042-scaffold126-806219	528820888
snp7043-scaffold126-870061	528820890
snp7045-scaffold126-946712	528820892
snp7047-scaffold126-1053556	528820894
snp7048-scaffold126-1098670	528820896
snp7049-scaffold126-1175685	528820898
snp7050-scaffold126-1225608	528820900
snp7051-scaffold126-1254963	528820902
snp7052-scaffold126-1285553	528820903
snp7053-scaffold126-1331823	528820905
snp7054-scaffold126-1366064	528820907
snp7055-scaffold126-1400752	528820909
snp7056-scaffold126-1459852	528820911
snp7057-scaffold126-1512857	528820912
snp7058-scaffold126-1606297	528820914
snp7059-scaffold1260-947	528820916
snp7060-scaffold1260-30572	528820918
snp7061-scaffold1260-60285	528820919
snp7062-scaffold1260-90663	528820921
snp7063-scaffold1260-125998	528820923
snp7064-scaffold1261-6001	528820925
snp7065-scaffold1261-64701	528820926
snp7066-scaffold1261-99787	528820928
snp7067-scaffold1261-131600	528820930
snp7068-scaffold1261-184252	528820931
snp7069-scaffold1261-215240	528820933
snp7070-scaffold1261-256309	528820935
snp7071-scaffold1261-286742	528820937
snp7072-scaffold1261-321260	528820939
snp7073-scaffold1261-360071	528820941
snp7074-scaffold1261-402829	528820943
snp7075-scaffold1261-434658	528820945
snp7076-scaffold1261-466776	528820947
snp7077-scaffold1262-10037	528820949
snp7078-scaffold1262-97958	528820950
snp7079-scaffold1262-168152	528820952
snp7080-scaffold1262-220661	528820953
snp7081-scaffold1262-274984	528820955
snp7082-scaffold1262-338975	528820957
snp7083-scaffold1262-380836	528820959
snp7084-scaffold1262-431961	528820961
snp7085-scaffold1262-469453	528820963
snp7086-scaffold1263-32712	528820965
snp7087-scaffold1263-63565	528820967
snp7088-scaffold1263-117987	528820968
snp7089-scaffold1263-172122	528820970
snp7090-scaffold1263-215586	528820972
snp7091-scaffold1263-250704	528820973
snp7092-scaffold1263-292423	528820975
snp7093-scaffold1263-327584	528820977
snp7094-scaffold1263-380924	528820979
snp7095-scaffold1263-454185	528820980
snp7096-scaffold1263-485772	528820982
snp7097-scaffold1263-524701	528820984
snp7098-scaffold1263-558282	528820985
snp7100-scaffold1264-82045	528820987
snp7101-scaffold1264-137400	528820989
snp7102-scaffold1264-172881	528820991
snp7103-scaffold1264-202815	528820992
snp7104-scaffold1264-240053	528820994
snp7105-scaffold1264-292667	528820996
snp7106-scaffold1264-328375	528820998
snp7107-scaffold1264-359636	528820999
snp7108-scaffold1264-397003	528821001
snp7109-scaffold1264-434218	528821003
snp7110-scaffold1264-464725	528821004
snp7111-scaffold1264-494943	528821006
snp7113-scaffold1264-583911	528821008
snp7114-scaffold1264-623794	528821010
snp7115-scaffold1264-673335	528821011
snp7116-scaffold1264-719751	528821013
snp7117-scaffold1264-751977	528821015
snp7118-scaffold1264-794749	528821017
snp7119-scaffold1264-826973	528821018
snp7120-scaffold1264-863498	528821020
snp7121-scaffold1264-901933	528821022
snp7122-scaffold1264-955732	528821024
snp7123-scaffold1264-992159	528821026
snp7124-scaffold1264-1021631	528821027
snp7125-scaffold1264-1070260	528821029
snp7126-scaffold1264-1122892	528821031
snp7127-scaffold1264-1157519	528821033
snp7128-scaffold1264-1189495	528821035
snp7129-scaffold1264-1239860	528821036
snp7130-scaffold1264-1289074	528821038
snp7131-scaffold1264-1339907	528821040
snp7132-scaffold1264-1386412	528821042
snp7133-scaffold1264-1421089	528821043
snp7134-scaffold1264-1460368	528821045
snp7135-scaffold1264-1490673	528821047
snp7136-scaffold1264-1527132	528821049
snp7137-scaffold1264-1572252	528821050
snp7138-scaffold1264-1602994	528821052
snp7139-scaffold1264-1642410	528821054
snp7140-scaffold1264-1709647	528821056
snp7141-scaffold1264-1751457	528821058
snp7142-scaffold1264-1780963	528821059
snp7143-scaffold1264-1816508	528821061
snp7144-scaffold1265-4513	528821063
snp7145-scaffold1265-39263	528821064
snp7146-scaffold1265-72004	528821066
snp7147-scaffold1265-107717	528821068
snp7148-scaffold1265-142878	528821071
snp7149-scaffold1265-192116	528821073
snp7150-scaffold1265-239451	528821075
snp7151-scaffold1265-274777	528821076
snp7152-scaffold1265-321486	528821079
snp7153-scaffold1265-368894	528821080
snp7154-scaffold1265-412891	528821082
snp7155-scaffold1265-463334	528821084
snp7156-scaffold1265-491962	528821086
snp7157-scaffold1266-1948	528821087
snp7158-scaffold1266-41169	528821089
snp7159-scaffold1266-75951	528821092
snp7160-scaffold1266-114273	528821094
snp7161-scaffold1266-150859	528821096
snp7162-scaffold1266-212667	528821097
snp7163-scaffold1266-263837	528821099
snp7164-scaffold1266-309461	528821101
snp7165-scaffold1266-366453	528821102
snp7166-scaffold1266-397118	528821104
snp7167-scaffold1266-443695	528821106
snp7168-scaffold1266-472649	528821107
snp7169-scaffold1266-505682	528821109
snp7170-scaffold1266-554949	528821111
snp7171-scaffold1266-591837	528821113
snp7172-scaffold1266-623345	528821115
snp7173-scaffold1266-674171	528821117
snp7174-scaffold1266-722914	528821119
snp7175-scaffold1266-775597	528821121
snp7176-scaffold1266-811094	528821123
snp7177-scaffold1266-843756	528821125
snp7178-scaffold1266-877393	528821127
snp7179-scaffold1266-920422	528821129
snp7180-scaffold1266-969851	528821130
snp7181-scaffold1266-1004367	528821132
snp7182-scaffold1266-1040962	528821133
snp7183-scaffold1266-1095601	528821135
snp7185-scaffold1266-1188331	528821138
snp7186-scaffold1266-1237928	528821140
snp7187-scaffold1266-1296133	528821141
snp7189-scaffold1266-1388106	528821143
snp7190-scaffold1266-1421315	528821146
snp7192-scaffold1266-1507524	528821147
snp7193-scaffold1266-1551997	528821149
snp7194-scaffold1266-1594248	528821151
snp7195-scaffold1266-1651427	528821153
snp7196-scaffold1266-1684871	528821155
snp7197-scaffold1266-1719103	528821156
snp7198-scaffold1266-1747816	528821159
snp7199-scaffold1266-1795127	528821161
snp7200-scaffold1266-1838084	528821162
snp7201-scaffold1266-1888999	528821164
snp7202-scaffold1266-1919971	528821166
snp7203-scaffold1266-1983587	528821168
snp7204-scaffold1266-2043472	528821170
snp7205-scaffold1266-2092197	528821172
snp7206-scaffold1266-2122176	528821174
snp7207-scaffold1266-2177748	528821175
snp7208-scaffold1266-2217995	528821177
snp7209-scaffold1266-2252567	528821179
snp7210-scaffold1266-2322163	528821181
snp7211-scaffold1266-2368797	528821182
snp7212-scaffold1266-2397446	528821185
snp7213-scaffold1266-2438708	528821187
snp7214-scaffold1267-23719	528821189
snp7215-scaffold1267-71279	528821191
snp7216-scaffold1267-134103	528821193
snp7217-scaffold1267-165996	528821195
snp7218-scaffold1267-200457	528821196
snp7219-scaffold1267-268453	528821198
snp7220-scaffold1267-307613	528821200
snp7221-scaffold1267-336646	528821201
snp7222-scaffold1267-372602	528821204
snp7223-scaffold1267-407770	528821206
snp7224-scaffold1267-437218	528821208
snp7225-scaffold1267-475230	528821209
snp7226-scaffold1267-505665	528821211
snp7227-scaffold1267-547843	528821213
snp7228-scaffold1267-595646	528821215
snp7229-scaffold1267-664742	528821217
snp7230-scaffold1267-697465	528821219
snp7231-scaffold1267-748812	528821220
snp7232-scaffold1267-794825	528821222
snp7233-scaffold1267-841739	528821224
snp7234-scaffold1267-877079	528821225
snp7235-scaffold1267-910322	528821227
snp7236-scaffold1267-959891	528821229
snp7237-scaffold1267-1003948	528821231
snp7238-scaffold1267-1066411	528821232
snp7239-scaffold1267-1102435	528821234
snp7241-scaffold1267-1199972	528821236
snp7242-scaffold1267-1245436	528821238
snp7243-scaffold1267-1285738	528821239
snp7244-scaffold1267-1315163	528821241
snp7245-scaffold1267-1347052	528821242
snp7246-scaffold1267-1378210	528821244
snp7247-scaffold1267-1440349	528821246
snp7248-scaffold1268-14447	528821247
snp7249-scaffold1268-55688	528821249
snp7250-scaffold1268-104666	528821250
snp7251-scaffold1268-147402	528821252
snp7252-scaffold1268-195983	528821254
snp7253-scaffold1268-239195	528821256
snp7254-scaffold1268-284790	528821258
snp7255-scaffold1268-322753	528821259
snp7256-scaffold1268-370346	528821261
snp7257-scaffold1268-426719	528821263
snp7258-scaffold1268-456641	528821265
snp7259-scaffold1269-8145	528821268
snp7260-scaffold1269-38639	528821269
snp7261-scaffold1269-108872	528821271
snp7262-scaffold1269-161728	528821273
snp7263-scaffold1269-221989	528821275
snp7264-scaffold1269-279604	528821277
snp7265-scaffold1269-326270	528821279
snp7266-scaffold1269-380417	528821280
snp7267-scaffold1269-428952	528821282
snp7268-scaffold1269-469109	528821284
snp7269-scaffold1269-507321	528821286
snp7270-scaffold1269-545863	528821289
snp7271-scaffold1269-593378	528821291
snp7272-scaffold1269-623157	528821292
snp7273-scaffold1269-654749	528821294
snp7274-scaffold1269-700208	528821296
snp7275-scaffold1269-736648	528821298
snp7276-scaffold1269-783619	528821300
snp7277-scaffold1269-827526	528821301
snp7278-scaffold1269-902666	528821303
snp7279-scaffold1269-952590	528821305
snp7280-scaffold1269-997428	528821307
snp7281-scaffold1269-1043640	528821308
snp7282-scaffold1269-1078596	528821311
snp7283-scaffold1269-1117192	528821313
snp7284-scaffold1269-1147235	528821315
snp7285-scaffold1269-1204788	528821317
snp7286-scaffold1269-1246652	528821319
snp7287-scaffold1269-1287343	528821321
snp7288-scaffold1269-1316769	528821323
snp7289-scaffold1269-1358786	528821325
snp7290-scaffold1269-1391833	528821327
snp7291-scaffold1269-1446777	528821329
snp7292-scaffold1269-1476772	528821330
snp7293-scaffold1269-1533895	528821333
snp7294-scaffold1269-1563335	528821334
snp7295-scaffold1269-1594577	528821336
snp7296-scaffold1269-1626020	528821337
snp7297-scaffold1269-1698069	528821339
snp7298-scaffold1269-1727567	528821341
snp7299-scaffold1269-1798246	528821343
snp7300-scaffold1269-1827851	528821346
snp7301-scaffold1269-1873735	528821347
snp7302-scaffold1269-1903724	528821349
snp7303-scaffold1269-1932833	528821351
snp7304-scaffold1269-1967307	528821353
snp7305-scaffold1269-1995911	528821354
snp7306-scaffold1269-2033648	528821356
snp7307-scaffold1269-2066848	528821358
snp7308-scaffold1269-2103711	528821360
snp7309-scaffold1269-2140313	528821361
snp7310-scaffold1269-2172278	528821363
snp7311-scaffold1269-2217834	528821365
snp7312-scaffold1269-2268709	528821367
snp7313-scaffold1269-2311049	528821368
snp7314-scaffold1269-2341617	528821370
snp7315-scaffold1269-2385658	528821372
snp7316-scaffold1269-2422878	528821374
snp7317-scaffold1269-2459871	528821376
snp7318-scaffold1269-2490220	528821377
snp7319-scaffold1269-2530432	528821379
snp7320-scaffold1269-2563532	528821381
snp7321-scaffold1269-2619448	528821383
snp7322-scaffold1269-2649636	528821384
snp7323-scaffold1269-2683389	528821386
snp7324-scaffold1269-2718330	528821388
snp7325-scaffold1269-2752337	528821389
snp7326-scaffold1269-2781799	528821391
snp7327-scaffold1269-2811689	528821393
snp7328-scaffold1269-2850861	528821395
snp7329-scaffold1269-2887665	528821396
snp7330-scaffold1269-2920052	528821398
snp7331-scaffold1269-2949850	528821400
snp7332-scaffold1269-2983901	528821402
snp7333-scaffold1269-3033495	528821403
snp7334-scaffold1269-3066915	528821405
snp7335-scaffold1269-3123449	528821407
snp7336-scaffold1269-3159582	528821409
snp7337-scaffold1269-3197965	528821410
snp7338-scaffold1269-3270398	528821412
snp7339-scaffold1269-3343273	528821414
snp7340-scaffold1269-3394999	528821416
snp7341-scaffold1269-3424005	528821418
snp7342-scaffold1269-3466351	528821419
snp7343-scaffold1269-3503435	528821421
snp7344-scaffold1269-3532318	528821423
snp7345-scaffold1269-3603879	528821425
snp7346-scaffold1269-3633861	528821426
snp7347-scaffold1269-3667175	528821428
snp7348-scaffold1269-3706531	528821430
snp7349-scaffold1269-3761940	528821432
snp7350-scaffold1269-3798425	528821434
snp7351-scaffold1269-3855765	528821435
snp7352-scaffold1269-3894677	528821437
snp7353-scaffold1269-3937569	528821439
snp7354-scaffold1269-3980604	528821441
snp7355-scaffold1269-4025831	528821442
snp7356-scaffold1269-4074110	528821444
snp7357-scaffold1269-4108955	528821446
snp7358-scaffold1269-4139213	528821448
snp7359-scaffold1269-4205067	528821450
snp7360-scaffold1269-4273054	528821452
snp7361-scaffold1269-4303082	528821453
snp7362-scaffold1269-4332039	528821455
snp7363-scaffold1269-4371892	528821457
snp7365-scaffold1269-4434779	528821459
snp7367-scaffold1269-4563159	528821460
snp7368-scaffold1269-4593148	528821462
snp7369-scaffold1269-4623149	528821464
snp7370-scaffold1269-4675266	528821466
snp7371-scaffold1269-4720182	528821467
snp7372-scaffold1269-4776298	528821469
snp7373-scaffold1269-4809702	528821471
snp7374-scaffold1269-4854691	528821473
snp7375-scaffold1269-4909018	528821475
snp7376-scaffold1269-4946090	528821477
snp7377-scaffold1269-4984744	528821479
snp7378-scaffold1269-5025501	528821480
snp7379-scaffold127-22944	528821482
snp7380-scaffold127-82341	528821484
snp7381-scaffold127-126561	528821486
snp7382-scaffold127-165944	528821487
snp7383-scaffold127-197908	528821489
snp7384-scaffold127-258259	528821491
snp7385-scaffold127-305524	528821493
snp7386-scaffold127-364415	528821494
snp7387-scaffold127-419158	528821496
snp7388-scaffold127-457723	528821498
snp7389-scaffold127-493239	528821500
snp7390-scaffold127-559864	528821501
snp7391-scaffold127-596968	528821503
snp7392-scaffold127-629920	528821504
snp7393-scaffold127-665494	528821506
snp7394-scaffold127-695561	528821508
snp7395-scaffold127-736012	528821510
snp7396-scaffold127-785854	528821511
snp7397-scaffold127-822227	528821513
snp7398-scaffold127-883650	528821515
snp7399-scaffold127-942105	528821516
snp7400-scaffold127-987446	528821518
snp7401-scaffold127-1022135	528821520
snp7402-scaffold127-1054244	528821521
snp7403-scaffold127-1091779	528821523
snp7404-scaffold127-1127563	528821525
snp7405-scaffold127-1161927	528821527
snp7406-scaffold127-1207257	528821528
snp7407-scaffold127-1236464	528821530
snp7408-scaffold127-1272890	528821532
snp7409-scaffold127-1308896	528821534
snp7410-scaffold127-1339264	528821536
snp7411-scaffold127-1372272	528821537
snp7412-scaffold127-1424844	528821539
snp7413-scaffold127-1474774	528821541
snp7414-scaffold127-1511717	528821543
snp7415-scaffold127-1573416	528821545
snp7416-scaffold127-1616475	528821546
snp7417-scaffold127-1653918	528821548
snp7418-scaffold127-1685143	528821550
snp7419-scaffold127-1742723	528821552
snp7420-scaffold127-1774470	528821554
snp7421-scaffold127-1803931	528821555
snp7422-scaffold127-1856665	528821557
snp7423-scaffold127-1922667	528821559
snp7424-scaffold127-1958701	528821560
snp7425-scaffold127-1987634	528821562
snp7426-scaffold127-2028753	528821564
snp7427-scaffold127-2061315	528821565
snp7428-scaffold127-2108560	528821567
snp7429-scaffold127-2149871	528821569
snp7430-scaffold127-2208872	528821570
snp7431-scaffold127-2239952	528821572
snp7432-scaffold127-2279945	528821574
snp7433-scaffold127-2329422	528821576
snp7434-scaffold127-2373887	528821577
snp7435-scaffold127-2419912	528821579
snp7436-scaffold127-2451439	528821581
snp7437-scaffold127-2482656	528821583
snp7438-scaffold127-2525027	528821584
snp7439-scaffold127-2566688	528821586
snp7440-scaffold127-2596836	528821588
snp7441-scaffold127-2638597	528821589
snp7442-scaffold127-2703736	528821591
snp7443-scaffold127-2756199	528821593
snp7444-scaffold127-2813026	528821594
snp7445-scaffold127-2848017	528821596
snp7446-scaffold127-2894456	528821598
snp7447-scaffold127-2924978	528821600
snp7448-scaffold127-2958992	528821601
snp7449-scaffold127-3000959	528821603
snp7450-scaffold127-3029568	528821605
snp7451-scaffold127-3060034	528821607
snp7452-scaffold127-3110364	528821608
snp7453-scaffold127-3146477	528821610
snp7454-scaffold127-3199642	528821612
snp7455-scaffold127-3249297	528821613
snp7456-scaffold127-3291434	528821615
snp7457-scaffold127-3332652	528821617
snp7458-scaffold127-3367747	528821619
snp7459-scaffold127-3423568	528821620
snp7460-scaffold127-3459813	528821622
snp7461-scaffold127-3493543	528821624
snp7462-scaffold127-3534710	528821626
snp7463-scaffold127-3568755	528821628
snp7464-scaffold127-3608504	528821629
snp7465-scaffold127-3643647	528821631
snp7466-scaffold127-3730752	528821633
snp7467-scaffold127-3764793	528821635
snp7468-scaffold127-3817885	528821637
snp7469-scaffold127-3855555	528821638
snp7470-scaffold127-3904291	528821640
snp7471-scaffold127-3954476	528821642
snp7472-scaffold127-4001864	528821644
snp7473-scaffold127-4044009	528821645
snp7474-scaffold127-4095845	528821647
snp7475-scaffold127-4146491	528821649
snp7476-scaffold127-4197008	528821651
snp7477-scaffold127-4230585	528821653
snp7478-scaffold127-4289370	528821655
snp7479-scaffold127-4340664	528821656
snp7480-scaffold127-4373817	528821658
snp7481-scaffold127-4403459	528821660
snp7482-scaffold127-4454860	528821662
snp7483-scaffold127-4507111	528821663
snp7484-scaffold127-4550651	528821665
snp7485-scaffold127-4611164	528821667
snp7486-scaffold127-4639734	528821669
snp7487-scaffold127-4694434	528821671
snp7488-scaffold127-4730415	528821672
snp7489-scaffold127-4794447	528821674
snp7490-scaffold127-4826384	528821676
snp7491-scaffold127-4883594	528821678
snp7492-scaffold127-4921555	528821680
snp7493-scaffold127-4956299	528821682
snp7494-scaffold127-5010234	528821683
snp7495-scaffold127-5081066	528821685
snp7496-scaffold127-5110913	528821687
snp7497-scaffold127-5140122	528821688
snp7498-scaffold127-5172924	528821690
snp7499-scaffold127-5237917	528821692
snp7500-scaffold127-5269858	528821694
snp7501-scaffold127-5300903	528821696
snp7502-scaffold127-5345366	528821698
snp7503-scaffold127-5385460	528821699
snp7504-scaffold127-5417448	528821701
snp7505-scaffold127-5471027	528821703
snp7506-scaffold127-5502083	528821705
snp7507-scaffold127-5533736	528821706
snp7508-scaffold127-5565159	528821708
snp7509-scaffold127-5613066	528821710
snp7510-scaffold127-5669948	528821712
snp7511-scaffold127-5709076	528821713
snp7512-scaffold127-5747076	528821715
snp7513-scaffold127-5800510	528821717
snp7514-scaffold127-5831480	528821719
snp7515-scaffold127-5867861	528821721
snp7516-scaffold127-5903398	528821723
snp7517-scaffold127-5932971	528821725
snp7518-scaffold127-5962086	528821726
snp7519-scaffold127-5999958	528821728
snp7520-scaffold127-6031408	528821730
snp7521-scaffold127-6060118	528821731
snp7522-scaffold127-6112511	528821733
snp7523-scaffold127-6142208	528821735
snp7524-scaffold127-6185374	528821737
snp7525-scaffold127-6224063	528821738
snp7526-scaffold127-6259709	528821740
snp7527-scaffold127-6291318	528821742
snp7528-scaffold127-6327252	528821744
snp7529-scaffold127-6363322	528821746
snp7530-scaffold127-6406156	528821747
snp7531-scaffold127-6438415	528821749
snp7532-scaffold127-6499920	528821751
snp7533-scaffold127-6528615	528821753
snp7534-scaffold127-6580464	528821754
snp7535-scaffold127-6636991	528821756
snp7536-scaffold127-6679099	528821757
snp7537-scaffold127-6710614	528821759
snp7538-scaffold127-6743317	528821761
snp7539-scaffold127-6776420	528821763
snp7540-scaffold127-6837179	528821764
snp7541-scaffold127-6888011	528821766
snp7542-scaffold127-6917700	528821768
snp7543-scaffold127-6967713	528821770
snp7544-scaffold127-7013640	528821772
snp7545-scaffold127-7051642	528821773
snp7546-scaffold127-7088361	528821775
snp7547-scaffold127-7178213	528821777
snp7548-scaffold127-7209697	528821779
snp7549-scaffold127-7239527	528821780
snp7550-scaffold127-7286532	528821782
snp7551-scaffold127-7318490	528821784
snp7552-scaffold127-7361948	528821786
snp7553-scaffold127-7391984	528821787
snp7554-scaffold127-7431519	528821789
snp7555-scaffold127-7490372	528821791
snp7556-scaffold127-7529708	528821793
snp7557-scaffold127-7600923	528821794
snp7558-scaffold127-7635925	528821796
snp7559-scaffold127-7689826	528821798
snp7560-scaffold127-7724094	528821800
snp7562-scaffold127-7825040	528821802
snp7563-scaffold127-7877716	528821803
snp7564-scaffold127-7931773	528821805
snp7565-scaffold127-7970190	528821807
snp7566-scaffold127-8005252	528821809
snp7567-scaffold127-8049299	528821810
snp7569-scaffold127-8161346	528821812
snp7570-scaffold127-8200648	528821814
snp7571-scaffold127-8248505	528821816
snp7572-scaffold127-8280583	528821818
snp7574-scaffold127-8369453	528821820
snp7575-scaffold127-8431643	528821821
snp7576-scaffold127-8463240	528821823
snp7577-scaffold1270-17717	528821825
snp7578-scaffold1270-51774	528821827
snp7579-scaffold1270-113096	528821828
snp7580-scaffold1270-180148	528821830
snp7581-scaffold1270-215762	528821832
snp7583-scaffold1270-330168	528821833
snp7585-scaffold1270-436337	528821835
snp7586-scaffold1270-465644	528821837
snp7587-scaffold1270-515588	528821839
snp7588-scaffold1270-547040	528821840
snp7589-scaffold1270-579180	528821842
snp7590-scaffold1270-619490	528821844
snp7591-scaffold1270-653128	528821845
snp7592-scaffold1270-707052	528821847
snp7593-scaffold1270-754383	528821849
snp7594-scaffold1270-806558	528821851
snp7595-scaffold1270-840882	528821852
snp7596-scaffold1270-899173	528821854
snp7597-scaffold1270-933927	528821856
snp7598-scaffold1270-980156	528821858
snp7599-scaffold1270-1010079	528821859
snp7600-scaffold1270-1052577	528821861
snp7601-scaffold1270-1082362	528821863
snp7602-scaffold1271-40713	528821865
snp7603-scaffold1271-74529	528821866
snp7604-scaffold1271-117424	528821868
snp7605-scaffold1271-199047	528821870
snp7606-scaffold1271-241865	528821871
snp7607-scaffold1271-279538	528821873
snp7608-scaffold1271-347413	528821875
snp7609-scaffold1271-380978	528821877
snp7610-scaffold1271-415088	528821878
snp7611-scaffold1271-480066	528821880
snp7612-scaffold1271-524920	528821882
snp7613-scaffold1271-562493	528821884
snp7614-scaffold1271-651086	528821885
snp7615-scaffold1271-688314	528821887
snp7616-scaffold1271-737138	528821888
snp7617-scaffold1273-10351	528821890
snp7618-scaffold1273-42668	528821892
snp7619-scaffold1273-72450	528821894
snp7620-scaffold1273-102815	528821896
snp7621-scaffold1273-139768	528821897
snp7622-scaffold1273-181266	528821899
snp7623-scaffold1273-214583	528821901
snp7624-scaffold1273-248604	528821902
snp7625-scaffold1273-304049	528821904
snp7626-scaffold1274-440	528821905
snp7627-scaffold1274-38300	528821907
snp7628-scaffold1274-90163	528821909
snp7629-scaffold1274-136998	528821911
snp7630-scaffold1274-174176	528821912
snp7631-scaffold1274-211950	528821914
snp7632-scaffold1274-240780	528821916
snp7633-scaffold1276-9989	528821918
snp7634-scaffold1276-66829	528821920
snp7635-scaffold1276-132424	528821921
snp7636-scaffold1276-174518	528821923
snp7637-scaffold1276-256132	528821925
snp7638-scaffold1276-293702	528821927
snp7640-scaffold1276-401831	528821928
snp7641-scaffold1276-446188	528821930
snp7642-scaffold1276-490270	528821932
snp7643-scaffold1276-555893	528821934
snp7645-scaffold1276-696143	528821936
snp7646-scaffold1276-763056	528821938
snp7647-scaffold1276-801231	528821939
snp7649-scaffold1276-879795	528821941
snp7650-scaffold1276-942299	528821943
snp7651-scaffold1276-972500	528821945
snp7652-scaffold1277-10173	528821946
snp7653-scaffold1277-38838	528821948
snp7654-scaffold1277-71670	528821950
snp7655-scaffold1277-106276	528821952
snp7656-scaffold1277-152758	528821953
snp7657-scaffold1277-184765	528821955
snp7658-scaffold1277-222138	528821957
snp7659-scaffold1277-264730	528821959
snp7660-scaffold1277-296582	528821961
snp7661-scaffold1277-344990	528821962
snp7662-scaffold1277-395494	528821964
snp7663-scaffold1277-431709	528821966
snp7664-scaffold1277-473402	528821968
snp7665-scaffold1277-502873	528821970
snp7666-scaffold1277-556378	528821971
snp7667-scaffold1277-585144	528821973
snp7668-scaffold1277-617631	528821975
snp7669-scaffold1277-653936	528821977
snp7670-scaffold1277-695297	528821979
snp7671-scaffold1277-724990	528821980
snp7672-scaffold1277-769810	528821982
snp7673-scaffold1277-804880	528821984
snp7674-scaffold1277-840997	528821986
snp7675-scaffold1277-875356	528821988
snp7676-scaffold1277-912193	528821989
snp7677-scaffold1277-950356	528821991
snp7678-scaffold1277-988620	528821993
snp7679-scaffold1277-1047858	528821994
snp7680-scaffold1277-1082681	528821996
snp7681-scaffold1277-1131253	528821998
snp7682-scaffold1277-1186363	528822000
snp7683-scaffold1277-1237639	528822002
snp7684-scaffold1277-1274059	528822003
snp7685-scaffold1277-1330972	528822005
snp7686-scaffold1277-1378150	528822007
snp7687-scaffold1277-1420742	528822009
snp7688-scaffold1277-1458659	528822011
snp7689-scaffold1277-1495879	528822012
snp7690-scaffold1277-1533390	528822014
snp7691-scaffold1277-1567031	528822016
snp7692-scaffold1278-23294	528822017
snp7693-scaffold1278-60046	528822019
snp7694-scaffold1278-89066	528822021
snp7695-scaffold1278-126371	528822023
snp7696-scaffold1278-155736	528822025
snp7697-scaffold1278-217202	528822027
snp7698-scaffold1278-257599	528822028
snp7699-scaffold1278-289604	528822030
snp7700-scaffold1278-338942	528822032
snp7701-scaffold1278-386215	528822033
snp7702-scaffold1278-425439	528822035
snp7703-scaffold1278-464883	528822037
snp7704-scaffold1278-514558	528822039
snp7705-scaffold1278-603040	528822041
snp7706-scaffold1278-659996	528822042
snp7707-scaffold1278-717050	528822044
snp7708-scaffold1278-771909	528822046
snp7709-scaffold1278-810801	528822048
snp7710-scaffold1278-858691	528822050
snp7711-scaffold1278-926214	528822051
snp7712-scaffold1278-957171	528822053
snp7713-scaffold1278-988489	528822055
snp7714-scaffold1278-1028627	528822057
snp7715-scaffold1278-1060968	528822059
snp7716-scaffold1278-1102607	528822060
snp7717-scaffold1278-1138695	528822062
snp7718-scaffold1278-1178668	528822064
snp7719-scaffold1278-1208225	528822066
snp7720-scaffold1278-1267566	528822067
snp7721-scaffold1278-1301636	528822069
snp7722-scaffold1278-1342556	528822071
snp7723-scaffold1278-1376391	528822073
snp7724-scaffold1278-1408551	528822075
snp7725-scaffold1278-1447019	528822076
snp7726-scaffold1278-1483166	528822078
snp7727-scaffold1278-1524350	528822080
snp7728-scaffold1278-1556484	528822082
snp7729-scaffold1278-1598876	528822084
snp7730-scaffold1278-1647204	528822086
snp7731-scaffold1278-1685178	528822087
snp7732-scaffold1278-1716051	528822089
snp7733-scaffold1278-1750630	528822091
snp7734-scaffold1278-1792054	528822093
snp7735-scaffold1278-1838057	528822095
snp7736-scaffold1278-1870173	528822096
snp7737-scaffold1278-1908535	528822098
snp7738-scaffold1278-1940002	528822100
snp7739-scaffold1278-1991262	528822102
snp7740-scaffold1278-2024124	528822104
snp7741-scaffold1278-2077926	528822105
snp7742-scaffold1278-2108489	528822107
snp7743-scaffold1278-2150049	528822109
snp7744-scaffold1278-2208128	528822111
snp7745-scaffold1278-2254807	528822113
snp7746-scaffold1278-2284143	528822114
snp7747-scaffold1278-2333650	528822116
snp7748-scaffold1278-2379592	528822117
snp7749-scaffold1278-2418733	528822119
snp7750-scaffold1279-39827	528822121
snp7751-scaffold1279-221697	528822123
snp7752-scaffold1279-302689	528822125
snp7753-scaffold1279-347334	528822126
snp7754-scaffold1279-480572	528822128
snp7755-scaffold1279-564884	528822130
snp7756-scaffold1279-632269	528822132
snp7757-scaffold1279-710288	528822133
snp7758-scaffold1279-804796	528822135
snp7759-scaffold1279-858550	528822137
snp7760-scaffold1279-912853	528822139
snp7761-scaffold1279-953592	528822141
snp7762-scaffold1279-990185	528822142
snp7763-scaffold128-14100	528822144
snp7764-scaffold128-74557	528822146
snp7765-scaffold128-106864	528822148
snp7766-scaffold128-139572	528822149
snp7767-scaffold128-182017	528822151
snp7768-scaffold128-235044	528822153
snp7769-scaffold128-265507	528822155
snp7770-scaffold128-299168	528822156
snp7771-scaffold128-332485	528822158
snp7772-scaffold128-378150	528822160
snp7773-scaffold128-412269	528822162
snp7774-scaffold128-442010	528822163
snp7776-scaffold128-521903	528822165
snp7777-scaffold128-552174	528822167
snp7778-scaffold128-589559	528822169
snp7779-scaffold128-645036	528822170
snp7780-scaffold128-679134	528822172
snp7781-scaffold128-719960	528822174
snp7782-scaffold128-754268	528822176
snp7783-scaffold128-782937	528822177
snp7784-scaffold128-818734	528822179
snp7785-scaffold128-860393	528822181
snp7786-scaffold1280-10206	528822183
snp7787-scaffold1280-39402	528822185
snp7788-scaffold1280-75502	528822186
snp7789-scaffold1280-127615	528822188
snp7790-scaffold1280-183263	528822190
snp7791-scaffold1280-234365	528822192
snp7792-scaffold1281-5476	528822194
snp7793-scaffold1281-58207	528822195
snp7795-scaffold1281-174261	528822197
snp7796-scaffold1281-208876	528822199
snp7797-scaffold1281-244208	528822201
snp7798-scaffold1281-299542	528822202
snp7799-scaffold1281-344795	528822204
snp7800-scaffold1281-390310	528822206
snp7801-scaffold1281-422157	528822208
snp7802-scaffold1281-454203	528822209
snp7803-scaffold1281-499933	528822211
snp7804-scaffold1281-544277	528822213
snp7805-scaffold1281-575818	528822215
snp7806-scaffold1281-618773	528822216
snp7807-scaffold1281-665576	528822218
snp7808-scaffold1281-718697	528822220
snp7809-scaffold1281-765043	528822222
snp7810-scaffold1281-810891	528822223
snp7811-scaffold1281-846887	528822225
snp7812-scaffold1281-879965	528822227
snp7813-scaffold1281-910110	528822228
snp7814-scaffold1281-949184	528822230
snp7815-scaffold1281-978831	528822232
snp7816-scaffold1281-1016761	528822234
snp7817-scaffold1281-1060786	528822236
snp7819-scaffold1281-1147542	528822237
snp7820-scaffold1281-1203251	528822239
snp7821-scaffold1281-1244460	528822241
snp7822-scaffold1281-1286181	528822243
snp7823-scaffold1281-1318905	528822245
snp7824-scaffold1281-1352853	528822246
snp7825-scaffold1281-1387041	528822248
snp7826-scaffold1281-1419043	528822250
snp7827-scaffold1281-1452740	528822251
snp7828-scaffold1281-1487138	528822253
snp7829-scaffold1281-1546878	528822255
snp7830-scaffold1281-1591810	528822256
snp7831-scaffold1281-1622621	528822258
snp7832-scaffold1281-1651749	528822260
snp7833-scaffold1281-1682312	528822262
snp7834-scaffold1281-1711923	528822263
snp7835-scaffold1281-1746790	528822265
snp7836-scaffold1281-1789467	528822266
snp7837-scaffold1281-1827759	528822268
snp7838-scaffold1281-1858089	528822270
snp7839-scaffold1281-1909013	528822271
snp7840-scaffold1281-1944793	528822273
snp7841-scaffold1281-1981418	528822275
snp7842-scaffold1281-2032198	528822277
snp7843-scaffold1281-2095611	528822279
snp7844-scaffold1281-2147026	528822280
snp7845-scaffold1281-2182425	528822282
snp7846-scaffold1281-2224915	528822284
snp7847-scaffold1281-2260774	528822285
snp7848-scaffold1281-2308363	528822287
snp7849-scaffold1281-2347312	528822289
snp7850-scaffold1281-2389999	528822290
snp7851-scaffold1281-2453837	528822292
snp7852-scaffold1281-2486164	528822294
snp7853-scaffold1281-2539045	528822296
snp7854-scaffold1281-2573893	528822298
snp7855-scaffold1281-2603536	528822299
snp7856-scaffold1281-2633459	528822301
snp7857-scaffold1281-2669753	528822303
snp7858-scaffold1281-2709785	528822305
snp7859-scaffold1281-2744288	528822307
snp7860-scaffold1281-2788603	528822309
snp7861-scaffold1281-2820560	528822310
snp7862-scaffold1281-2867994	528822312
snp7864-scaffold1281-2946675	528822314
snp7865-scaffold1281-2993308	528822316
snp7866-scaffold1281-3035739	528822318
snp7867-scaffold1281-3069811	528822319
snp7868-scaffold1281-3105584	528822321
snp7869-scaffold1281-3146516	528822323
snp7870-scaffold1281-3209251	528822325
snp7871-scaffold1281-3251602	528822326
snp7872-scaffold1283-13556	528822328
snp7873-scaffold1283-44958	528822330
snp7874-scaffold1283-85556	528822332
snp7875-scaffold1283-137066	528822333
snp7876-scaffold1283-209687	528822335
snp7877-scaffold1283-244441	528822337
snp7878-scaffold1283-280597	528822338
snp7879-scaffold1283-310330	528822339
snp7880-scaffold1283-370083	528822341
snp7881-scaffold1283-406366	528822342
snp7882-scaffold1283-450664	528822344
snp7883-scaffold1283-485620	528822346
snp7884-scaffold1283-542112	528822347
snp7885-scaffold1283-571181	528822349
snp7886-scaffold1283-601681	528822350
snp7887-scaffold1283-655886	528822352
snp7888-scaffold1283-702014	528822354
snp7889-scaffold1284-28617	528822355
snp7890-scaffold1284-119047	528822357
snp7891-scaffold1284-155937	528822359
snp7892-scaffold1284-187141	528822361
snp7893-scaffold1284-251090	528822362
snp7894-scaffold1284-301596	528822364
snp7895-scaffold1284-343191	528822366
snp7896-scaffold1285-22271	528822368
snp7897-scaffold1285-51084	528822370
snp7898-scaffold1285-97342	528822372
snp7899-scaffold1285-131390	528822374
snp7900-scaffold1285-166641	528822376
snp7901-scaffold1285-214050	528822378
snp7902-scaffold1285-245672	528822379
snp7903-scaffold1285-295666	528822381
snp7904-scaffold1285-335236	528822383
snp7905-scaffold1286-8433	528822384
snp7906-scaffold1286-43360	528822386
snp7907-scaffold1286-77204	528822388
snp7908-scaffold1286-147829	528822390
snp7909-scaffold1286-182359	528822391
snp7910-scaffold1286-214993	528822393
snp7911-scaffold1286-243625	528822395
snp7912-scaffold1286-336432	528822397
snp7913-scaffold1286-411308	528822398
snp7914-scaffold1287-13097	528822400
snp7915-scaffold1287-55692	528822402
snp7916-scaffold1287-110087	528822403
snp7917-scaffold1287-141533	528822405
snp7918-scaffold1287-214149	528822407
snp7919-scaffold1287-248251	528822409
snp7920-scaffold1287-289665	528822410
snp7921-scaffold1287-324883	528822412
snp7922-scaffold1287-371742	528822414
snp7923-scaffold1287-410335	528822416
snp7924-scaffold1287-466706	528822418
snp7925-scaffold1287-528438	528822420
snp7926-scaffold1287-565784	528822421
snp7927-scaffold1287-595216	528822423
snp7928-scaffold1287-643568	528822424
snp7929-scaffold1287-684406	528822427
snp7930-scaffold1287-715418	528822428
snp7931-scaffold1287-749597	528822429
snp7932-scaffold1287-783120	528822431
snp7933-scaffold1287-845078	528822432
snp7934-scaffold1287-896053	528822434
snp7935-scaffold1287-926574	528822436
snp7936-scaffold1287-955281	528822438
snp7937-scaffold1287-986046	528822440
snp7938-scaffold1287-1019744	528822442
snp7939-scaffold1287-1057808	528822444
snp7940-scaffold1287-1101819	528822446
snp7941-scaffold1287-1170605	528822447
snp7942-scaffold1287-1207705	528822449
snp7943-scaffold1287-1237881	528822450
snp7944-scaffold1287-1273122	528822451
snp7945-scaffold1287-1304034	528822453
snp7946-scaffold1287-1335121	528822455
snp7947-scaffold1287-1381444	528822456
snp7948-scaffold1287-1449408	528822459
snp7949-scaffold12878-8765	528822461
snp7950-scaffold1288-25206	528822462
snp7951-scaffold1288-78677	528822465
snp7952-scaffold1288-115996	528822466
snp7953-scaffold1288-148372	528822468
snp7954-scaffold1288-194844	528822469
snp7955-scaffold1288-229187	528822471
snp7956-scaffold1288-259480	528822472
snp7957-scaffold1288-292624	528822474
snp7958-scaffold1288-343151	528822476
snp7959-scaffold1288-438540	528822478
snp7960-scaffold1288-475685	528822479
snp7961-scaffold12886-28972	528822481
snp7962-scaffold1289-6273	528822483
snp7963-scaffold129-9544	528822485
snp7964-scaffold129-67867	528822487
snp7965-scaffold129-109089	528822489
snp7966-scaffold129-158625	528822491
snp7967-scaffold129-192508	528822493
snp7968-scaffold129-221764	528822494
snp7969-scaffold129-254676	528822496
snp7970-scaffold129-302824	528822498
snp7971-scaffold129-337519	528822500
snp7972-scaffold129-378727	528822502
snp7973-scaffold129-428931	528822505
snp7974-scaffold129-475937	528822507
snp7975-scaffold129-505768	528822509
snp7976-scaffold129-571434	528822511
snp7977-scaffold129-617417	528822512
snp7978-scaffold129-655486	528822514
snp7979-scaffold129-706460	528822515
snp7980-scaffold129-766722	528822517
snp7981-scaffold129-825778	528822518
snp7982-scaffold129-865289	528822520
snp7983-scaffold129-897558	528822522
snp7984-scaffold129-974102	528822524
snp7985-scaffold129-1060956	528822526
snp7986-scaffold129-1108304	528822527
snp7987-scaffold129-1141543	528822529
snp7988-scaffold129-1171533	528822530
snp7989-scaffold129-1223476	528822531
snp7990-scaffold129-1273701	528822533
snp7991-scaffold129-1303046	528822535
snp7992-scaffold129-1334978	528822537
snp7993-scaffold129-1371326	528822539
snp7994-scaffold129-1416598	528822541
snp7995-scaffold129-1472152	528822543
snp7996-scaffold129-1511774	528822544
snp7997-scaffold129-1551578	528822547
snp7998-scaffold129-1592336	528822549
snp7999-scaffold129-1631147	528822550
snp8000-scaffold129-1661109	528822551
snp8001-scaffold129-1696796	528822554
snp8002-scaffold129-1734497	528822555
snp8003-scaffold129-1774051	528822556
snp8004-scaffold129-1828464	528822558
snp8005-scaffold129-1903078	528822560
snp8006-scaffold129-1960433	528822562
snp8007-scaffold129-1992736	528822563
snp8008-scaffold129-2022175	528822565
snp8009-scaffold129-2080235	528822566
snp8010-scaffold129-2140203	528822568
snp8011-scaffold129-2175066	528822569
snp8012-scaffold129-2209914	528822571
snp8013-scaffold129-2242168	528822573
snp8014-scaffold129-2283555	528822575
snp8015-scaffold129-2316895	528822576
snp8016-scaffold129-2372353	528822578
snp8017-scaffold129-2432432	528822580
snp8018-scaffold129-2470176	528822582
snp8019-scaffold129-2502806	528822583
snp8020-scaffold129-2536105	528822585
snp8021-scaffold129-2575769	528822587
snp8022-scaffold129-2620915	528822588
snp8023-scaffold129-2649806	528822590
snp8024-scaffold129-2682478	528822592
snp8025-scaffold129-2713568	528822593
snp8026-scaffold129-2742449	528822594
snp8027-scaffold129-2778874	528822597
snp8028-scaffold129-2807689	528822599
snp8029-scaffold129-2866120	528822600
snp8030-scaffold129-2895744	528822601
snp8031-scaffold129-2939905	528822603
snp8032-scaffold1291-43464	528822605
snp8033-scaffold1291-95201	528822607
snp8034-scaffold1291-127632	528822608
snp8035-scaffold1291-159592	528822610
snp8036-scaffold1291-216313	528822612
snp8037-scaffold1291-255985	528822614
snp8038-scaffold1291-293455	528822616
snp8039-scaffold1291-361613	528822617
snp8040-scaffold1291-393757	528822619
snp8041-scaffold1291-441124	528822620
snp8042-scaffold1291-483808	528822623
snp8043-scaffold1291-537485	528822625
snp8044-scaffold1291-572033	528822626
snp8045-scaffold1291-612484	528822628
snp8046-scaffold1291-644100	528822631
snp8047-scaffold1291-690371	528822633
snp8048-scaffold1291-725720	528822635
snp8049-scaffold1291-775875	528822637
snp8050-scaffold1291-807072	528822639
snp8051-scaffold1291-852144	528822641
snp8052-scaffold1291-884584	528822643
snp8053-scaffold1291-915302	528822645
snp8054-scaffold1291-945118	528822647
snp8055-scaffold1292-1488	528822649
snp8056-scaffold1292-51757	528822651
snp8057-scaffold1292-81777	528822653
snp8058-scaffold1292-114256	528822655
snp8059-scaffold1292-155797	528822657
snp8060-scaffold1293-6466	528822659
snp8061-scaffold1293-35819	528822661
snp8062-scaffold1293-94476	528822664
snp8063-scaffold1293-131258	528822665
snp8064-scaffold1293-175319	528822667
snp8065-scaffold1293-225921	528822670
snp8066-scaffold1293-292807	528822672
snp8067-scaffold1293-324182	528822674
snp8068-scaffold1293-380886	528822676
snp8069-scaffold1293-417541	528822677
snp8070-scaffold1293-448762	528822679
snp8071-scaffold1293-480382	528822681
snp8072-scaffold1293-525720	528822683
snp8073-scaffold1293-570081	528822684
snp8074-scaffold1293-600117	528822687
snp8075-scaffold1293-646507	528822688
snp8076-scaffold1293-688136	528822690
snp8077-scaffold1293-725605	528822692
snp8078-scaffold1293-757615	528822694
snp8079-scaffold1293-791328	528822695
snp8080-scaffold1293-840675	528822696
snp8081-scaffold1293-871286	528822698
snp8082-scaffold1293-900596	528822700
snp8083-scaffold1294-44272	528822702
snp8084-scaffold1294-72935	528822703
snp8085-scaffold1294-117784	528822705
snp8086-scaffold1294-160541	528822706
snp8087-scaffold1294-202084	528822708
snp8088-scaffold1294-231356	528822710
snp8089-scaffold1294-279420	528822711
snp8090-scaffold1294-319477	528822713
snp8091-scaffold1294-362352	528822715
snp8092-scaffold1294-392345	528822717
snp8093-scaffold1294-429938	528822718
snp8094-scaffold1296-3547	528822720
snp8095-scaffold1296-33329	528822722
snp8096-scaffold1296-63657	528822724
snp8098-scaffold1296-174036	528822726
snp8099-scaffold1296-212905	528822727
snp8100-scaffold1296-263361	528822730
snp8101-scaffold1296-300772	528822731
snp8102-scaffold1296-335068	528822733
snp8103-scaffold1296-376303	528822735
snp8104-scaffold1296-416458	528822737
snp8105-scaffold1296-448457	528822738
snp8106-scaffold1296-500877	528822740
snp8107-scaffold1296-559216	528822742
snp8108-scaffold1296-638165	528822743
snp8110-scaffold1296-703957	528822744
snp8111-scaffold1296-781603	528822746
snp8112-scaffold1296-834499	528822748
snp8113-scaffold1296-874061	528822750
snp8114-scaffold1296-906844	528822752
snp8115-scaffold1296-951242	528822753
snp8116-scaffold1297-4014	528822754
snp8117-scaffold1297-85760	528822756
snp8118-scaffold1297-140763	528822758
snp8119-scaffold1297-229804	528822759
snp8120-scaffold1299-30130	528822761
snp8121-scaffold1299-74468	528822763
snp8122-scaffold1299-167404	528822764
snp8123-scaffold1299-223106	528822766
snp8124-scaffold1299-252012	528822768
snp8125-scaffold1299-314621	528822770
snp8126-scaffold1299-355119	528822772
snp8127-scaffold1299-412328	528822774
snp8128-scaffold1299-479384	528822776
snp8129-scaffold1299-526582	528822777
snp8130-scaffold1299-590006	528822779
snp8131-scaffold1299-636633	528822781
snp8132-scaffold1299-730997	528822783
snp8133-scaffold1299-770736	528822784
snp8134-scaffold1299-800324	528822786
snp8135-scaffold1299-834684	528822788
snp8136-scaffold1299-892408	528822790
snp8137-scaffold1299-936570	528822791
snp8138-scaffold1299-978447	528822793
snp8139-scaffold1299-1021075	528822795
snp8140-scaffold1299-1108228	528822796
snp8141-scaffold1299-1154169	528822798
snp8142-scaffold1299-1223664	528822800
snp8143-scaffold1299-1267960	528822801
snp8144-scaffold1299-1301086	528822802
snp8145-scaffold1299-1355945	528822804
snp8146-scaffold1299-1399251	528822806
snp8147-scaffold1299-1432011	528822808
snp8148-scaffold1299-1468716	528822809
snp8149-scaffold1299-1508698	528822811
snp8150-scaffold1299-1560617	528822813
snp8151-scaffold1299-1594611	528822815
snp8152-scaffold1299-1677062	528822817
snp8153-scaffold1299-1720799	528822818
snp8154-scaffold1299-1793790	528822820
snp8155-scaffold1299-1827513	528822821
snp8156-scaffold1299-1868518	528822822
snp8157-scaffold1299-1934650	528822824
snp8158-scaffold1299-1970957	528822826
snp8159-scaffold1299-2030475	528822827
snp8160-scaffold1299-2063836	528822828
snp8161-scaffold1299-2107741	528822830
snp8162-scaffold1299-2137151	528822832
snp8163-scaffold1299-2178888	528822834
snp8164-scaffold1299-2215570	528822835
snp8165-scaffold1299-2252870	528822837
snp8166-scaffold1299-2316231	528822839
snp8167-scaffold1299-2393310	528822841
snp8168-scaffold13-26103	528822843
snp8169-scaffold13-56307	528822844
snp8170-scaffold13-94782	528822846
snp8171-scaffold13-152624	528822847
snp8172-scaffold13-181356	528822849
snp8173-scaffold13-212558	528822850
snp8174-scaffold13-253555	528822852
snp8175-scaffold13-287124	528822854
snp8176-scaffold13-333475	528822855
snp8177-scaffold13-367545	528822857
snp8178-scaffold13-404093	528822859
snp8179-scaffold13-433784	528822861
snp8180-scaffold13-470280	528822862
snp8181-scaffold13-518741	528822864
snp8182-scaffold13-555106	528822866
snp8183-scaffold13-605516	528822867
snp8184-scaffold13-642501	528822869
snp8185-scaffold13-696113	528822871
snp8186-scaffold13-737283	528822872
snp8187-scaffold13-800858	528822874
snp8188-scaffold13-875449	528822875
snp8189-scaffold13-914424	528822877
snp8190-scaffold13-953985	528822878
snp8191-scaffold13-984563	528822880
snp8192-scaffold13-1032056	528822881
snp8193-scaffold13-1089184	528822882
snp8194-scaffold13-1120687	528822884
snp8195-scaffold13-1189486	528822886
snp8196-scaffold13-1224076	528822887
snp8197-scaffold13-1258905	528822889
snp8198-scaffold13-1295659	528822890
snp8199-scaffold13-1333083	528822892
snp8200-scaffold13-1362919	528822893
snp8201-scaffold13-1420824	528822894
snp8202-scaffold13-1456396	528822896
snp8203-scaffold13-1552821	528822898
snp8204-scaffold13-1586129	528822899
snp8205-scaffold13-1617319	528822901
snp8206-scaffold13-1661767	528822903
snp8207-scaffold13-1708905	528822904
snp8208-scaffold13-1743591	528822906
snp8209-scaffold13-1799417	528822908
snp8210-scaffold13-1835205	528822910
snp8211-scaffold13-1868541	528822911
snp8212-scaffold13-1923883	528822913
snp8213-scaffold13-1971871	528822914
snp8214-scaffold13-2007247	528822916
snp8215-scaffold13-2041733	528822917
snp8216-scaffold13-2091128	528822919
snp8217-scaffold13-2126087	528822920
snp8218-scaffold13-2183141	528822922
snp8219-scaffold13-2217923	528822924
snp8220-scaffold13-2252309	528822925
snp8221-scaffold13-2285087	528822926
snp8222-scaffold13-2362621	528822928
snp8223-scaffold13-2395013	528822930
snp8224-scaffold13-2430213	528822931
snp8225-scaffold13-2471360	528822933
snp8226-scaffold13-2526104	528822934
snp8227-scaffold13-2560001	528822936
snp8228-scaffold13-2601549	528822938
snp8229-scaffold13-2650450	528822940
snp8230-scaffold13-2711007	528822942
snp8231-scaffold13-2751288	528822944
snp8232-scaffold13-2789935	528822945
snp8233-scaffold13-2827826	528822947
snp8234-scaffold13-2863147	528822948
snp8235-scaffold13-2926065	528822950
snp8236-scaffold13-2983481	528822951
snp8237-scaffold13-3022078	528822953
snp8238-scaffold13-3081451	528822954
snp8239-scaffold13-3123541	528822956
snp8240-scaffold13-3166987	528822958
snp8241-scaffold13-3227891	528822959
snp8242-scaffold13-3287207	528822961
snp8243-scaffold13-3324600	528822963
snp8244-scaffold13-3372417	528822965
snp8245-scaffold13-3416831	528822966
snp8246-scaffold13-3453692	528822968
snp8247-scaffold13-3485098	528822969
snp8248-scaffold13-3526492	528822971
snp8249-scaffold13-3555588	528822973
snp8250-scaffold13-3625444	528822974
snp8251-scaffold13-3667554	528822976
snp8252-scaffold13-3707162	528822977
snp8253-scaffold13-3779440	528822979
snp8254-scaffold13-3825762	528822981
snp8255-scaffold13-3859745	528822982
snp8256-scaffold130-7687	528822984
snp8257-scaffold130-61539	528822986
snp8258-scaffold130-92917	528822988
snp8259-scaffold130-134826	528822989
snp8260-scaffold130-183631	528822991
snp8261-scaffold130-253641	528822993
snp8262-scaffold130-290855	528822995
snp8263-scaffold130-324423	528822997
snp8264-scaffold130-366782	528822998
snp8265-scaffold130-404479	528823000
snp8266-scaffold130-434570	528823002
snp8267-scaffold130-468100	528823004
snp8268-scaffold130-500161	528823005
snp8269-scaffold130-530880	528823007
snp8270-scaffold130-579874	528823009
snp8271-scaffold130-619798	528823011
snp8272-scaffold130-650571	528823012
snp8273-scaffold130-700278	528823014
snp8274-scaffold130-760018	528823016
snp8275-scaffold130-796017	528823018
snp8277-scaffold130-882940	528823020
snp8278-scaffold130-915026	528823021
snp8279-scaffold130-957141	528823023
snp8280-scaffold130-998737	528823025
snp8282-scaffold130-1059602	528823027
snp8283-scaffold130-1089296	528823028
snp8284-scaffold130-1125304	528823030
snp8285-scaffold130-1158754	528823032
snp8286-scaffold130-1197736	528823034
snp8287-scaffold130-1229671	528823035
snp8288-scaffold130-1259502	528823037
snp8289-scaffold130-1308714	528823039
snp8290-scaffold130-1346916	528823041
snp8291-scaffold130-1385865	528823042
snp8292-scaffold130-1430730	528823044
snp8293-scaffold130-1480664	528823046
snp8294-scaffold130-1550863	528823048
snp8295-scaffold130-1599967	528823050
snp8296-scaffold130-1631107	528823051
snp8297-scaffold130-1692126	528823053
snp8298-scaffold130-1724077	528823055
snp8300-scaffold130-1799875	528823057
snp8301-scaffold130-1851536	528823058
snp8302-scaffold130-1893956	528823060
snp8303-scaffold130-1941331	528823062
snp8304-scaffold130-1971712	528823064
snp8305-scaffold130-2017527	528823065
snp8306-scaffold130-2053041	528823067
snp8307-scaffold130-2088194	528823069
snp8308-scaffold130-2120698	528823071
snp8309-scaffold130-2174674	528823073
snp8310-scaffold130-2204458	528823074
snp8311-scaffold130-2244789	528823076
snp8313-scaffold130-2340513	528823078
snp8314-scaffold130-2382340	528823080
snp8315-scaffold130-2412542	528823082
snp8316-scaffold130-2448888	528823083
snp8318-scaffold130-2544343	528823085
snp8319-scaffold130-2599770	528823087
snp8320-scaffold130-2659423	528823089
snp8321-scaffold130-2690051	528823090
snp8322-scaffold130-2738985	528823092
snp8323-scaffold130-2779274	528823094
snp8324-scaffold130-2821432	528823096
snp8325-scaffold130-2860751	528823098
snp8327-scaffold130-2951151	528823099
snp8328-scaffold130-3011444	528823101
snp8329-scaffold130-3078758	528823103
snp8331-scaffold130-3181045	528823105
snp8332-scaffold130-3231892	528823107
snp8333-scaffold130-3290596	528823109
snp8334-scaffold130-3332222	528823110
snp8335-scaffold130-3380692	528823112
snp8336-scaffold130-3431066	528823114
snp8337-scaffold130-3465708	528823116
snp8338-scaffold130-3521587	528823118
snp8339-scaffold130-3559904	528823119
snp8340-scaffold130-3589118	528823121
snp8341-scaffold130-3636806	528823123
snp8342-scaffold130-3673451	528823124
snp8343-scaffold130-3723973	528823126
snp8344-scaffold130-3760794	528823128
snp8345-scaffold130-3802104	528823130
snp8346-scaffold130-3841840	528823131
snp8347-scaffold130-3872758	528823133
snp8348-scaffold130-3909594	528823135
snp8349-scaffold130-3941814	528823137
snp8350-scaffold130-3981597	528823138
snp8351-scaffold130-4032486	528823140
snp8352-scaffold130-4068371	528823142
snp8353-scaffold130-4097690	528823144
snp8354-scaffold130-4133199	528823146
snp8355-scaffold130-4172625	528823148
snp8356-scaffold130-4211037	528823149
snp8357-scaffold130-4279064	528823151
snp8358-scaffold1300-4084	528823153
snp8359-scaffold1300-41778	528823154
snp8360-scaffold1300-91174	528823156
snp8361-scaffold1300-145713	528823158
snp8362-scaffold1300-179121	528823159
snp8363-scaffold1300-212099	528823161
snp8364-scaffold1300-261539	528823163
snp8365-scaffold1300-293219	528823164
snp8366-scaffold1300-331706	528823166
snp8367-scaffold1300-369736	528823168
snp8368-scaffold1300-400420	528823170
snp8369-scaffold1300-429433	528823172
snp8370-scaffold1300-467183	528823173
snp8371-scaffold1300-524413	528823175
snp8372-scaffold1300-553910	528823177
snp8373-scaffold1300-596535	528823178
snp8374-scaffold1300-625764	528823180
snp8375-scaffold1300-677716	528823182
snp8376-scaffold1300-712251	528823184
snp8377-scaffold1300-751175	528823186
snp8378-scaffold1300-788030	528823188
snp8379-scaffold1300-816685	528823190
snp8380-scaffold1300-860783	528823192
snp8381-scaffold1300-909246	528823194
snp8382-scaffold1300-947518	528823196
snp8383-scaffold1300-982996	528823198
snp8384-scaffold1300-1032619	528823200
snp8385-scaffold1300-1091582	528823201
snp8386-scaffold1300-1133775	528823203
snp8387-scaffold1300-1172135	528823205
snp8388-scaffold1300-1217092	528823207
snp8389-scaffold1300-1247518	528823209
snp8390-scaffold1302-7059	528823210
snp8391-scaffold1302-60652	528823212
snp8392-scaffold1302-99080	528823214
snp8394-scaffold1302-205652	528823216
snp8395-scaffold1302-256805	528823217
snp8396-scaffold1302-294791	528823220
snp8397-scaffold1302-326817	528823223
snp8398-scaffold1302-359288	528823225
snp8399-scaffold1302-414256	528823226
snp8400-scaffold1302-459184	528823229
snp8401-scaffold1302-518594	528823231
snp8402-scaffold1302-550985	528823233
snp8403-scaffold1302-583129	528823234
snp8404-scaffold1302-611800	528823237
snp8405-scaffold1302-644739	528823239
snp8406-scaffold1302-684605	528823240
snp8407-scaffold1302-722471	528823242
snp8408-scaffold1302-777591	528823243
snp8409-scaffold1302-842538	528823245
snp8410-scaffold1302-905574	528823247
snp8411-scaffold1302-959607	528823249
snp8412-scaffold1302-1003425	528823251
snp8413-scaffold1304-7153	528823253
snp8414-scaffold1304-37031	528823255
snp8415-scaffold1304-105386	528823257
snp8416-scaffold1304-141729	528823259
snp8417-scaffold1304-172221	528823261
snp8418-scaffold1304-222473	528823263
snp8419-scaffold1304-269336	528823265
snp8420-scaffold1304-333946	528823267
snp8421-scaffold1304-371788	528823269
snp8422-scaffold1304-404004	528823270
snp8423-scaffold1304-437108	528823272
snp8424-scaffold1304-472233	528823273
snp8425-scaffold1304-530790	528823275
snp8426-scaffold1304-566663	528823277
snp8427-scaffold1304-603533	528823280
snp8428-scaffold1304-652871	528823281
snp8429-scaffold1304-701910	528823283
snp8430-scaffold1304-739496	528823285
snp8431-scaffold1304-799815	528823287
snp8432-scaffold1304-835820	528823289
snp8433-scaffold1304-874589	528823291
snp8434-scaffold1304-916623	528823292
snp8435-scaffold1304-972895	528823294
snp8436-scaffold1304-1010433	528823296
snp8437-scaffold1304-1045193	528823298
snp8438-scaffold1304-1085381	528823300
snp8439-scaffold1304-1148387	528823302
snp8440-scaffold1304-1180918	528823303
snp8441-scaffold1304-1232476	528823305
snp8442-scaffold1304-1263306	528823307
snp8443-scaffold1304-1308162	528823309
snp8444-scaffold1304-1337159	528823311
snp8445-scaffold1304-1378829	528823313
snp8446-scaffold1304-1421942	528823314
snp8447-scaffold1304-1472129	528823316
snp8448-scaffold1304-1502259	528823318
snp8449-scaffold1304-1569318	528823320
snp8450-scaffold1304-1600170	528823322
snp8451-scaffold1304-1645319	528823323
snp8452-scaffold1304-1698767	528823325
snp8453-scaffold1304-1741758	528823327
snp8454-scaffold1304-1785312	528823329
snp8455-scaffold1304-1816442	528823330
snp8456-scaffold1304-1849111	528823332
snp8457-scaffold1304-1882382	528823334
snp8458-scaffold1304-1936167	528823336
snp8459-scaffold1304-2019707	528823338
snp8460-scaffold1304-2050544	528823339
snp8461-scaffold1305-10877	528823341
snp8462-scaffold1305-43499	528823343
snp8463-scaffold1305-74425	528823344
snp8464-scaffold1305-146599	528823346
snp8465-scaffold1305-178732	528823348
snp8466-scaffold1306-22563	528823350
snp8467-scaffold1307-32102	528823352
snp8468-scaffold1307-61214	528823354
snp8469-scaffold1307-115620	528823356
snp8470-scaffold1307-144906	528823358
snp8471-scaffold1307-175478	528823360
snp8472-scaffold1307-221346	528823362
snp8473-scaffold1307-257039	528823364
snp8474-scaffold1307-302682	528823366
snp8475-scaffold1307-335360	528823368
snp8476-scaffold1307-388513	528823370
snp8477-scaffold1307-443595	528823372
snp8478-scaffold1307-493898	528823374
snp8479-scaffold1307-528093	528823376
snp8480-scaffold1308-12520	528823378
snp8481-scaffold1308-50220	528823380
snp8482-scaffold1308-85989	528823382
snp8483-scaffold1308-140888	528823384
snp8484-scaffold1308-173934	528823385
snp8485-scaffold1308-219051	528823387
snp8486-scaffold1308-253500	528823389
snp8487-scaffold1308-287878	528823391
snp8488-scaffold1308-319378	528823393
snp8489-scaffold1308-354315	528823395
snp8490-scaffold1308-399246	528823397
snp8492-scaffold1308-487354	528823399
snp8493-scaffold1308-521562	528823401
snp8494-scaffold1308-576613	528823402
snp8495-scaffold1308-615905	528823404
snp8496-scaffold1308-651511	528823406
snp8497-scaffold1308-682227	528823408
snp8498-scaffold1308-734442	528823410
snp8499-scaffold1308-766994	528823411
snp8500-scaffold1308-811481	528823413
snp8501-scaffold1308-844054	528823415
snp8502-scaffold1308-877640	528823416
snp8503-scaffold1308-918736	528823418
snp8504-scaffold1308-949470	528823420
snp8505-scaffold1308-979630	528823422
snp8506-scaffold1308-1008254	528823424
snp8507-scaffold1308-1046037	528823425
snp8508-scaffold1308-1119161	528823427
snp8509-scaffold1308-1147944	528823429
snp8510-scaffold1308-1181853	528823431
snp8511-scaffold1308-1248962	528823432
snp8512-scaffold1308-1293507	528823434
snp8513-scaffold1308-1337284	528823436
snp8514-scaffold1308-1386621	528823438
snp8515-scaffold1308-1434855	528823440
snp8516-scaffold1308-1479568	528823442
snp8517-scaffold1308-1514995	528823443
snp8518-scaffold1308-1567928	528823445
snp8519-scaffold1308-1612229	528823447
snp8521-scaffold1308-1688816	528823448
snp8522-scaffold1308-1729010	528823450
snp8523-scaffold1308-1770506	528823452
snp8524-scaffold1308-1828813	528823454
snp8525-scaffold1308-1858826	528823456
snp8526-scaffold1308-1904203	528823457
snp8527-scaffold1308-1934542	528823459
snp8528-scaffold1308-1972992	528823461
snp8529-scaffold1308-2019508	528823463
snp8530-scaffold1308-2081676	528823464
snp8531-scaffold1308-2122350	528823467
snp8532-scaffold1308-2164487	528823468
snp8533-scaffold1308-2197370	528823470
snp8534-scaffold1308-2231960	528823472
snp8535-scaffold1308-2267784	528823474
snp8536-scaffold1308-2308849	528823476
snp8537-scaffold1308-2357279	528823477
snp8538-scaffold1308-2387091	528823480
snp8539-scaffold1308-2422200	528823482
snp8540-scaffold1308-2461188	528823483
snp8541-scaffold1308-2522209	528823485
snp8542-scaffold1308-2563262	528823487
snp8543-scaffold1308-2625928	528823489
snp8544-scaffold1308-2661192	528823490
snp8545-scaffold1308-2703982	528823492
snp8546-scaffold1309-3217	528823494
snp8547-scaffold1309-42625	528823496
snp8548-scaffold1309-88440	528823497
snp8549-scaffold1309-118890	528823499
snp8550-scaffold1309-170802	528823501
snp8551-scaffold1309-199517	528823503
snp8552-scaffold1309-263623	528823504
snp8553-scaffold1309-336675	528823506
snp8554-scaffold1309-382725	528823508
snp8555-scaffold1309-417530	528823510
snp8556-scaffold1309-448181	528823511
snp8557-scaffold1309-476745	528823513
snp8558-scaffold1309-520015	528823515
snp8559-scaffold1309-578409	528823517
snp8560-scaffold1309-610257	528823519
snp8561-scaffold1309-646608	528823521
snp8562-scaffold1309-679372	528823522
snp8563-scaffold1309-746299	528823524
snp8564-scaffold1309-793050	528823526
snp8565-scaffold1309-871471	528823528
snp8566-scaffold1309-957214	528823529
snp8567-scaffold1309-1009463	528823531
snp8568-scaffold1309-1038023	528823533
snp8569-scaffold1309-1125334	528823535
snp8570-scaffold1309-1163175	528823537
snp8571-scaffold1309-1216913	528823539
snp8572-scaffold1309-1258701	528823540
snp8573-scaffold1309-1341374	528823542
snp8574-scaffold1309-1390408	528823544
snp8575-scaffold1309-1430389	528823547
snp8576-scaffold1309-1459353	528823549
snp8577-scaffold131-16215	528823551
snp8578-scaffold131-53677	528823553
snp8579-scaffold131-89795	528823555
snp8580-scaffold131-155394	528823557
snp8581-scaffold131-188064	528823559
snp8582-scaffold131-220603	528823561
snp8583-scaffold131-255132	528823563
snp8584-scaffold131-290580	528823565
snp8585-scaffold131-326645	528823566
snp8587-scaffold131-434929	528823568
snp8588-scaffold131-488644	528823570
snp8589-scaffold131-543948	528823572
snp8590-scaffold131-590370	528823574
snp8591-scaffold131-622985	528823576
snp8592-scaffold131-651705	528823578
snp8593-scaffold131-696365	528823580
snp8594-scaffold131-745012	528823582
snp8595-scaffold131-781357	528823583
snp8596-scaffold131-838988	528823584
snp8597-scaffold131-867918	528823586
snp8598-scaffold131-898736	528823588
snp8599-scaffold131-957328	528823590
snp8600-scaffold131-1032773	528823591
snp8601-scaffold131-1063185	528823593
snp8602-scaffold131-1092240	528823596
snp8603-scaffold131-1124624	528823597
snp8604-scaffold131-1177612	528823599
snp8605-scaffold131-1209822	528823601
snp8606-scaffold131-1245920	528823603
snp8607-scaffold131-1303349	528823605
snp8608-scaffold131-1347398	528823607
snp8609-scaffold131-1395794	528823609
snp8610-scaffold131-1425038	528823611
snp8611-scaffold131-1485059	528823612
snp8612-scaffold131-1514160	528823614
snp8614-scaffold131-1580569	528823616
snp8615-scaffold131-1615907	528823618
snp8616-scaffold131-1655071	528823619
snp8617-scaffold131-1687322	528823622
snp8618-scaffold131-1736927	528823624
snp8619-scaffold131-1772916	528823626
snp8620-scaffold131-1826925	528823628
snp8621-scaffold131-1873658	528823630
snp8622-scaffold131-1927785	528823632
snp8623-scaffold131-1957741	528823634
snp8624-scaffold131-2001386	528823636
snp8625-scaffold131-2033255	528823638
snp8626-scaffold131-2066071	528823639
snp8627-scaffold131-2099596	528823641
snp8628-scaffold131-2155317	528823643
snp8629-scaffold131-2211428	528823645
snp8630-scaffold131-2263481	528823647
snp8631-scaffold131-2296137	528823649
snp8632-scaffold131-2344658	528823651
snp8633-scaffold131-2395896	528823652
snp8634-scaffold131-2432298	528823655
snp8635-scaffold131-2481632	528823657
snp8636-scaffold131-2516395	528823658
snp8637-scaffold131-2584370	528823660
snp8638-scaffold131-2630242	528823662
snp8639-scaffold131-2670056	528823664
snp8640-scaffold131-2704888	528823665
snp8641-scaffold131-2751154	528823667
snp8642-scaffold131-2784126	528823670
snp8643-scaffold131-2827966	528823672
snp8644-scaffold131-2884065	528823673
snp8645-scaffold131-2913947	528823676
snp8646-scaffold131-2943126	528823677
snp8647-scaffold131-3001289	528823679
snp8648-scaffold131-3083367	528823681
snp8649-scaffold131-3129111	528823682
snp8650-scaffold131-3165142	528823684
snp8651-scaffold131-3195017	528823686
snp8652-scaffold131-3239873	528823688
snp8653-scaffold131-3274248	528823690
snp8654-scaffold131-3306083	528823692
snp8655-scaffold131-3347160	528823693
snp8656-scaffold131-3397962	528823695
snp8657-scaffold131-3443581	528823697
snp8658-scaffold131-3477177	528823698
snp8659-scaffold131-3533440	528823700
snp8660-scaffold131-3578621	528823702
snp8661-scaffold131-3632486	528823703
snp8662-scaffold131-3688567	528823705
snp8663-scaffold131-3738362	528823706
snp8664-scaffold131-3770941	528823708
snp8665-scaffold131-3799631	528823709
snp8666-scaffold131-3855909	528823711
snp8667-scaffold131-3910849	528823712
snp8668-scaffold131-3939398	528823715
snp8669-scaffold131-3995645	528823717
snp8670-scaffold131-4051349	528823718
snp8671-scaffold131-4090863	528823720
snp8672-scaffold131-4151846	528823721
snp8673-scaffold131-4197093	528823722
snp8674-scaffold131-4233389	528823724
snp8675-scaffold131-4262714	528823726
snp8676-scaffold131-4315567	528823727
snp8677-scaffold131-4368376	528823729
snp8678-scaffold131-4398024	528823731
snp8679-scaffold131-4431806	528823733
snp8680-scaffold131-4471957	528823734
snp8681-scaffold131-4515524	528823736
snp8682-scaffold131-4549643	528823737
snp8683-scaffold131-4589642	528823738
snp8684-scaffold131-4638607	528823740
snp8685-scaffold131-4690671	528823741
snp8686-scaffold131-4733861	528823742
snp8687-scaffold131-4782943	528823744
snp8688-scaffold131-4816607	528823746
snp8689-scaffold131-4862539	528823747
snp8690-scaffold131-4893833	528823749
snp8691-scaffold131-4926992	528823750
snp8692-scaffold131-4958449	528823752
snp8693-scaffold131-4988485	528823755
snp8694-scaffold131-5030772	528823757
snp8695-scaffold131-5062276	528823759
snp8696-scaffold131-5120539	528823760
snp8697-scaffold131-5160988	528823762
snp8698-scaffold131-5202844	528823764
snp8699-scaffold131-5259764	528823765
snp8700-scaffold131-5296978	528823767
snp8701-scaffold131-5329605	528823768
snp8702-scaffold131-5362313	528823769
snp8703-scaffold131-5416758	528823771
snp8704-scaffold131-5451923	528823773
snp8705-scaffold131-5485742	528823775
snp8706-scaffold131-5568902	528823777
snp8708-scaffold131-5674617	528823779
snp8709-scaffold131-5707364	528823781
snp8710-scaffold131-5738168	528823783
snp8711-scaffold131-5768226	528823785
snp8712-scaffold131-5812311	528823786
snp8713-scaffold131-5842699	528823787
snp8714-scaffold131-5898742	528823789
snp8715-scaffold131-5959371	528823791
snp8716-scaffold1310-23370	528823793
snp8717-scaffold1311-9746	528823794
snp8718-scaffold1311-74456	528823796
snp8719-scaffold1311-140769	528823798
snp8720-scaffold1311-199458	528823799
snp8721-scaffold1312-21204	528823801
snp8722-scaffold1312-74751	528823803
snp8723-scaffold1312-106429	528823805
snp8724-scaffold1312-159119	528823806
snp8725-scaffold1312-198816	528823808
snp8726-scaffold1312-228928	528823810
snp8727-scaffold1312-267163	528823812
snp8728-scaffold1312-329671	528823813
snp8729-scaffold1312-363690	528823816
snp8730-scaffold1312-410922	528823818
snp8731-scaffold1312-450467	528823820
snp8732-scaffold1312-480544	528823821
snp8733-scaffold1312-539178	528823823
snp8734-scaffold1312-582109	528823825
snp8735-scaffold1312-627785	528823827
snp8736-scaffold1312-674954	528823829
snp8737-scaffold1312-707753	528823830
snp8738-scaffold1312-752290	528823832
snp8739-scaffold1312-781568	528823834
snp8740-scaffold1313-6781	528823836
snp8741-scaffold1313-38402	528823838
snp8742-scaffold1313-71487	528823840
snp8743-scaffold1313-101968	528823842
snp8744-scaffold1313-159839	528823844
snp8745-scaffold1313-210503	528823846
snp8746-scaffold1313-240208	528823848
snp8747-scaffold1314-2904	528823850
snp8748-scaffold1314-76143	528823851
snp8749-scaffold1314-133432	528823853
snp8750-scaffold1314-190353	528823855
snp8751-scaffold1314-239218	528823857
snp8752-scaffold1314-287375	528823859
snp8753-scaffold1314-320803	528823861
snp8754-scaffold1314-361525	528823864
snp8755-scaffold1314-390505	528823866
snp8756-scaffold1314-428411	528823868
snp8757-scaffold1314-470287	528823870
snp8758-scaffold1314-501381	528823872
snp8759-scaffold1314-543139	528823874
snp8760-scaffold1314-588233	528823876
snp8761-scaffold1314-639651	528823877
snp8762-scaffold1314-669806	528823879
snp8763-scaffold1314-712823	528823881
snp8764-scaffold1314-770861	528823883
snp8766-scaffold1314-847573	528823884
snp8767-scaffold1314-888127	528823887
snp8768-scaffold1314-932689	528823888
snp8769-scaffold1314-1003432	528823890
snp8770-scaffold1314-1061303	528823892
snp8771-scaffold1314-1093537	528823894
snp8772-scaffold1314-1136855	528823896
snp8773-scaffold1314-1177326	528823898
snp8774-scaffold1314-1236460	528823900
snp8775-scaffold1314-1273593	528823902
snp8776-scaffold1314-1305027	528823903
snp8777-scaffold1314-1333613	528823906
snp8778-scaffold1314-1374584	528823908
snp8779-scaffold1314-1418263	528823910
snp8780-scaffold1314-1453681	528823912
snp8781-scaffold1314-1485652	528823914
snp8782-scaffold1314-1516186	528823916
snp8783-scaffold1314-1552517	528823918
snp8784-scaffold1314-1598581	528823920
snp8785-scaffold1314-1633168	528823922
snp8786-scaffold1314-1678169	528823924
snp8787-scaffold1314-1724059	528823926
snp8788-scaffold1314-1768032	528823927
snp8789-scaffold1314-1810271	528823929
snp8790-scaffold1314-1866164	528823931
snp8791-scaffold1314-1898718	528823932
snp8792-scaffold1314-1934219	528823935
snp8793-scaffold1314-1971027	528823936
snp8794-scaffold1314-2010392	528823938
snp8795-scaffold1314-2068514	528823940
snp8796-scaffold1314-2108613	528823942
snp8797-scaffold1314-2160061	528823943
snp8798-scaffold1314-2196510	528823945
snp8799-scaffold1314-2225202	528823947
snp8800-scaffold1314-2266922	528823949
snp8801-scaffold1314-2313497	528823950
snp8802-scaffold1314-2371190	528823952
snp8803-scaffold1314-2404746	528823954
snp8804-scaffold1314-2433881	528823956
snp8805-scaffold1314-2493007	528823957
snp8806-scaffold1314-2533023	528823960
snp8807-scaffold1314-2562373	528823961
snp8808-scaffold1314-2620036	528823963
snp8809-scaffold1314-2649042	528823965
snp8810-scaffold1314-2688961	528823967
snp8811-scaffold1314-2739103	528823968
snp8812-scaffold1316-38259	528823970
snp8813-scaffold1316-69235	528823972
snp8814-scaffold1316-122968	528823974
snp8815-scaffold1316-177959	528823975
snp8816-scaffold1316-225140	528823977
snp8817-scaffold1316-255287	528823979
snp8818-scaffold1317-15107	528823981
snp8819-scaffold1317-72486	528823983
snp8820-scaffold1317-104617	528823984
snp8821-scaffold1317-154918	528823986
snp8822-scaffold1317-189414	528823988
snp8823-scaffold1317-218604	528823990
snp8824-scaffold1317-252789	528823992
snp8825-scaffold1317-282519	528823994
snp8826-scaffold1317-320897	528823996
snp8827-scaffold1317-363220	528823997
snp8828-scaffold1317-402317	528824000
snp8829-scaffold1317-437387	528824001
snp8830-scaffold1317-496350	528824003
snp8831-scaffold1317-549139	528824005
snp8832-scaffold1317-596475	528824007
snp8833-scaffold1317-634159	528824009
snp8834-scaffold1317-677468	528824011
snp8835-scaffold1317-705976	528824012
snp8836-scaffold1317-742522	528824014
snp8837-scaffold1317-781691	528824016
snp8838-scaffold1317-827711	528824018
snp8839-scaffold1317-857621	528824019
snp8840-scaffold1317-889035	528824021
snp8841-scaffold1317-924015	528824022
snp8842-scaffold1317-953886	528824023
snp8843-scaffold1318-1105	528824025
snp8844-scaffold1318-55697	528824027
snp8846-scaffold1318-167167	528824028
snp8847-scaffold1318-205559	528824030
snp8848-scaffold1318-238185	528824031
snp8849-scaffold1318-279060	528824033
snp8850-scaffold1318-310264	528824035
snp8851-scaffold1318-371302	528824036
snp8852-scaffold1318-400101	528824037
snp8853-scaffold1318-443177	528824039
snp8854-scaffold1318-479911	528824040
snp8855-scaffold1318-518608	528824041
snp8856-scaffold1318-576059	528824043
snp8857-scaffold1318-612922	528824044
snp8858-scaffold1318-652493	528824046
snp8859-scaffold1318-682828	528824048
snp8860-scaffold1318-727702	528824049
snp8861-scaffold1318-760381	528824050
snp8862-scaffold1318-795702	528824052
snp8863-scaffold1318-829958	528824053
snp8864-scaffold1318-886389	528824054
snp8865-scaffold1318-938677	528824056
snp8866-scaffold1318-972710	528824057
snp8867-scaffold1318-1013107	528824059
snp8868-scaffold1318-1044578	528824061
snp8869-scaffold1318-1088364	528824062
snp8870-scaffold1318-1118311	528824064
snp8871-scaffold1318-1150679	528824066
snp8872-scaffold1318-1195272	528824067
snp8873-scaffold1318-1247259	528824069
snp8874-scaffold1318-1283209	528824070
snp8875-scaffold1318-1321340	528824071
snp8876-scaffold1318-1350773	528824073
snp8877-scaffold1318-1389427	528824075
snp8878-scaffold1318-1423543	528824076
snp8879-scaffold1318-1466131	528824078
snp8880-scaffold1318-1495123	528824079
snp8881-scaffold1318-1526813	528824081
snp8882-scaffold1318-1570615	528824083
snp8883-scaffold1318-1609989	528824085
snp8884-scaffold1319-23999	528824086
snp8885-scaffold1319-69772	528824088
snp8886-scaffold1319-111955	528824090
snp8887-scaffold1319-147722	528824091
snp8888-scaffold1319-176975	528824093
snp8889-scaffold1319-213907	528824094
snp8890-scaffold1319-250630	528824095
snp8891-scaffold1319-334358	528824097
snp8892-scaffold1319-383335	528824099
snp8893-scaffold1319-432767	528824100
snp8894-scaffold1319-484170	528824102
snp8895-scaffold1319-523185	528824103
snp8896-scaffold1319-571640	528824105
snp8897-scaffold1319-606872	528824107
snp8898-scaffold1319-636810	528824108
snp8899-scaffold1319-685518	528824110
snp8901-scaffold1319-782962	528824111
snp8902-scaffold1319-816875	528824113
snp8903-scaffold1319-849279	528824115
snp8904-scaffold1319-891433	528824116
snp8905-scaffold1319-930585	528824118
snp8906-scaffold1319-978141	528824119
snp8907-scaffold1319-1041097	528824121
snp8908-scaffold1319-1072697	528824123
snp8909-scaffold1319-1115003	528824125
snp8910-scaffold1319-1157713	528824126
snp8912-scaffold1320-38244	528824128
snp8913-scaffold1320-107633	528824129
snp8914-scaffold1320-138093	528824131
snp8915-scaffold1320-191312	528824132
snp8916-scaffold1320-247796	528824134
snp8917-scaffold1320-305630	528824136
snp8918-scaffold1320-356078	528824137
snp8919-scaffold1320-396461	528824139
snp8920-scaffold1320-432629	528824140
snp8921-scaffold1320-466616	528824142
snp8922-scaffold1320-514212	528824143
snp8924-scaffold1320-594208	528824144
snp8925-scaffold1321-38657	528824146
snp8926-scaffold1321-85789	528824148
snp8927-scaffold1321-128489	528824150
snp8928-scaffold1321-183779	528824151
snp8929-scaffold1322-1600	528824153
snp8930-scaffold1322-50984	528824154
snp8931-scaffold1322-89443	528824156
snp8932-scaffold1322-156385	528824158
snp8933-scaffold1322-185261	528824159
snp8934-scaffold1322-220034	528824161
snp8935-scaffold1322-262746	528824163
snp8936-scaffold1322-294608	528824164
snp8937-scaffold1322-325446	528824166
snp8938-scaffold1322-370954	528824168
snp8939-scaffold1322-417493	528824169
snp8940-scaffold1322-468938	528824171
snp8941-scaffold1322-518308	528824172
snp8942-scaffold1322-554351	528824173
snp8943-scaffold1322-612491	528824175
snp8944-scaffold1322-658264	528824177
snp8945-scaffold1322-688016	528824179
snp8946-scaffold1322-731910	528824180
snp8947-scaffold1322-768471	528824182
snp8948-scaffold1322-801088	528824184
snp8949-scaffold1323-32483	528824186
snp8950-scaffold1323-76977	528824187
snp8951-scaffold1323-121849	528824189
snp8952-scaffold1323-185087	528824191
snp8953-scaffold1323-230029	528824192
snp8954-scaffold1323-266675	528824193
snp8955-scaffold1324-11103	528824195
snp8957-scaffold1324-85648	528824196
snp8958-scaffold1324-118148	528824198
snp8959-scaffold1324-161351	528824199
snp8960-scaffold1324-217800	528824201
snp8961-scaffold1324-255129	528824202
snp8962-scaffold1324-311436	528824203
snp8963-scaffold1324-368634	528824205
snp8964-scaffold1324-398850	528824207
snp8965-scaffold1324-467019	528824208
snp8966-scaffold1324-516236	528824210
snp8967-scaffold1324-570052	528824212
snp8968-scaffold1324-619959	528824213
snp8969-scaffold1324-656146	528824215
snp8970-scaffold1324-701501	528824216
snp8971-scaffold1324-733251	528824218
snp8972-scaffold1324-796988	528824220
snp8973-scaffold1324-873155	528824222
snp8974-scaffold1327-20912	528824224
snp8975-scaffold1327-71381	528824225
snp8976-scaffold1327-116118	528824227
snp8977-scaffold1327-155697	528824229
snp8978-scaffold1327-185823	528824230
snp8979-scaffold1327-224541	528824232
snp8981-scaffold1327-287524	528824234
snp8982-scaffold1327-319095	528824236
snp8983-scaffold1327-369981	528824238
snp8984-scaffold1327-407058	528824239
snp8985-scaffold1327-448785	528824241
snp8986-scaffold1327-526361	528824243
snp8987-scaffold1327-609377	528824245
snp8988-scaffold1327-700195	528824246
snp8989-scaffold1327-749046	528824248
snp8990-scaffold1327-778902	528824250
snp8991-scaffold1327-823957	528824252
snp8992-scaffold1327-879845	528824254
snp8993-scaffold1327-916153	528824255
snp8994-scaffold1327-949022	528824257
snp8995-scaffold1327-1001934	528824259
snp8996-scaffold1327-1040202	528824261
snp8997-scaffold1328-6989	528824262
snp8998-scaffold1328-42576	528824264
snp8999-scaffold1328-91635	528824266
snp9000-scaffold1328-142566	528824268
snp9001-scaffold1328-198774	528824269
snp9002-scaffold1328-251391	528824271
snp9003-scaffold1328-294614	528824273
snp9004-scaffold1328-341088	528824275
snp9005-scaffold1328-386112	528824276
snp9006-scaffold1328-432419	528824278
snp9007-scaffold1328-466464	528824280
snp9008-scaffold1328-509135	528824282
snp9009-scaffold1328-561308	528824283
snp9010-scaffold1328-602638	528824285
snp9012-scaffold1328-666662	528824287
snp9013-scaffold1328-698326	528824289
snp9014-scaffold1328-736416	528824291
snp9015-scaffold1328-778798	528824292
snp9016-scaffold1328-827911	528824294
snp9017-scaffold1328-856796	528824296
snp9018-scaffold1328-887519	528824297
snp9019-scaffold1328-927105	528824299
snp9020-scaffold1328-983109	528824301
snp9021-scaffold1328-1018349	528824303
snp9022-scaffold1328-1047143	528824305
snp9023-scaffold1328-1078697	528824306
snp9024-scaffold1328-1117485	528824308
snp9025-scaffold1328-1165799	528824310
snp9026-scaffold1328-1199276	528824312
snp9027-scaffold1328-1228217	528824313
snp9029-scaffold1328-1303151	528824315
snp9030-scaffold1328-1396397	528824317
snp9031-scaffold1328-1426546	528824319
snp9032-scaffold1328-1455227	528824320
snp9033-scaffold1328-1513997	528824321
snp9034-scaffold1328-1566805	528824323
snp9035-scaffold1328-1629301	528824325
snp9036-scaffold1328-1688406	528824326
snp9037-scaffold1328-1738500	528824328
snp9038-scaffold1328-1791149	528824329
snp9039-scaffold1329-19185	528824331
snp9040-scaffold1329-60932	528824333
snp9041-scaffold1329-104354	528824334
snp9042-scaffold1329-135025	528824336
snp9043-scaffold1329-183561	528824338
snp9044-scaffold1329-212363	528824340
snp9045-scaffold1329-244020	528824341
snp9046-scaffold1329-282079	528824343
snp9047-scaffold1329-313566	528824345
snp9048-scaffold1329-347794	528824347
snp9049-scaffold1329-384673	528824349
snp9050-scaffold1329-418579	528824350
snp9051-scaffold1329-454399	528824352
snp9052-scaffold1329-510083	528824354
snp9053-scaffold1329-559581	528824356
snp9054-scaffold1329-600493	528824357
snp9055-scaffold1329-633200	528824359
snp9056-scaffold1329-675643	528824361
snp9057-scaffold1329-713250	528824363
snp9058-scaffold1329-759519	528824364
snp9059-scaffold1329-790608	528824366
snp9060-scaffold1329-837194	528824367
snp9061-scaffold1329-881432	528824369
snp9062-scaffold1329-936768	528824371
snp9063-scaffold1329-976103	528824372
snp9064-scaffold1329-1026514	528824373
snp9065-scaffold1329-1085677	528824375
snp9066-scaffold1329-1128684	528824377
snp9067-scaffold1329-1169662	528824378
snp9068-scaffold133-715	528824380
snp9069-scaffold133-35162	528824381
snp9070-scaffold133-73995	528824383
snp9071-scaffold133-109554	528824384
snp9072-scaffold133-142581	528824386
snp9073-scaffold133-193479	528824388
snp9074-scaffold133-243781	528824390
snp9075-scaffold133-293602	528824391
snp9076-scaffold133-353862	528824393
snp9077-scaffold133-382887	528824395
snp9078-scaffold133-416791	528824396
snp9079-scaffold133-479854	528824398
snp9080-scaffold133-524231	528824399
snp9081-scaffold133-590602	528824401
snp9082-scaffold133-633134	528824403
snp9083-scaffold133-665877	528824404
snp9084-scaffold133-698118	528824406
snp9085-scaffold133-730083	528824407
snp9086-scaffold133-760092	528824409
snp9087-scaffold133-796031	528824411
snp9088-scaffold133-828527	528824413
snp9089-scaffold133-860312	528824414
snp9090-scaffold133-903749	528824416
snp9091-scaffold133-943324	528824418
snp9092-scaffold133-984819	528824419
snp9093-scaffold133-1019831	528824421
snp9094-scaffold133-1050645	528824423
snp9095-scaffold133-1090979	528824424
snp9096-scaffold133-1130276	528824426
snp9098-scaffold133-1208420	528824428
snp9099-scaffold133-1248424	528824430
snp9100-scaffold133-1333042	528824431
snp9101-scaffold133-1391143	528824433
snp9102-scaffold133-1467803	528824435
snp9103-scaffold133-1525029	528824437
snp9104-scaffold133-1575756	528824439
snp9105-scaffold133-1620610	528824440
snp9106-scaffold133-1692366	528824442
snp9107-scaffold133-1743159	528824443
snp9110-scaffold133-1867821	528824445
snp9111-scaffold133-1930439	528824447
snp9112-scaffold133-1959045	528824449
snp9113-scaffold133-2006901	528824450
snp9114-scaffold133-2055410	528824452
snp9115-scaffold133-2084837	528824454
snp9116-scaffold133-2131219	528824455
snp9117-scaffold133-2176771	528824457
snp9118-scaffold133-2212207	528824459
snp9119-scaffold133-2268883	528824461
snp9120-scaffold133-2310384	528824463
snp9121-scaffold133-2385142	528824464
snp9122-scaffold133-2416881	528824466
snp9123-scaffold133-2570592	528824468
snp9124-scaffold133-2603332	528824470
snp9126-scaffold133-2732538	528824472
snp9127-scaffold133-2763115	528824473
snp9129-scaffold133-2844225	528824475
snp9130-scaffold133-2876039	528824477
snp9131-scaffold133-2942474	528824479
snp9132-scaffold133-2972802	528824480
snp9133-scaffold133-3003776	528824482
snp9134-scaffold133-3043337	528824484
snp9135-scaffold133-3101691	528824485
snp9136-scaffold133-3138894	528824487
snp9137-scaffold133-3176302	528824489
snp9138-scaffold1331-33874	528824490
snp9139-scaffold1332-21279	528824491
snp9140-scaffold1332-60625	528824493
snp9141-scaffold1332-91034	528824495
snp9142-scaffold1332-133982	528824497
snp9143-scaffold1332-163177	528824499
snp9144-scaffold1332-207076	528824500
snp9145-scaffold1332-250203	528824502
snp9146-scaffold1332-281850	528824504
snp9147-scaffold1332-315463	528824505
snp9148-scaffold1332-354978	528824506
snp9149-scaffold1332-426746	528824508
snp9150-scaffold1332-465406	528824510
snp9151-scaffold1332-515417	528824511
snp9152-scaffold1332-551644	528824512
snp9153-scaffold1332-600609	528824514
snp9154-scaffold1332-649758	528824516
snp9155-scaffold1332-724004	528824518
snp9156-scaffold1332-753280	528824520
snp9157-scaffold1332-785171	528824522
snp9158-scaffold1333-23917	528824524
snp9159-scaffold1334-2238	528824525
snp9160-scaffold1334-34947	528824527
snp9161-scaffold1334-85248	528824528
snp9163-scaffold1334-180432	528824530
snp9165-scaffold1334-292627	528824532
snp9166-scaffold1334-352389	528824534
snp9167-scaffold1334-406640	528824536
snp9168-scaffold1334-466028	528824537
snp9169-scaffold1334-517082	528824539
snp9170-scaffold1334-578794	528824541
snp9171-scaffold1334-623418	528824542
snp9172-scaffold1334-652923	528824544
snp9173-scaffold1334-703510	528824546
snp9174-scaffold1334-732873	528824548
snp9175-scaffold1334-774444	528824550
snp9176-scaffold1334-813600	528824551
snp9177-scaffold1334-843418	528824552
snp9178-scaffold1334-889543	528824554
snp9179-scaffold1334-959332	528824555
snp9180-scaffold1334-1010460	528824557
snp9181-scaffold1334-1078900	528824558
snp9182-scaffold1334-1136536	528824560
snp9183-scaffold1334-1170096	528824562
snp9184-scaffold1334-1266751	528824563
snp9185-scaffold1334-1333732	528824564
snp9186-scaffold1334-1375687	528824566
snp9187-scaffold1334-1446447	528824567
snp9188-scaffold1334-1492477	528824568
snp9189-scaffold1334-1556742	528824570
snp9190-scaffold1335-6853	528824571
snp9191-scaffold1335-38860	528824573
snp9192-scaffold1335-90526	528824574
snp9193-scaffold1335-123636	528824575
snp9194-scaffold1335-165620	528824577
snp9195-scaffold1335-197238	528824579
snp9196-scaffold1335-229875	528824580
snp9197-scaffold1335-280658	528824582
snp9198-scaffold1335-319935	528824583
snp9199-scaffold1335-368697	528824585
snp9200-scaffold1335-398285	528824587
snp9201-scaffold1335-437646	528824589
snp9202-scaffold1335-483444	528824590
snp9203-scaffold1335-537323	528824592
snp9204-scaffold1335-579872	528824594
snp9206-scaffold1335-658082	528824595
snp9207-scaffold1335-686958	528824596
snp9208-scaffold1335-732110	528824598
snp9209-scaffold1335-771198	528824600
snp9210-scaffold1335-824136	528824601
snp9211-scaffold1336-14310	528824603
snp9212-scaffold1336-68580	528824604
snp9213-scaffold1336-116675	528824606
snp9214-scaffold1336-168752	528824608
snp9215-scaffold1336-201797	528824609
snp9216-scaffold1336-239996	528824611
snp9217-scaffold1336-287018	528824613
snp9218-scaffold1336-317756	528824615
snp9219-scaffold1336-358299	528824617
snp9220-scaffold1336-396479	528824618
snp9221-scaffold1336-429950	528824620
snp9222-scaffold1336-464257	528824622
snp9223-scaffold1336-496732	528824623
snp9224-scaffold1336-533375	528824624
snp9225-scaffold1336-593044	528824626
snp9226-scaffold1336-636062	528824628
snp9227-scaffold1336-667106	528824629
snp9228-scaffold1336-706342	528824631
snp9229-scaffold1336-750851	528824632
snp9230-scaffold1336-782081	528824634
snp9231-scaffold1336-835712	528824636
snp9232-scaffold1336-866018	528824638
snp9233-scaffold1336-911555	528824639
snp9234-scaffold1336-942346	528824641
snp9235-scaffold1336-980298	528824643
snp9236-scaffold1336-1009234	528824644
snp9237-scaffold1336-1051047	528824646
snp9238-scaffold1336-1095632	528824648
snp9239-scaffold1336-1132932	528824650
snp9240-scaffold1336-1187474	528824652
snp9241-scaffold1336-1220646	528824653
snp9242-scaffold1336-1250154	528824655
snp9243-scaffold1336-1284147	528824657
snp9244-scaffold1336-1339735	528824659
snp9246-scaffold1336-1427884	528824660
snp9247-scaffold1336-1458060	528824662
snp9248-scaffold1336-1511224	528824664
snp9249-scaffold1336-1550072	528824666
snp9250-scaffold1336-1582602	528824667
snp9251-scaffold1336-1612195	528824669
snp9252-scaffold1336-1664968	528824671
snp9253-scaffold1336-1693854	528824672
snp9254-scaffold1336-1740814	528824674
snp9255-scaffold1336-1773873	528824675
snp9256-scaffold1336-1814080	528824677
snp9257-scaffold1337-577	528824678
snp9258-scaffold1337-33653	528824680
snp9259-scaffold1337-71342	528824682
snp9260-scaffold1337-111360	528824683
snp9261-scaffold1337-176530	528824685
snp9262-scaffold1337-234834	528824687
snp9263-scaffold1337-272572	528824689
snp9264-scaffold1337-304768	528824690
snp9265-scaffold1337-336652	528824692
snp9266-scaffold1337-398201	528824694
snp9267-scaffold1337-438416	528824695
snp9268-scaffold1337-478058	528824697
snp9269-scaffold1337-513717	528824699
snp9270-scaffold1337-542256	528824701
snp9271-scaffold1337-575491	528824702
snp9272-scaffold1337-606083	528824704
snp9273-scaffold1337-651142	528824706
snp9274-scaffold1337-707993	528824708
snp9275-scaffold1337-745393	528824709
snp9276-scaffold1337-782822	528824711
snp9277-scaffold1337-814565	528824713
snp9278-scaffold1337-856324	528824715
snp9279-scaffold1337-895573	528824716
snp9280-scaffold1337-958563	528824717
snp9281-scaffold1337-988203	528824718
snp9282-scaffold1338-12300	528824720
snp9283-scaffold1338-56214	528824722
snp9284-scaffold1338-88022	528824723
snp9285-scaffold1338-117715	528824725
snp9286-scaffold1338-148059	528824726
snp9287-scaffold1338-182023	528824728
snp9288-scaffold1338-211995	528824730
snp9289-scaffold1338-258322	528824731
snp9290-scaffold1338-320632	528824733
snp9291-scaffold1338-358279	528824735
snp9292-scaffold1338-409170	528824736
snp9293-scaffold1338-444199	528824738
snp9294-scaffold134-17288	528824740
snp9295-scaffold134-63246	528824741
snp9296-scaffold134-99114	528824743
snp9297-scaffold134-139474	528824745
snp9298-scaffold134-186592	528824747
snp9299-scaffold134-225513	528824748
snp9300-scaffold134-270522	528824750
snp9301-scaffold134-328292	528824752
snp9302-scaffold134-367709	528824753
snp9303-scaffold134-402471	528824755
snp9304-scaffold134-438337	528824757
snp9305-scaffold134-485950	528824758
snp9306-scaffold134-542557	528824760
snp9307-scaffold134-600468	528824762
snp9308-scaffold134-639097	528824763
snp9309-scaffold134-668290	528824765
snp9310-scaffold134-708671	528824767
snp9311-scaffold134-757383	528824769
snp9312-scaffold134-786118	528824770
snp9313-scaffold134-843144	528824772
snp9315-scaffold134-956918	528824774
snp9316-scaffold134-1022845	528824776
snp9317-scaffold134-1085509	528824777
snp9318-scaffold134-1114201	528824779
snp9319-scaffold134-1146940	528824781
snp9320-scaffold134-1201735	528824782
snp9321-scaffold134-1230591	528824784
snp9322-scaffold134-1276750	528824786
snp9323-scaffold134-1324619	528824787
snp9324-scaffold134-1370732	528824789
snp9325-scaffold134-1425713	528824791
snp9326-scaffold134-1477828	528824793
snp9327-scaffold134-1525601	528824795
snp9328-scaffold134-1577293	528824796
snp9329-scaffold134-1612040	528824798
snp9330-scaffold134-1674972	528824800
snp9331-scaffold134-1715006	528824802
snp9332-scaffold134-1744475	528824803
snp9333-scaffold134-1780640	528824804
snp9334-scaffold134-1810354	528824806
snp9335-scaffold134-1841557	528824808
snp9336-scaffold134-1889924	528824809
snp9337-scaffold134-1925120	528824811
snp9338-scaffold134-1959971	528824812
snp9339-scaffold134-1993383	528824814
snp9340-scaffold134-2052134	528824816
snp9341-scaffold1340-772	528824817
snp9342-scaffold1340-32050	528824819
snp9343-scaffold1340-64364	528824820
snp9344-scaffold1340-98761	528824822
snp9345-scaffold1340-130498	528824824
snp9346-scaffold1340-168779	528824825
snp9347-scaffold1340-209388	528824827
snp9348-scaffold1340-237934	528824829
snp9349-scaffold1340-278609	528824831
snp9350-scaffold1340-311407	528824832
snp9351-scaffold1340-356267	528824834
snp9352-scaffold1340-392056	528824836
snp9353-scaffold1341-6028	528824837
snp9354-scaffold1341-42936	528824839
snp9355-scaffold1341-92117	528824841
snp9356-scaffold1341-124876	528824843
snp9357-scaffold1341-165288	528824845
snp9358-scaffold1341-209302	528824846
snp9359-scaffold1341-265416	528824848
snp9360-scaffold1341-294324	528824849
snp9361-scaffold1341-324940	528824851
snp9362-scaffold1341-354375	528824853
snp9363-scaffold1341-391200	528824854
snp9364-scaffold1341-425089	528824856
snp9366-scaffold1341-524167	528824858
snp9368-scaffold1341-608782	528824860
snp9369-scaffold1341-640176	528824861
snp9370-scaffold1341-674662	528824863
snp9371-scaffold1341-721046	528824865
snp9372-scaffold1341-778960	528824867
snp9373-scaffold1341-816464	528824868
snp9374-scaffold1341-853579	528824870
snp9375-scaffold1341-898853	528824871
snp9376-scaffold1341-937340	528824874
snp9377-scaffold1341-966541	528824876
snp9378-scaffold1341-1019331	528824877
snp9379-scaffold1341-1064410	528824879
snp9380-scaffold1341-1102747	528824881
snp9381-scaffold1341-1157861	528824882
snp9382-scaffold1341-1203629	528824883
snp9383-scaffold1341-1247741	528824885
snp9384-scaffold1341-1306134	528824887
snp9385-scaffold1341-1357896	528824888
snp9386-scaffold1341-1407204	528824890
snp9387-scaffold1341-1464780	528824892
snp9388-scaffold1341-1495349	528824894
snp9389-scaffold1341-1551970	528824896
snp9390-scaffold1341-1589137	528824897
snp9391-scaffold1341-1623617	528824899
snp9392-scaffold1341-1668834	528824901
snp9393-scaffold1341-1698581	528824903
snp9394-scaffold1341-1743140	528824904
snp9395-scaffold1341-1793775	528824906
snp9396-scaffold1341-1844514	528824908
snp9397-scaffold1341-1891295	528824910
snp9398-scaffold1341-1946589	528824912
snp9399-scaffold1341-2021572	528824913
snp9400-scaffold1341-2055199	528824915
snp9401-scaffold1341-2103108	528824917
snp9403-scaffold1341-2183979	528824919
snp9404-scaffold1341-2233420	528824920
snp9405-scaffold1341-2277039	528824922
snp9406-scaffold1341-2336015	528824924
snp9407-scaffold1341-2369949	528824926
snp9408-scaffold1341-2425291	528824927
snp9409-scaffold1341-2457033	528824929
snp9410-scaffold1341-2497460	528824931
snp9411-scaffold1341-2528930	528824933
snp9412-scaffold1341-2595074	528824934
snp9413-scaffold1341-2624715	528824936
snp9414-scaffold1341-2657365	528824938
snp9415-scaffold1341-2690063	528824940
snp9416-scaffold1341-2720920	528824941
snp9417-scaffold1341-2749813	528824943
snp9418-scaffold1341-2801596	528824946
snp9419-scaffold1341-2855268	528824948
snp9420-scaffold1341-2884933	528824949
snp9421-scaffold1341-2917991	528824951
snp9422-scaffold1341-2949531	528824954
snp9423-scaffold1341-3010061	528824955
snp9424-scaffold1341-3066310	528824957
snp9425-scaffold1341-3107203	528824959
snp9427-scaffold1341-3198053	528824961
snp9428-scaffold1341-3229273	528824962
snp9429-scaffold1341-3288055	528824964
snp9430-scaffold1341-3320264	528824966
snp9432-scaffold1341-3405096	528824968
snp9433-scaffold1341-3455074	528824970
snp9434-scaffold1341-3503303	528824971
snp9435-scaffold1341-3547022	528824973
snp9436-scaffold1341-3590768	528824975
snp9437-scaffold1341-3649426	528824976
snp9438-scaffold1341-3680661	528824977
snp9439-scaffold1341-3712739	528824979
snp9440-scaffold1341-3751430	528824980
snp9441-scaffold1341-3781527	528824981
snp9442-scaffold1341-3812599	528824983
snp9443-scaffold1341-3844009	528824985
snp9444-scaffold1341-3883028	528824986
snp9445-scaffold1341-3952303	528824988
snp9446-scaffold1341-3999701	528824989
snp9447-scaffold1341-4039211	528824991
snp9448-scaffold1341-4096553	528824992
snp9449-scaffold1341-4125806	528824994
snp9450-scaffold1341-4158531	528824996
snp9451-scaffold1341-4209025	528824997
snp9452-scaffold1341-4246644	528824999
snp9453-scaffold1341-4275285	528825000
snp9454-scaffold1341-4336646	528825001
snp9455-scaffold1341-4381367	528825003
snp9456-scaffold1341-4428328	528825005
snp9457-scaffold1341-4467730	528825006
snp9458-scaffold1341-4503886	528825008
snp9459-scaffold1341-4538164	528825010
snp9460-scaffold1341-4567572	528825011
snp9461-scaffold1341-4624817	528825013
snp9462-scaffold1341-4658816	528825014
snp9463-scaffold1341-4717967	528825016
snp9464-scaffold1341-4775090	528825017
snp9465-scaffold1342-8160	528825018
snp9466-scaffold1342-48616	528825019
snp9467-scaffold1342-82651	528825021
snp9468-scaffold1342-113406	528825023
snp9469-scaffold1342-174825	528825025
snp9470-scaffold1342-219940	528825026
snp9471-scaffold1342-263511	528825027
snp9472-scaffold1342-300371	528825029
snp9474-scaffold1342-389525	528825030
snp9475-scaffold1342-434606	528825032
snp9476-scaffold1342-471521	528825034
snp9477-scaffold1342-511454	528825036
snp9478-scaffold1342-553722	528825037
snp9479-scaffold1342-607875	528825039
snp9480-scaffold1342-643684	528825040
snp9481-scaffold1342-685857	528825041
snp9482-scaffold1342-727418	528825043
snp9483-scaffold1342-782030	528825045
snp9484-scaffold1342-866870	528825046
snp9485-scaffold1342-897467	528825048
snp9486-scaffold1342-937463	528825050
snp9487-scaffold1342-989932	528825052
snp9488-scaffold1342-1028830	528825054
snp9489-scaffold1342-1072881	528825055
snp9490-scaffold1342-1103302	528825057
snp9491-scaffold1342-1160751	528825059
snp9492-scaffold1342-1190671	528825060
snp9493-scaffold1342-1240582	528825062
snp9494-scaffold1342-1274805	528825064
snp9495-scaffold1342-1305448	528825066
snp9496-scaffold1342-1364790	528825067
snp9497-scaffold1343-18818	528825069
snp9498-scaffold1343-58552	528825071
snp9499-scaffold1343-109239	528825073
snp9500-scaffold1343-145127	528825074
snp9501-scaffold1343-177683	528825076
snp9502-scaffold1343-221711	528825078
snp9503-scaffold1343-260684	528825080
snp9504-scaffold1343-293676	528825082
snp9505-scaffold1343-322870	528825083
snp9506-scaffold1343-362129	528825085
snp9507-scaffold1343-411472	528825087
snp9508-scaffold1343-450702	528825089
snp9509-scaffold1343-502232	528825090
snp9510-scaffold1343-549121	528825092
snp9511-scaffold1343-601293	528825094
snp9512-scaffold1343-648503	528825096
snp9513-scaffold1343-682767	528825098
snp9514-scaffold1343-737587	528825100
snp9515-scaffold1343-769812	528825101
snp9516-scaffold1343-798948	528825103
snp9517-scaffold1343-833217	528825105
snp9518-scaffold1343-864768	528825107
snp9519-scaffold1343-921714	528825109
snp9520-scaffold1343-972299	528825110
snp9521-scaffold1343-1001346	528825112
snp9522-scaffold1343-1038660	528825114
snp9523-scaffold1343-1088900	528825115
snp9524-scaffold1343-1123231	528825117
snp9525-scaffold1343-1152142	528825119
snp9526-scaffold1343-1197111	528825120
snp9527-scaffold1343-1232940	528825122
snp9528-scaffold1343-1276221	528825123
snp9529-scaffold1343-1316554	528825125
snp9530-scaffold1343-1356392	528825126
snp9531-scaffold1343-1417775	528825128
snp9532-scaffold1343-1470224	528825130
snp9533-scaffold1343-1506670	528825131
snp9534-scaffold1343-1551187	528825132
snp9535-scaffold1343-1601203	528825134
snp9536-scaffold1343-1643530	528825136
snp9537-scaffold1343-1673238	528825137
snp9538-scaffold1343-1707575	528825138
snp9539-scaffold1343-1758601	528825140
snp9540-scaffold1343-1790376	528825141
snp9541-scaffold1343-1845473	528825142
snp9542-scaffold1343-1905108	528825144
snp9543-scaffold1343-1948754	528825146
snp9544-scaffold1343-1983184	528825147
snp9545-scaffold1343-2017177	528825148
snp9546-scaffold1343-2058304	528825150
snp9547-scaffold1343-2097148	528825151
snp9548-scaffold1343-2129983	528825152
snp9549-scaffold1343-2186137	528825154
snp9550-scaffold1343-2237381	528825156
snp9551-scaffold1343-2270352	528825158
snp9552-scaffold1343-2301602	528825159
snp9553-scaffold1343-2330570	528825160
snp9554-scaffold1343-2381252	528825162
snp9555-scaffold1343-2414658	528825164
snp9556-scaffold1343-2459116	528825166
snp9557-scaffold1343-2499155	528825167
snp9558-scaffold1343-2553719	528825168
snp9559-scaffold1343-2602637	528825170
snp9560-scaffold1343-2662327	528825172
snp9561-scaffold1343-2691054	528825173
snp9562-scaffold1343-2745214	528825175
snp9563-scaffold1343-2780570	528825176
snp9564-scaffold1343-2811761	528825178
snp9565-scaffold1343-2861967	528825180
snp9566-scaffold1343-2895131	528825181
snp9567-scaffold1343-2937947	528825183
snp9568-scaffold1343-3028679	528825184
snp9569-scaffold1343-3082134	528825186
snp9570-scaffold1343-3122836	528825188
snp9571-scaffold1343-3162960	528825189
snp9572-scaffold1343-3201209	528825190
snp9573-scaffold1343-3254807	528825192
snp9574-scaffold1343-3298757	528825194
snp9575-scaffold1343-3350110	528825195
snp9576-scaffold1343-3388637	528825197
snp9577-scaffold1343-3448322	528825199
snp9578-scaffold1343-3505065	528825200
snp9579-scaffold1343-3556563	528825201
snp9580-scaffold1343-3596131	528825203
snp9581-scaffold1344-19492	528825205
snp9582-scaffold1344-50674	528825206
snp9583-scaffold1344-80810	528825208
snp9584-scaffold1344-110598	528825210
snp9585-scaffold1344-153804	528825212
snp9586-scaffold1344-187705	528825213
snp9587-scaffold1344-217639	528825215
snp9588-scaffold1344-250969	528825216
snp9589-scaffold1344-306899	528825218
snp9590-scaffold1344-337639	528825220
snp9591-scaffold1344-375125	528825222
snp9592-scaffold1344-406823	528825223
snp9593-scaffold1344-443953	528825224
snp9594-scaffold1344-484533	528825226
snp9595-scaffold1344-523130	528825228
snp9596-scaffold1344-574879	528825229
snp9597-scaffold1344-624191	528825231
snp9598-scaffold1344-658729	528825232
snp9599-scaffold1344-690205	528825234
snp9600-scaffold1344-741295	528825236
snp9601-scaffold1344-794509	528825237
snp9602-scaffold1344-828347	528825239
snp9603-scaffold1344-889411	528825240
snp9604-scaffold1344-922541	528825242
snp9605-scaffold1344-960104	528825243
snp9606-scaffold1344-995267	528825245
snp9607-scaffold1344-1027376	528825247
snp9608-scaffold1344-1076991	528825248
snp9609-scaffold1344-1114462	528825249
snp9610-scaffold1344-1153811	528825251
snp9611-scaffold1344-1183837	528825253
snp9612-scaffold1344-1220933	528825255
snp9613-scaffold1344-1250284	528825256
snp9614-scaffold1344-1295449	528825258
snp9615-scaffold1344-1327201	528825260
snp9617-scaffold1344-1400495	528825262
snp9618-scaffold1344-1431519	528825263
snp9619-scaffold1344-1471801	528825265
snp9620-scaffold1344-1504572	528825267
snp9621-scaffold1344-1575380	528825269
snp9622-scaffold1344-1612277	528825270
snp9623-scaffold1344-1675238	528825272
snp9624-scaffold1344-1722204	528825274
snp9625-scaffold1344-1752465	528825276
snp9626-scaffold1344-1785499	528825277
snp9627-scaffold1344-1821848	528825279
snp9628-scaffold1344-1897381	528825281
snp9629-scaffold1344-1948711	528825282
snp9630-scaffold1344-1994359	528825284
snp9631-scaffold1344-2025357	528825286
snp9632-scaffold1344-2064836	528825288
snp9633-scaffold1344-2125784	528825290
snp9634-scaffold1344-2161083	528825291
snp9635-scaffold1344-2195738	528825293
snp9636-scaffold1344-2229635	528825295
snp9637-scaffold1344-2264675	528825297
snp9639-scaffold1344-2356332	528825298
snp9640-scaffold1344-2401998	528825300
snp9641-scaffold1344-2430989	528825302
snp9642-scaffold1344-2462238	528825303
snp9643-scaffold1344-2516800	528825305
snp9644-scaffold1344-2556316	528825307
snp9645-scaffold1344-2591261	528825309
snp9646-scaffold1344-2641051	528825310
snp9647-scaffold1344-2688642	528825312
snp9648-scaffold1344-2720661	528825314
snp9649-scaffold1344-2769455	528825316
snp9650-scaffold1345-19659	528825318
snp9651-scaffold1345-59538	528825319
snp9652-scaffold1345-124839	528825321
snp9653-scaffold1345-155017	528825323
snp9654-scaffold1345-203868	528825325
snp9655-scaffold1345-234681	528825327
snp9656-scaffold1345-269543	528825328
snp9657-scaffold1345-298316	528825330
snp9658-scaffold1345-361524	528825332
snp9659-scaffold13458-6636	528825334
snp9660-scaffold1346-16143	528825335
snp9661-scaffold1346-54533	528825337
snp9662-scaffold1346-88626	528825339
snp9663-scaffold1346-139044	528825341
snp9664-scaffold1346-176035	528825342
snp9665-scaffold1346-213061	528825344
snp9666-scaffold1346-257292	528825345
snp9667-scaffold1346-295193	528825347
snp9668-scaffold1346-365174	528825349
snp9669-scaffold1346-417877	528825351
snp9670-scaffold1346-461084	528825352
snp9671-scaffold1346-527718	528825354
snp9672-scaffold1346-563722	528825356
snp9673-scaffold1347-1905	528825357
snp9674-scaffold1347-59495	528825359
snp9675-scaffold1347-109324	528825361
snp9676-scaffold1347-150270	528825363
snp9677-scaffold1347-190115	528825365
snp9678-scaffold1347-221688	528825366
snp9679-scaffold1347-266127	528825368
snp9680-scaffold1347-307224	528825370
snp9681-scaffold1347-347603	528825372
snp9682-scaffold1347-376715	528825373
snp9683-scaffold1347-406853	528825375
snp9684-scaffold1347-442585	528825377
snp9685-scaffold1347-500016	528825379
snp9686-scaffold1347-532368	528825380
snp9687-scaffold1348-7500	528825382
snp9688-scaffold1349-11048	528825384
snp9689-scaffold1349-57351	528825385
snp9690-scaffold1349-93710	528825387
snp9691-scaffold1349-125823	528825388
snp9692-scaffold1349-179693	528825390
snp9693-scaffold1349-216340	528825392
snp9694-scaffold1349-279462	528825394
snp9695-scaffold1349-319372	528825395
snp9696-scaffold1349-373329	528825397
snp9697-scaffold1349-412544	528825399
snp9698-scaffold1349-441591	528825401
snp9699-scaffold1349-495354	528825403
snp9700-scaffold1349-527250	528825404
snp9701-scaffold1349-567045	528825406
snp9702-scaffold1349-597531	528825408
snp9703-scaffold1349-644435	528825409
snp9704-scaffold1349-673950	528825411
snp9705-scaffold135-7816	528825413
snp9706-scaffold135-70018	528825415
snp9707-scaffold135-102401	528825416
snp9708-scaffold135-139347	528825418
snp9709-scaffold135-189000	528825420
snp9710-scaffold135-228616	528825422
snp9711-scaffold135-276834	528825423
snp9712-scaffold135-308851	528825425
snp9713-scaffold135-365195	528825427
snp9714-scaffold135-394474	528825429
snp9715-scaffold135-431534	528825430
snp9716-scaffold135-494445	528825432
snp9717-scaffold135-529415	528825434
snp9718-scaffold135-563005	528825436
snp9719-scaffold135-592310	528825438
snp9720-scaffold135-629122	528825439
snp9721-scaffold135-675377	528825441
snp9722-scaffold135-724396	528825443
snp9723-scaffold135-765001	528825444
snp9724-scaffold135-807132	528825446
snp9725-scaffold135-865412	528825448
snp9726-scaffold135-907995	528825450
snp9727-scaffold135-943312	528825452
snp9728-scaffold135-1005435	528825453
snp9729-scaffold135-1043989	528825455
snp9730-scaffold135-1073226	528825457
snp9731-scaffold135-1125693	528825459
snp9732-scaffold135-1161785	528825460
snp9733-scaffold135-1190941	528825462
snp9734-scaffold135-1231633	528825464
snp9735-scaffold135-1265037	528825466
snp9736-scaffold135-1294868	528825468
snp9737-scaffold135-1325412	528825469
snp9738-scaffold135-1362453	528825471
snp9739-scaffold135-1402637	528825473
snp9740-scaffold135-1462773	528825475
snp9741-scaffold135-1496770	528825476
snp9742-scaffold135-1562594	528825478
snp9743-scaffold135-1629952	528825480
snp9744-scaffold135-1678542	528825482
snp9746-scaffold135-1817626	528825484
snp9747-scaffold135-1854428	528825485
snp9748-scaffold135-1883590	528825487
snp9749-scaffold135-1914800	528825488
snp9750-scaffold135-1961656	528825490
snp9751-scaffold135-1995047	528825492
snp9752-scaffold135-2062055	528825494
snp9753-scaffold135-2114958	528825495
snp9754-scaffold135-2181515	528825497
snp9755-scaffold135-2245622	528825499
snp9756-scaffold135-2282666	528825501
snp9757-scaffold135-2332150	528825502
snp9758-scaffold135-2388277	528825504
snp9759-scaffold135-2422580	528825506
snp9760-scaffold135-2459973	528825508
snp9761-scaffold135-2508356	528825509
snp9762-scaffold135-2583018	528825511
snp9763-scaffold135-2639484	528825513
snp9764-scaffold135-2677873	528825515
snp9765-scaffold135-2707392	528825517
snp9766-scaffold135-2742440	528825518
snp9767-scaffold135-2801334	528825520
snp9768-scaffold135-2832620	528825522
snp9769-scaffold135-2873204	528825524
snp9770-scaffold135-2947395	528825526
snp9771-scaffold135-2982362	528825527
snp9772-scaffold135-3019164	528825529
snp9773-scaffold135-3062039	528825531
snp9775-scaffold135-3133622	528825533
snp9776-scaffold135-3166527	528825534
snp9777-scaffold135-3200308	528825536
snp9778-scaffold135-3260635	528825538
snp9779-scaffold135-3296978	528825540
snp9780-scaffold135-3337230	528825541
snp9781-scaffold135-3371864	528825542
snp9782-scaffold135-3412550	528825544
snp9785-scaffold135-3538484	528825546
snp9786-scaffold135-3586792	528825548
snp9787-scaffold135-3622198	528825549
snp9788-scaffold135-3668913	528825551
snp9789-scaffold135-3701979	528825553
snp9790-scaffold135-3734031	528825555
snp9791-scaffold135-3776848	528825556
snp9792-scaffold135-3834466	528825558
snp9793-scaffold135-3874306	528825559
snp9794-scaffold135-3929135	528825561
snp9795-scaffold135-3974792	528825563
snp9796-scaffold135-4008685	528825564
snp9797-scaffold135-4043163	528825566
snp9798-scaffold135-4097740	528825568
snp9799-scaffold135-4159093	528825570
snp9800-scaffold1350-8204	528825571
snp9801-scaffold1350-41468	528825573
snp9802-scaffold1350-95717	528825575
snp9803-scaffold1350-147891	528825577
snp9804-scaffold1350-197606	528825578
snp9805-scaffold1350-232094	528825580
snp9806-scaffold1350-280331	528825582
snp9807-scaffold1350-314528	528825584
snp9808-scaffold1350-344637	528825585
snp9809-scaffold1351-4750	528825587
snp9810-scaffold1351-44006	528825589
snp9811-scaffold1351-78102	528825590
snp9812-scaffold1351-138086	528825592
snp9813-scaffold1351-174889	528825594
snp9814-scaffold1351-207172	528825596
snp9815-scaffold1351-249419	528825597
snp9816-scaffold1351-300760	528825599
snp9817-scaffold1351-348700	528825601
snp9818-scaffold1351-379634	528825603
snp9819-scaffold1351-415058	528825605
snp9820-scaffold1351-479047	528825606
snp9821-scaffold1351-519031	528825608
snp9822-scaffold1351-576043	528825610
snp9823-scaffold1351-622000	528825612
snp9824-scaffold1351-682987	528825614
snp9825-scaffold1351-713130	528825615
snp9826-scaffold1351-745984	528825617
snp9827-scaffold1351-775816	528825619
snp9828-scaffold1351-830394	528825620
snp9829-scaffold1351-885771	528825622
snp9830-scaffold1351-932056	528825624
snp9831-scaffold1351-970446	528825626
snp9832-scaffold1351-1022944	528825628
snp9833-scaffold1351-1051990	528825629
snp9834-scaffold1351-1082676	528825631
snp9835-scaffold1351-1162432	528825633
snp9836-scaffold1351-1223294	528825635
snp9837-scaffold1351-1298338	528825636
snp9838-scaffold1351-1327042	528825638
snp9839-scaffold1351-1369122	528825640
snp9840-scaffold1351-1417772	528825641
snp9841-scaffold1351-1455689	528825643
snp9842-scaffold1351-1491074	528825645
snp9843-scaffold13517-161	528825646
snp9844-scaffold1352-23038	528825648
snp9845-scaffold1352-59088	528825650
snp9846-scaffold1352-92981	528825652
snp9847-scaffold1352-127163	528825653
snp9848-scaffold1352-193873	528825655
snp9849-scaffold1352-232979	528825657
snp9850-scaffold1352-281929	528825659
snp9851-scaffold1352-325385	528825660
snp9852-scaffold1352-358725	528825662
snp9853-scaffold1352-408563	528825664
snp9854-scaffold1352-446775	528825666
snp9855-scaffold1352-486893	528825667
snp9856-scaffold1352-538669	528825669
snp9857-scaffold1352-576383	528825671
snp9858-scaffold1352-618287	528825673
snp9859-scaffold1352-658697	528825675
snp9860-scaffold1352-697838	528825677
snp9861-scaffold1352-727880	528825678
snp9862-scaffold1352-777499	528825680
snp9863-scaffold1352-829690	528825682
snp9864-scaffold1352-865582	528825684
snp9865-scaffold1352-919857	528825685
snp9866-scaffold1352-966825	528825687
snp9867-scaffold1352-996065	528825689
snp9868-scaffold1352-1036645	528825691
snp9869-scaffold1352-1074208	528825693
snp9870-scaffold1352-1125639	528825694
snp9871-scaffold1352-1166294	528825696
snp9872-scaffold1352-1222291	528825698
snp9873-scaffold1352-1253340	528825700
snp9874-scaffold1352-1298563	528825701
snp9875-scaffold1352-1329560	528825703
snp9876-scaffold1352-1383326	528825705
snp9878-scaffold1352-1449195	528825707
snp9879-scaffold1352-1489251	528825708
snp9880-scaffold1352-1537156	528825710
snp9881-scaffold1352-1569902	528825712
snp9882-scaffold1352-1644861	528825714
snp9883-scaffold1352-1706689	528825715
snp9884-scaffold1352-1753872	528825717
snp9885-scaffold1352-1785767	528825719
snp9886-scaffold1352-1856535	528825721
snp9887-scaffold1352-1895771	528825722
snp9888-scaffold1352-1940147	528825724
snp9889-scaffold1352-2004762	528825726
snp9890-scaffold1352-2042919	528825728
snp9891-scaffold1352-2091876	528825729
snp9892-scaffold1352-2173887	528825731
snp9893-scaffold1352-2226685	528825733
snp9894-scaffold1352-2257871	528825735
snp9895-scaffold1352-2309409	528825736
snp9896-scaffold1352-2342296	528825738
snp9897-scaffold1352-2378978	528825740
snp9898-scaffold1352-2423715	528825742
snp9899-scaffold1352-2474507	528825743
snp9900-scaffold1352-2537344	528825745
snp9901-scaffold1352-2571309	528825747
snp9902-scaffold1352-2611398	528825748
snp9903-scaffold1352-2650363	528825750
snp9904-scaffold1353-39982	528825752
snp9905-scaffold1353-74150	528825754
snp9906-scaffold1353-102935	528825756
snp9907-scaffold1353-140238	528825757
snp9908-scaffold1353-184775	528825759
snp9909-scaffold1353-255153	528825761
snp9911-scaffold1353-344547	528825763
snp9913-scaffold1353-456680	528825765
snp9914-scaffold1353-511411	528825766
snp9915-scaffold1353-561322	528825768
snp9916-scaffold1353-629508	528825770
snp9918-scaffold1354-8956	528825771
snp9919-scaffold1354-42468	528825773
snp9920-scaffold1354-85968	528825775
snp9921-scaffold1354-114699	528825777
snp9922-scaffold1354-176454	528825779
snp9923-scaffold1354-221177	528825780
snp9924-scaffold1354-302891	528825782
snp9925-scaffold1354-345487	528825784
snp9926-scaffold1354-388856	528825786
snp9927-scaffold1354-419331	528825787
snp9928-scaffold1354-463779	528825789
snp9929-scaffold1354-499124	528825791
snp9930-scaffold1354-535763	528825793
snp9931-scaffold1354-570246	528825794
snp9932-scaffold1354-613541	528825796
snp9933-scaffold1354-647792	528825798
snp9934-scaffold1354-710400	528825800
snp9935-scaffold1354-738957	528825801
snp9936-scaffold1354-836403	528825803
snp9937-scaffold1354-876746	528825805
snp9939-scaffold1354-978054	528825806
snp9940-scaffold1354-1007533	528825808
snp9941-scaffold1354-1063593	528825809
snp9942-scaffold1355-21558	528825811
snp9943-scaffold1355-62603	528825813
snp9944-scaffold1355-117227	528825815
snp9945-scaffold1355-146486	528825817
snp9946-scaffold1355-179812	528825818
snp9947-scaffold1355-225692	528825820
snp9948-scaffold1355-262508	528825822
snp9949-scaffold1355-301922	528825823
snp9950-scaffold1355-332889	528825825
snp9951-scaffold1355-366212	528825827
snp9952-scaffold1355-403872	528825829
snp9953-scaffold1355-440747	528825831
snp9954-scaffold1355-494569	528825833
snp9955-scaffold1355-523424	528825834
snp9956-scaffold1355-571769	528825836
snp9957-scaffold1355-603257	528825838
snp9958-scaffold1355-632096	528825840
snp9959-scaffold1355-664982	528825841
snp9960-scaffold1355-722277	528825843
snp9961-scaffold1355-770121	528825845
snp9962-scaffold1355-826200	528825846
snp9963-scaffold1355-912882	528825848
snp9964-scaffold1355-962738	528825850
snp9965-scaffold1355-1000211	528825851
snp9966-scaffold1355-1040831	528825853
snp9967-scaffold1355-1080159	528825855
snp9968-scaffold1355-1113377	528825857
snp9969-scaffold1355-1169939	528825859
snp9970-scaffold1355-1206458	528825861
snp9971-scaffold1355-1235786	528825862
snp9972-scaffold1355-1285658	528825864
snp9973-scaffold1355-1348482	528825866
snp9974-scaffold1355-1377257	528825868
snp9975-scaffold1355-1421246	528825869
snp9976-scaffold1355-1465608	528825871
snp9977-scaffold1355-1497190	528825873
snp9978-scaffold1355-1533218	528825874
snp9979-scaffold1355-1593189	528825876
snp9980-scaffold1355-1647847	528825878
snp9981-scaffold1355-1684257	528825879
snp9982-scaffold1355-1741296	528825881
snp9983-scaffold1355-1787660	528825883
snp9984-scaffold1356-847	528825884
snp9985-scaffold1356-45346	528825886
snp9986-scaffold1356-79262	528825887
snp9987-scaffold1356-129580	528825889
snp9988-scaffold1356-166247	528825891
snp9989-scaffold1356-211667	528825893
snp9990-scaffold1356-259196	528825895
snp9991-scaffold1356-293774	528825896
snp9992-scaffold1356-347977	528825898
snp9993-scaffold1356-385308	528825900
snp9994-scaffold1356-416467	528825902
snp9995-scaffold1356-466093	528825904
snp9996-scaffold1356-501411	528825906
snp9997-scaffold1356-551580	528825907
snp9998-scaffold1356-589502	528825909
snp9999-scaffold1356-622362	528825911
snp10000-scaffold1356-652219	528825912
snp10001-scaffold1356-703514	528825914
snp10002-scaffold1356-766996	528825916
snp10003-scaffold1356-808120	528825917
snp10004-scaffold1356-853276	528825919
snp10005-scaffold1356-907019	528825921
snp10006-scaffold1356-950783	528825923
snp10007-scaffold1356-979415	528825925
snp10008-scaffold1356-1016746	528825926
snp10009-scaffold1356-1066886	528825928
snp10010-scaffold1356-1104297	528825930
snp10011-scaffold1356-1142279	528825932
snp10012-scaffold1356-1170792	528825933
snp10013-scaffold1356-1211722	528825935
snp10014-scaffold1356-1266343	528825937
snp10015-scaffold1356-1299452	528825939
snp10016-scaffold1356-1372105	528825941
snp10017-scaffold1356-1401109	528825942
snp10018-scaffold1356-1475940	528825944
snp10019-scaffold1356-1504655	528825946
snp10020-scaffold1356-1537464	528825948
snp10021-scaffold1356-1566714	528825949
snp10022-scaffold1356-1598644	528825951
snp10023-scaffold1356-1632322	528825953
snp10024-scaffold1356-1679679	528825955
snp10025-scaffold1356-1717527	528825957
snp10026-scaffold1356-1762329	528825958
snp10027-scaffold1356-1806287	528825960
snp10028-scaffold1356-1850057	528825962
snp10029-scaffold1356-1890522	528825964
snp10030-scaffold1356-1936861	528825965
snp10031-scaffold1356-1983950	528825967
snp10032-scaffold1356-2053455	528825968
snp10033-scaffold1356-2134205	528825970
snp10035-scaffold1356-2257887	528825972
snp10036-scaffold1356-2299056	528825974
snp10037-scaffold1356-2342509	528825975
snp10038-scaffold1356-2382147	528825977
snp10039-scaffold1356-2434335	528825979
snp10040-scaffold1356-2486080	528825981
snp10041-scaffold1356-2534226	528825982
snp10042-scaffold1356-2580270	528825984
snp10044-scaffold1356-2693733	528825986
snp10045-scaffold1356-2723991	528825988
snp10046-scaffold1356-2777322	528825990
snp10047-scaffold1356-2830358	528825991
snp10048-scaffold1356-2861348	528825993
snp10049-scaffold1356-2893806	528825995
snp10050-scaffold1356-2922397	528825996
snp10051-scaffold1356-2958531	528825998
snp10052-scaffold1356-3021793	528826000
snp10053-scaffold1356-3050601	528826002
snp10054-scaffold1356-3088259	528826003
snp10055-scaffold1356-3132486	528826005
snp10056-scaffold1356-3215809	528826007
snp10057-scaffold1356-3257161	528826009
snp10058-scaffold1356-3300452	528826011
snp10059-scaffold1356-3331987	528826012
snp10060-scaffold1356-3389369	528826014
snp10061-scaffold1356-3445347	528826016
snp10062-scaffold1356-3490624	528826018
snp10063-scaffold1356-3527945	528826020
snp10064-scaffold1356-3560130	528826021
snp10065-scaffold1357-2286	528826023
snp10066-scaffold1357-31060	528826025
snp10067-scaffold1357-62914	528826027
snp10068-scaffold1357-107591	528826028
snp10069-scaffold1357-142624	528826030
snp10070-scaffold1357-182634	528826032
snp10071-scaffold1357-240695	528826034
snp10072-scaffold1357-300779	528826036
snp10073-scaffold1358-63790	528826037
snp10074-scaffold1358-117710	528826038
snp10075-scaffold1358-173490	528826040
snp10076-scaffold1358-207139	528826042
snp10077-scaffold1358-251736	528826043
snp10078-scaffold1358-281472	528826045
snp10079-scaffold1358-318994	528826047
snp10080-scaffold1358-350817	528826048
snp10081-scaffold1358-389486	528826050
snp10082-scaffold1358-443549	528826052
snp10083-scaffold1358-480099	528826054
snp10084-scaffold1358-510479	528826055
snp10086-scaffold1358-596477	528826057
snp10087-scaffold1358-637201	528826058
snp10088-scaffold1358-670742	528826060
snp10089-scaffold1358-709228	528826062
snp10090-scaffold1358-773392	528826063
snp10091-scaffold1358-819112	528826065
snp10092-scaffold1358-855870	528826067
snp10093-scaffold1358-896273	528826068
snp10094-scaffold1358-986467	528826070
snp10095-scaffold1358-1056604	528826072
snp10096-scaffold1358-1138661	528826074
snp10097-scaffold1358-1188962	528826076
snp10098-scaffold1358-1225376	528826077
snp10099-scaffold1358-1257697	528826079
snp10100-scaffold1358-1305026	528826081
snp10101-scaffold1358-1351350	528826083
snp10102-scaffold1358-1380410	528826084
snp10103-scaffold1358-1410238	528826086
snp10104-scaffold1358-1478913	528826088
snp10105-scaffold1358-1529451	528826090
snp10106-scaffold1358-1559261	528826092
snp10107-scaffold1358-1594047	528826094
snp10108-scaffold1358-1650666	528826095
snp10109-scaffold1358-1685441	528826097
snp10110-scaffold1358-1735761	528826099
snp10111-scaffold1358-1774980	528826101
snp10112-scaffold136-28039	528826102
snp10113-scaffold136-58699	528826104
snp10114-scaffold136-94927	528826106
snp10115-scaffold136-150821	528826107
snp10116-scaffold136-179996	528826109
snp10117-scaffold136-224334	528826111
snp10118-scaffold136-258516	528826113
snp10119-scaffold136-298797	528826115
snp10120-scaffold136-344820	528826116
snp10121-scaffold136-375823	528826118
snp10122-scaffold136-407961	528826120
snp10123-scaffold136-440341	528826122
snp10124-scaffold136-505941	528826123
snp10125-scaffold136-534652	528826125
snp10126-scaffold136-565355	528826127
snp10127-scaffold136-598732	528826128
snp10128-scaffold136-656209	528826130
snp10129-scaffold136-699398	528826132
snp10130-scaffold136-742170	528826134
snp10131-scaffold136-772541	528826136
snp10132-scaffold136-809619	528826138
snp10133-scaffold136-839836	528826139
snp10134-scaffold1361-15149	528826141
snp10135-scaffold1361-44576	528826143
snp10136-scaffold1361-91495	528826144
snp10137-scaffold1362-14638	528826146
snp10139-scaffold1362-175363	528826148
snp10140-scaffold1362-208534	528826150
snp10141-scaffold1362-264012	528826151
snp10142-scaffold1362-296510	528826153
snp10143-scaffold1362-331867	528826155
snp10144-scaffold1362-374851	528826157
snp10145-scaffold1362-414123	528826158
snp10146-scaffold1362-451932	528826160
snp10147-scaffold1362-495184	528826162
snp10148-scaffold1362-525800	528826164
snp10149-scaffold1362-572191	528826165
snp10150-scaffold1362-602555	528826167
snp10151-scaffold1362-666494	528826169
snp10152-scaffold1362-759168	528826171
snp10153-scaffold1362-827355	528826172
snp10154-scaffold1363-23886	528826174
snp10155-scaffold1363-75823	528826176
snp10156-scaffold1363-122108	528826178
snp10157-scaffold1363-171224	528826180
snp10158-scaffold1363-207822	528826181
snp10159-scaffold1364-2173	528826183
snp10160-scaffold1364-35111	528826185
snp10161-scaffold1364-72518	528826187
snp10162-scaffold1364-103146	528826188
snp10163-scaffold1364-144339	528826190
snp10164-scaffold1364-196578	528826192
snp10165-scaffold1364-248003	528826194
snp10166-scaffold1364-278247	528826196
snp10167-scaffold1364-320606	528826197
snp10168-scaffold1364-377158	528826199
snp10169-scaffold1364-414793	528826201
snp10170-scaffold1365-163	528826203
snp10171-scaffold1365-44686	528826204
snp10172-scaffold1365-92754	528826206
snp10173-scaffold1365-122303	528826208
snp10174-scaffold1365-153589	528826210
snp10175-scaffold1365-230197	528826212
snp10176-scaffold1365-273865	528826214
snp10177-scaffold1365-344950	528826215
snp10178-scaffold1365-374843	528826217
snp10179-scaffold1365-405976	528826219
snp10180-scaffold1365-438888	528826221
snp10181-scaffold1365-471924	528826223
snp10182-scaffold1365-503768	528826225
snp10183-scaffold1365-543422	528826226
snp10184-scaffold1365-590055	528826228
snp10185-scaffold1365-620922	528826230
snp10186-scaffold1365-658062	528826232
snp10187-scaffold1365-698896	528826233
snp10188-scaffold1366-22556	528826235
snp10189-scaffold1366-75322	528826237
snp10190-scaffold1366-131881	528826239
snp10191-scaffold1366-174184	528826240
snp10192-scaffold1366-231407	528826242
snp10193-scaffold1366-267326	528826243
snp10194-scaffold1366-308632	528826245
snp10195-scaffold1366-340002	528826247
snp10196-scaffold1366-392648	528826249
snp10197-scaffold1366-438505	528826251
snp10198-scaffold1366-494081	528826253
snp10199-scaffold1366-531557	528826254
snp10200-scaffold1366-592428	528826256
snp10201-scaffold1366-621215	528826258
snp10202-scaffold1366-656366	528826260
snp10203-scaffold1366-689257	528826262
snp10204-scaffold1367-10938	528826263
snp10205-scaffold1367-51738	528826265
snp10206-scaffold1367-98717	528826267
snp10207-scaffold1367-132666	528826269
snp10208-scaffold1368-3350	528826271
snp10209-scaffold1368-50420	528826272
snp10210-scaffold1368-95301	528826274
snp10211-scaffold1368-152929	528826275
snp10212-scaffold1368-182944	528826277
snp10213-scaffold1368-222009	528826279
snp10214-scaffold1368-270634	528826281
snp10215-scaffold1368-304937	528826282
snp10216-scaffold1368-339507	528826284
snp10217-scaffold1368-404221	528826286
snp10218-scaffold1368-459665	528826288
snp10219-scaffold1368-489857	528826289
snp10220-scaffold1368-530117	528826291
snp10221-scaffold1368-562200	528826293
snp10222-scaffold1368-606837	528826295
snp10223-scaffold1368-637015	528826296
snp10224-scaffold1368-670311	528826298
snp10226-scaffold1368-772742	528826300
snp10227-scaffold1368-807242	528826302
snp10228-scaffold1368-872229	528826303
snp10229-scaffold1368-923292	528826305
snp10231-scaffold1368-1010194	528826307
snp10232-scaffold1368-1064246	528826309
snp10233-scaffold1368-1097275	528826311
snp10234-scaffold1368-1142356	528826312
snp10235-scaffold1368-1196120	528826314
snp10236-scaffold1368-1243530	528826316
snp10237-scaffold1368-1272193	528826318
snp10238-scaffold1368-1312168	528826320
snp10239-scaffold1368-1386829	528826322
snp10240-scaffold1368-1420870	528826323
snp10241-scaffold1368-1460228	528826325
snp10242-scaffold1368-1491079	528826327
snp10243-scaffold1368-1548975	528826329
snp10244-scaffold1368-1579170	528826331
snp10245-scaffold1368-1607886	528826332
snp10246-scaffold1368-1650637	528826334
snp10247-scaffold1368-1685001	528826336
snp10248-scaffold1368-1715648	528826338
snp10249-scaffold1368-1748231	528826339
snp10250-scaffold1368-1776879	528826341
snp10251-scaffold1368-1840855	528826343
snp10252-scaffold1368-1879636	528826344
snp10253-scaffold1368-1926606	528826346
snp10254-scaffold1368-1956696	528826348
snp10255-scaffold1368-2010790	528826350
snp10256-scaffold1368-2065433	528826351
snp10257-scaffold1368-2099018	528826353
snp10258-scaffold1368-2157263	528826355
snp10259-scaffold1368-2187818	528826357
snp10260-scaffold1368-2217643	528826358
snp10261-scaffold1368-2255052	528826360
snp10262-scaffold1368-2307701	528826362
snp10263-scaffold1368-2338970	528826364
snp10264-scaffold1368-2368225	528826366
snp10265-scaffold1368-2400114	528826368
snp10266-scaffold1368-2444007	528826369
snp10267-scaffold1368-2478137	528826371
snp10268-scaffold1368-2529699	528826373
snp10269-scaffold1368-2561347	528826375
snp10270-scaffold1368-2594797	528826376
snp10271-scaffold1368-2633507	528826378
snp10272-scaffold1368-2668480	528826380
snp10273-scaffold1368-2701834	528826382
snp10274-scaffold1368-2735548	528826384
snp10275-scaffold1368-2788328	528826385
snp10276-scaffold1368-2828074	528826387
snp10277-scaffold1368-2859205	528826389
snp10278-scaffold1368-2907186	528826391
snp10279-scaffold1368-2970090	528826393
snp10280-scaffold1368-3023037	528826394
snp10281-scaffold1368-3065391	528826396
snp10282-scaffold1368-3098734	528826398
snp10283-scaffold1368-3136875	528826400
snp10284-scaffold1368-3167169	528826402
snp10285-scaffold1368-3219858	528826404
snp10287-scaffold1368-3297643	528826405
snp10288-scaffold1368-3359376	528826407
snp10289-scaffold1368-3410339	528826409
snp10290-scaffold1368-3444380	528826411
snp10291-scaffold1368-3485388	528826413
snp10292-scaffold1368-3531984	528826414
snp10293-scaffold1368-3562886	528826416
snp10294-scaffold1368-3621677	528826418
snp10295-scaffold1368-3685199	528826420
snp10296-scaffold1368-3745424	528826421
snp10297-scaffold1368-3786370	528826423
snp10298-scaffold1368-3826335	528826425
snp10299-scaffold1368-3883978	528826427
snp10300-scaffold1368-3916930	528826428
snp10301-scaffold1368-3947446	528826430
snp10302-scaffold1368-3985176	528826432
snp10303-scaffold1368-4016516	528826433
snp10304-scaffold1368-4050676	528826435
snp10305-scaffold1368-4106865	528826437
snp10306-scaffold1368-4143107	528826439
snp10307-scaffold1368-4175038	528826441
snp10308-scaffold1368-4206884	528826443
snp10309-scaffold1368-4237821	528826445
snp10310-scaffold1368-4269000	528826446
snp10311-scaffold1368-4301984	528826448
snp10312-scaffold1368-4342426	528826450
snp10313-scaffold1368-4371075	528826452
snp10314-scaffold1369-2913	528826453
snp10315-scaffold1369-45322	528826455
snp10316-scaffold1369-83502	528826457
snp10317-scaffold1369-124003	528826458
snp10318-scaffold1369-173118	528826460
snp10319-scaffold1369-207285	528826462
snp10320-scaffold1369-241215	528826464
snp10321-scaffold1369-275092	528826465
snp10322-scaffold1369-309635	528826467
snp10323-scaffold1369-347587	528826469
snp10324-scaffold1369-399179	528826471
snp10325-scaffold1369-431013	528826473
snp10326-scaffold1369-460524	528826474
snp10327-scaffold1369-502202	528826476
snp10328-scaffold1369-548152	528826478
snp10329-scaffold1369-594785	528826480
snp10330-scaffold1369-633074	528826481
snp10331-scaffold1369-670350	528826483
snp10332-scaffold1369-712857	528826485
snp10333-scaffold137-28910	528826487
snp10334-scaffold1370-1808	528826489
snp10335-scaffold1370-69138	528826490
snp10336-scaffold1370-129317	528826492
snp10337-scaffold1370-189106	528826494
snp10338-scaffold1370-223346	528826496
snp10339-scaffold1370-264458	528826497
snp10340-scaffold1370-303085	528826499
snp10341-scaffold1370-347865	528826500
snp10342-scaffold1370-398938	528826502
snp10343-scaffold1370-436219	528826504
snp10344-scaffold1370-466370	528826506
snp10345-scaffold1370-545394	528826508
snp10346-scaffold1370-588900	528826509
snp10347-scaffold1370-617679	528826511
snp10348-scaffold1370-655508	528826513
snp10349-scaffold1370-704298	528826514
snp10350-scaffold1370-732886	528826516
snp10351-scaffold1370-763369	528826518
snp10352-scaffold1370-792310	528826520
snp10353-scaffold1370-848687	528826521
snp10354-scaffold1370-890872	528826523
snp10355-scaffold1370-924726	528826525
snp10356-scaffold1370-963224	528826527
snp10357-scaffold1370-1004058	528826529
snp10358-scaffold1370-1090568	528826530
snp10359-scaffold1370-1138686	528826532
snp10360-scaffold1370-1214190	528826534
snp10361-scaffold1370-1260233	528826536
snp10362-scaffold1370-1297500	528826537
snp10363-scaffold1370-1353052	528826539
snp10364-scaffold1370-1382904	528826541
snp10365-scaffold1370-1416595	528826543
snp10366-scaffold1370-1465882	528826545
snp10367-scaffold1370-1494444	528826546
snp10368-scaffold1370-1541349	528826547
snp10369-scaffold1370-1598736	528826549
snp10370-scaffold1370-1646240	528826551
snp10371-scaffold1370-1684046	528826553
snp10372-scaffold1370-1718302	528826555
snp10373-scaffold1370-1759409	528826557
snp10374-scaffold1370-1794663	528826559
snp10376-scaffold1370-1885514	528826561
snp10377-scaffold1370-1917102	528826562
snp10378-scaffold1370-1966415	528826564
snp10379-scaffold1370-2033313	528826566
snp10380-scaffold1370-2079155	528826568
snp10381-scaffold1371-14262	528826570
snp10382-scaffold1371-70458	528826571
snp10383-scaffold1371-111428	528826573
snp10384-scaffold1371-146613	528826575
snp10385-scaffold1371-201164	528826577
snp10386-scaffold1371-256411	528826578
snp10387-scaffold1371-313340	528826580
snp10388-scaffold1371-343149	528826582
snp10389-scaffold1371-375511	528826584
snp10390-scaffold1371-408284	528826586
snp10391-scaffold1371-489673	528826587
snp10392-scaffold1371-528811	528826589
snp10393-scaffold1371-567661	528826591
snp10394-scaffold1371-625069	528826593
snp10395-scaffold1371-665522	528826594
snp10396-scaffold1371-725152	528826596
snp10397-scaffold1371-770329	528826598
snp10398-scaffold1372-10405	528826600
snp10399-scaffold1372-50004	528826601
snp10400-scaffold1372-80711	528826603
snp10401-scaffold1372-114716	528826605
snp10402-scaffold1372-166840	528826607
snp10403-scaffold1372-196481	528826609
snp10404-scaffold1372-239313	528826610
snp10405-scaffold1372-280165	528826612
snp10406-scaffold1372-341104	528826614
snp10407-scaffold1372-374562	528826616
snp10408-scaffold1372-417543	528826618
snp10409-scaffold1372-475489	528826620
snp10410-scaffold1372-505555	528826621
snp10411-scaffold1372-542702	528826623
snp10412-scaffold1372-579082	528826625
snp10413-scaffold1372-610565	528826627
snp10414-scaffold1372-652006	528826629
snp10416-scaffold1372-741571	528826630
snp10417-scaffold1372-782844	528826632
snp10418-scaffold13729-10228	528826634
snp10419-scaffold1373-19840	528826636
snp10420-scaffold1373-55295	528826638
snp10421-scaffold1373-137452	528826639
snp10422-scaffold1373-169112	528826641
snp10423-scaffold1373-203239	528826643
snp10424-scaffold1373-233318	528826645
snp10425-scaffold1373-263804	528826646
snp10426-scaffold1373-295337	528826648
snp10427-scaffold1373-327520	528826650
snp10428-scaffold1373-362327	528826652
snp10429-scaffold1373-416636	528826654
snp10430-scaffold1373-465729	528826655
snp10431-scaffold1373-496386	528826657
snp10433-scaffold1373-569343	528826659
snp10434-scaffold1373-604075	528826661
snp10435-scaffold1373-657909	528826662
snp10436-scaffold1373-700174	528826664
snp10437-scaffold1373-748801	528826665
snp10438-scaffold1373-812651	528826667
snp10439-scaffold1373-868895	528826669
snp10440-scaffold1373-905369	528826670
snp10441-scaffold1373-945698	528826672
snp10442-scaffold1373-982341	528826674
snp10443-scaffold1373-1020944	528826676
snp10444-scaffold1373-1061039	528826677
snp10445-scaffold1373-1104958	528826679
snp10446-scaffold1373-1174847	528826681
snp10447-scaffold1373-1208032	528826683
snp10448-scaffold1373-1243689	528826684
snp10449-scaffold1373-1314543	528826686
snp10451-scaffold1373-1397028	528826688
snp10452-scaffold1373-1447536	528826690
snp10453-scaffold1373-1491623	528826692
snp10454-scaffold1373-1520582	528826693
snp10455-scaffold1373-1553998	528826695
snp10456-scaffold1373-1584517	528826697
snp10457-scaffold1373-1618331	528826699
snp10458-scaffold1373-1654864	528826700
snp10459-scaffold1373-1702097	528826702
snp10460-scaffold1373-1760024	528826704
snp10461-scaffold1373-1795960	528826706
snp10462-scaffold1373-1828322	528826707
snp10464-scaffold1373-1894212	528826709
snp10465-scaffold1373-1957032	528826711
snp10466-scaffold1373-1993317	528826713
snp10467-scaffold1373-2062955	528826715
snp10468-scaffold1373-2102014	528826717
snp10469-scaffold1373-2167084	528826718
snp10470-scaffold1373-2223004	528826720
snp10471-scaffold1373-2273783	528826721
snp10472-scaffold1373-2338029	528826723
snp10473-scaffold1373-2398773	528826725
snp10474-scaffold1373-2430683	528826726
snp10475-scaffold1373-2481129	528826728
snp10476-scaffold1373-2518750	528826730
snp10477-scaffold1373-2549834	528826732
snp10478-scaffold1373-2589544	528826734
snp10479-scaffold1373-2643416	528826735
snp10480-scaffold1373-2681736	528826737
snp10482-scaffold1373-2799994	528826739
snp10483-scaffold1373-2838409	528826741
snp10484-scaffold1373-2872312	528826742
snp10485-scaffold1374-59735	528826744
snp10486-scaffold1374-131169	528826746
snp10487-scaffold1374-162907	528826748
snp10488-scaffold1374-205628	528826749
snp10489-scaffold1374-236378	528826751
snp10490-scaffold1374-278178	528826753
snp10491-scaffold1374-333237	528826755
snp10492-scaffold1374-374353	528826757
snp10493-scaffold1374-422289	528826758
snp10494-scaffold1374-473023	528826760
snp10495-scaffold1374-516609	528826762
snp10496-scaffold1374-557443	528826764
snp10497-scaffold1374-589539	528826766
snp10498-scaffold1374-641894	528826768
snp10499-scaffold1375-13515	528826770
snp10500-scaffold1375-62311	528826771
snp10501-scaffold1375-100258	528826773
snp10502-scaffold1375-152412	528826775
snp10503-scaffold1375-199331	528826777
snp10504-scaffold1375-255038	528826779
snp10505-scaffold1375-289260	528826781
snp10506-scaffold1375-321802	528826782
snp10507-scaffold1375-350631	528826783
snp10509-scaffold1375-443945	528826785
snp10510-scaffold1375-502895	528826787
snp10511-scaffold1375-536564	528826789
snp10512-scaffold1375-602660	528826790
snp10513-scaffold1375-651951	528826792
snp10514-scaffold1375-690104	528826794
snp10515-scaffold1375-736225	528826796
snp10516-scaffold1375-775955	528826798
snp10517-scaffold1375-826241	528826800
snp10518-scaffold1375-860436	528826802
snp10519-scaffold1375-902413	528826804
snp10520-scaffold1375-936183	528826806
snp10521-scaffold1375-969358	528826808
snp10522-scaffold1375-1004510	528826810
snp10523-scaffold1375-1048393	528826812
snp10524-scaffold1375-1091920	528826814
snp10525-scaffold1375-1140312	528826815
snp10526-scaffold1375-1185273	528826818
snp10527-scaffold1376-6315	528826820
snp10528-scaffold1376-43622	528826822
snp10529-scaffold1376-92030	528826823
snp10530-scaffold1376-131709	528826825
snp10531-scaffold1376-164214	528826827
snp10532-scaffold1376-196786	528826829
snp10533-scaffold1376-246712	528826831
snp10534-scaffold1376-316542	528826833
snp10535-scaffold1376-384649	528826835
snp10536-scaffold1376-441835	528826836
snp10537-scaffold1376-493399	528826838
snp10538-scaffold1376-537346	528826840
snp10539-scaffold1376-580345	528826842
snp10540-scaffold1376-612427	528826843
snp10541-scaffold1376-648670	528826845
snp10542-scaffold1376-679905	528826847
snp10543-scaffold1376-758636	528826849
snp10544-scaffold1376-803618	528826850
snp10545-scaffold1376-836918	528826852
snp10546-scaffold1376-880604	528826854
snp10548-scaffold1376-951770	528826856
snp10549-scaffold1376-984757	528826858
snp10550-scaffold1376-1023594	528826860
snp10551-scaffold1376-1054710	528826862
snp10552-scaffold1376-1089536	528826864
snp10553-scaffold1376-1118888	528826867
snp10554-scaffold1376-1159382	528826869
snp10555-scaffold1376-1193823	528826870
snp10556-scaffold1376-1245744	528826872
snp10557-scaffold1376-1305714	528826875
snp10558-scaffold1376-1336396	528826877
snp10560-scaffold1376-1406813	528826878
snp10561-scaffold1376-1444302	528826880
snp10562-scaffold1376-1496104	528826882
snp10564-scaffold1376-1572880	528826883
snp10567-scaffold1376-1692103	528826885
snp10568-scaffold1376-1762840	528826887
snp10569-scaffold1376-1806887	528826889
snp10570-scaffold1376-1854541	528826891
snp10571-scaffold1376-1893120	528826893
snp10572-scaffold1376-1934753	528826895
snp10573-scaffold1376-1967893	528826897
snp10574-scaffold1376-2008167	528826899
snp10575-scaffold1376-2038916	528826901
snp10576-scaffold1376-2082005	528826903
snp10577-scaffold1376-2152670	528826905
snp10578-scaffold1376-2185653	528826907
snp10579-scaffold1376-2236456	528826909
snp10580-scaffold1376-2276149	528826911
snp10581-scaffold1376-2312354	528826913
snp10582-scaffold1376-2342714	528826915
snp10583-scaffold1376-2373535	528826917
snp10584-scaffold1376-2418696	528826919
snp10585-scaffold1376-2473520	528826921
snp10586-scaffold1376-2505433	528826923
snp10588-scaffold1376-2565240	528826926
snp10589-scaffold1376-2594525	528826928
snp10590-scaffold1376-2629940	528826930
snp10591-scaffold1376-2661611	528826932
snp10592-scaffold1376-2692546	528826934
snp10593-scaffold1376-2722454	528826935
snp10595-scaffold1376-2789795	528826937
snp10596-scaffold1376-2835033	528826939
snp10597-scaffold1376-2864404	528826942
snp10598-scaffold1376-2894518	528826944
snp10599-scaffold1376-2928132	528826946
snp10600-scaffold1376-2981633	528826947
snp10601-scaffold1376-3015586	528826950
snp10602-scaffold1376-3046065	528826952
snp10603-scaffold1377-32250	528826954
snp10605-scaffold1377-108280	528826955
snp10606-scaffold1377-151388	528826958
snp10607-scaffold1377-194579	528826960
snp10608-scaffold1377-249183	528826961
snp10609-scaffold1377-334958	528826963
snp10610-scaffold1377-365353	528826965
snp10611-scaffold1377-400140	528826966
snp10612-scaffold1377-440921	528826968
snp10613-scaffold1377-478905	528826970
snp10614-scaffold1377-531332	528826972
snp10615-scaffold1377-605259	528826974
snp10616-scaffold1377-678267	528826976
snp10617-scaffold1377-707422	528826978
snp10618-scaffold1377-773325	528826980
snp10619-scaffold1377-809097	528826982
snp10620-scaffold1377-838277	528826984
snp10621-scaffold1377-921060	528826986
snp10622-scaffold1377-956913	528826988
snp10623-scaffold1377-993810	528826990
snp10624-scaffold1377-1075645	528826991
snp10625-scaffold1377-1135914	528826993
snp10626-scaffold1377-1200211	528826995
snp10627-scaffold1377-1268345	528826997
snp10628-scaffold1377-1343390	528826999
snp10629-scaffold1377-1386538	528827001
snp10630-scaffold1377-1426596	528827002
snp10631-scaffold1377-1460333	528827004
snp10632-scaffold1377-1537963	528827006
snp10633-scaffold1377-1585875	528827008
snp10634-scaffold1377-1615259	528827009
snp10635-scaffold1377-1663896	528827011
snp10636-scaffold1377-1716108	528827013
snp10637-scaffold1377-1772715	528827015
snp10638-scaffold1377-1820506	528827017
snp10639-scaffold1377-1859736	528827018
snp10640-scaffold1377-1904153	528827020
snp10641-scaffold1377-1956214	528827022
snp10642-scaffold1377-1988286	528827024
snp10643-scaffold1377-2029339	528827025
snp10644-scaffold1377-2074189	528827027
snp10645-scaffold1377-2106495	528827030
snp10646-scaffold1377-2150054	528827032
snp10647-scaffold1377-2183161	528827034
snp10648-scaffold1377-2234692	528827035
snp10649-scaffold1377-2274291	528827038
snp10650-scaffold1378-5076	528827040
snp10651-scaffold1378-48341	528827042
snp10652-scaffold1378-93132	528827044
snp10653-scaffold1378-122440	528827046
snp10654-scaffold1378-156051	528827048
snp10655-scaffold1378-189252	528827049
snp10656-scaffold1378-218782	528827051
snp10657-scaffold1378-257598	528827053
snp10658-scaffold1378-289913	528827055
snp10659-scaffold1378-318755	528827057
snp10660-scaffold1378-375523	528827058
snp10661-scaffold1378-413861	528827060
snp10662-scaffold1378-442534	528827062
snp10663-scaffold1378-474632	528827064
snp10664-scaffold1378-513777	528827065
snp10665-scaffold1378-546958	528827067
snp10666-scaffold1378-578833	528827069
snp10667-scaffold1378-614086	528827070
snp10668-scaffold1378-649013	528827072
snp10669-scaffold1378-688707	528827074
snp10670-scaffold1378-717990	528827076
snp10671-scaffold1379-29702	528827077
snp10672-scaffold1379-72041	528827079
snp10673-scaffold1379-118879	528827081
snp10674-scaffold1379-149611	528827083
snp10675-scaffold1379-231148	528827085
snp10676-scaffold1379-270790	528827086
snp10677-scaffold1379-313938	528827089
snp10678-scaffold1379-392701	528827090
snp10679-scaffold138-25687	528827092
snp10680-scaffold138-67757	528827095
snp10681-scaffold138-105465	528827096
snp10682-scaffold138-137586	528827098
snp10683-scaffold138-190999	528827100
snp10684-scaffold138-229941	528827102
snp10685-scaffold138-258924	528827104
snp10686-scaffold138-297255	528827105
snp10687-scaffold138-331367	528827107
snp10688-scaffold138-377726	528827109
snp10689-scaffold138-421053	528827112
snp10690-scaffold138-465012	528827113
snp10691-scaffold138-495178	528827115
snp10692-scaffold138-539645	528827117
snp10693-scaffold138-573860	528827119
snp10694-scaffold138-615118	528827121
snp10695-scaffold138-664483	528827123
snp10696-scaffold138-697606	528827125
snp10697-scaffold138-732987	528827126
snp10698-scaffold138-781849	528827128
snp10699-scaffold138-845944	528827130
snp10700-scaffold138-876362	528827132
snp10701-scaffold138-909571	528827134
snp10702-scaffold138-941045	528827136
snp10703-scaffold138-983889	528827137
snp10704-scaffold138-1016344	528827140
snp10705-scaffold138-1059784	528827142
snp10706-scaffold138-1120717	528827144
snp10707-scaffold138-1158923	528827145
snp10708-scaffold138-1201846	528827147
snp10709-scaffold138-1231111	528827149
snp10710-scaffold138-1261504	528827151
snp10711-scaffold138-1290160	528827153
snp10712-scaffold138-1321454	528827154
snp10713-scaffold138-1352542	528827156
snp10714-scaffold138-1382399	528827158
snp10715-scaffold138-1427194	528827159
snp10716-scaffold138-1458251	528827161
snp10717-scaffold138-1533315	528827163
snp10718-scaffold138-1565966	528827165
snp10719-scaffold138-1623904	528827166
snp10720-scaffold138-1670684	528827168
snp10721-scaffold138-1700815	528827170
snp10722-scaffold138-1739138	528827172
snp10723-scaffold138-1770089	528827174
snp10724-scaffold138-1829480	528827175
snp10725-scaffold138-1862313	528827177
snp10726-scaffold138-1914760	528827180
snp10727-scaffold138-1949618	528827182
snp10728-scaffold138-2013169	528827184
snp10729-scaffold138-2064666	528827185
snp10730-scaffold138-2121247	528827187
snp10731-scaffold1380-32604	528827189
snp10732-scaffold1380-77950	528827191
snp10733-scaffold1380-111303	528827192
snp10734-scaffold1380-149927	528827194
snp10735-scaffold1380-184155	528827196
snp10736-scaffold1380-220041	528827198
snp10737-scaffold1380-294919	528827199
snp10738-scaffold1380-335326	528827201
snp10739-scaffold1380-369088	528827203
snp10740-scaffold1380-411331	528827204
snp10741-scaffold1380-486363	528827206
snp10742-scaffold1381-10460	528827208
snp10743-scaffold13815-5509	528827210
snp10744-scaffold1382-7153	528827211
snp10745-scaffold1382-60371	528827213
snp10746-scaffold1382-88880	528827215
snp10747-scaffold1382-130688	528827217
snp10748-scaffold1382-187116	528827218
snp10749-scaffold1382-228734	528827220
snp10750-scaffold1382-273639	528827222
snp10751-scaffold1382-318357	528827223
snp10752-scaffold1382-356882	528827225
snp10753-scaffold1382-387761	528827227
snp10754-scaffold1382-431447	528827229
snp10755-scaffold1383-10139	528827230
snp10756-scaffold1383-55431	528827232
snp10757-scaffold1383-89225	528827234
snp10758-scaffold1383-127693	528827236
snp10759-scaffold1383-190316	528827237
snp10760-scaffold1383-227248	528827239
snp10761-scaffold1383-259841	528827241
snp10762-scaffold1383-303073	528827242
snp10763-scaffold1383-338323	528827244
snp10764-scaffold1383-378620	528827246
snp10765-scaffold1383-425689	528827248
snp10766-scaffold1383-472123	528827250
snp10767-scaffold1383-555483	528827251
snp10768-scaffold1383-614740	528827253
snp10769-scaffold1383-658317	528827255
snp10770-scaffold1383-714577	528827257
snp10771-scaffold1383-755892	528827258
snp10772-scaffold1384-9551	528827260
snp10773-scaffold1384-65843	528827262
snp10774-scaffold1384-104652	528827264
snp10775-scaffold1384-144976	528827266
snp10776-scaffold1384-216892	528827267
snp10777-scaffold1384-256361	528827269
snp10778-scaffold1384-329404	528827271
snp10780-scaffold1384-418814	528827273
snp10781-scaffold1384-450739	528827274
snp10782-scaffold1384-532205	528827276
snp10783-scaffold1384-568520	528827278
snp10784-scaffold1384-622689	528827280
snp10785-scaffold1384-665349	528827281
snp10786-scaffold1384-728399	528827283
snp10787-scaffold1384-759026	528827285
snp10788-scaffold1384-849079	528827287
snp10789-scaffold1384-879554	528827288
snp10790-scaffold1384-911703	528827290
snp10791-scaffold1384-942852	528827292
snp10792-scaffold1384-995307	528827294
[truncated: 1,902,267 more chars]
